# Supplementary material for: A Novel Chemically Differentiated Mouse Embryonic Stem Cell-Based Model to Study Liver Stages of Plasmodium berghei
Source: Stem Cell Reports. 2020 May 21;14(6):1123–34. doi: 10.1016/j.stemcr.2020.04.010 (PMC7355138; doi:10.1016/j.stemcr.2020.04.010)
Supplement: Table S1. Correlation of MBA Differentiated Mouse ESCs Transcriptome to Various Cell Types [file mmc2.xls]

## Sheet: E-MTAB-3578-query-results (2)
# Expression Atlas version: 3.0
# Query: Genes matching: '' exactly, expressed in any Cell type above the expression level cutoff: 0 in experiment E-MTAB-3578
# Timestamp: Wed, 03-Aug-2016 11:03:04
Gene ID	Gene Name	M cell	Sox2+ supporting cells	T cell	T cell induced from hematopoietic progenitor cell	adipocyte	astrocyte	b cell, CD19+	cardiac muscle cell	common myeloid progenitor	enteric neuron derived neurosphere	enterocyte	fibroblast	granulocyte macrophage progenitor	hepatic sinusoidal endothelial cell	hepatocyte	inner ear hair cell	macrophage	megakaryocyte	meningeal cell	mesenchymal stem cell	microglial cell	neuron	neuron, granule cell	parasympathetic neuron derived neurosphere	schwann cell	smooth muscle cell	stem cell	stem cell (cKit+ Sca1- lineage-)	sympathetic neuron derived neurosphere	t cell, CD4+	t cell, CD8+	tracheal epithelial cells, differentiation to ciliated epithelial cells	trophoblast stem cell line B1 differentiation	trophoblast stem cell line R1AB differentiation	trophoblast stem cell line Rybp differentiation					E14(e14)_1_MBA	E14(e14)_2_MBA	E14(e14)_3_MBA	JM8(jm8)_1_MBA	JM8(jm8)_2_MBA	JM8(jm8)_3_MBA
ENSMUSG00000000028	Cdc45	1	0.8	0.2	7	NA	0.1	0.2	0.5	6	4	0.2	2	7	0.3	NA	0.6	NA	6	0.6	2	0.5	0.3	0.6	4	1	0.3	5	3	3	0.7	0.7	3	6	7	4				ENSMUSG00000000028	10.2353	10.6815	9.44866	9.08731	8.64688	8.84485
ENSMUSG00000000031	H19	NA	0.7	NA	NA	NA	0.1	NA	NA	NA	0.4	NA	6	NA	NA	NA	0.6	NA	NA	1	NA	2	NA	NA	2	NA	NA	NA	NA	0.5	NA	NA	NA	0.2	NA	NA				ENSMUSG00000000031	2.79239	4.55742	7.5995	17.9015	30.9664	6.32871
ENSMUSG00000000037	Scml2	NA	3	0.3	NA	NA	NA	0.2	0.5	3	2	NA	0.6	0.2	0.6	NA	4	NA	0.3	0.4	0.4	0.2	3	2	2	0.3	0.8	NA	4	2	NA	NA	NA	NA	NA	NA				ENSMUSG00000000037	0.0467307	0.0417289	0.0487365	0.00924887	0.015249	0.014212
ENSMUSG00000000056	Narf	12	17	4	22	12	4	12	15	5	9	18	7	6	12	22	19	10	32	5	5	2	18	31	6	5	14	39	8	11	13	13	5	9	5	6				ENSMUSG00000000056	8.01891	7.38977	9.09169	10.3571	10.394	12.4023
ENSMUSG00000000058	Cav2	NA	0.4	NA	NA	3	2	NA	1	1	0.8	NA	0.4	0.8	3	NA	2	3	NA	0.7	2	0.5	0.9	NA	0.5	7	1	NA	3	0.4	NA	NA	7	NA	0.1	NA				ENSMUSG00000000058	3.10647	2.22875	3.03594	2.46141	2.79642	2.92197
ENSMUSG00000000078	Klf6	8	3	4	0.7	3	0.9	19	10	18	1	6	1	16	16	0.6	2	18	4	3	4	1	1	3	2	9	4	26	17	2	13	17	9	2	1	3				ENSMUSG00000000078	61.3375	53.9312	63.8579	42.786	46.0129	46.4397
ENSMUSG00000000085	Scmh1	NA	2	0.7	0.8	NA	2	0.8	2	0.7	0.8	0.5	1	0.8	0.9	0.3	2	0.1	0.8	5	3	1	1	2	2	0.7	5	1	2	0.8	NA	0.7	4	1	0.9	0.8				ENSMUSG00000000085	0.334311	0.238663	0.371018	0.444689	0.637747	0.859462
ENSMUSG00000000088	Cox5a	433	85	83	137	433	266	71	171	175	117	268	156	153	51	438	73	264	73	228	211	249	199	192	91	94	59	129	68	101	60	61	187	167	104	164				ENSMUSG00000000088	198.791	262.35	237.362	221.897	190.9	209.887
ENSMUSG00000000094	Tbx4	NA	NA	NA	NA	NA	NA	NA	NA	NA	NA	NA	1	NA	NA	NA	NA	NA	NA	NA	NA	NA	NA	NA	NA	NA	NA	NA	NA	NA	NA	NA	NA	NA	NA	0.1				ENSMUSG00000000094	0.0102399	0	0	0	0.0439161	0.0286508
ENSMUSG00000000126	Wnt9a	0.5	6	NA	2	NA	6	NA	2	NA	13	1	6	NA	11	0.2	4	NA	NA	7	0.9	12	1	1	4	1	4	NA	0.1	8	NA	NA	38	5	2	8				ENSMUSG00000000126	4.39163	2.85232	4.31907	4.27813	4.61822	4.13846
ENSMUSG00000000127	Fer	NA	0.1	NA	NA	NA	NA	NA	NA	NA	NA	NA	NA	NA	0.1	NA	NA	NA	NA	NA	NA	NA	NA	NA	NA	NA	NA	NA	NA	NA	NA	NA	NA	NA	NA	NA				ENSMUSG00000000127	3.49769	3.88845	3.97531	2.37241	2.19772	2.37948
ENSMUSG00000000131	Xpo6	NA	0.1	0.3	0.1	NA	NA	NA	NA	0.1	NA	NA	NA	0.2	0.3	NA	0.3	0.1	0.1	NA	NA	NA	0.1	0.1	0.4	NA	0.2	0.1	0.2	NA	0.7	0.3	NA	NA	0.1	0.2				ENSMUSG00000000131	4.43059	3.43914	3.88954	3.41985	4.09782	3.23148
ENSMUSG00000000134	Tfe3	0.6	0.1	0.3	NA	0.9	0.7	NA	0.5	0.5	0.6	0.6	2	0.2	0.6	0.5	0.3	3	0.1	2	4	2	0.2	0.4	0.5	0.9	1	1	0.9	0.5	NA	0.7	0.8	1	2	1				ENSMUSG00000000134	2.47087	2.60975	2.62297	1.51541	1.75292	1.72662
ENSMUSG00000000142	Axin2	NA	0.7	0.2	NA	NA	1	NA	NA	NA	0.2	0.6	0.2	NA	NA	NA	1	NA	NA	1	NA	0.7	0.9	1	NA	NA	NA	NA	NA	NA	NA	0.7	0.2	NA	NA	NA				ENSMUSG00000000142	0.545582	0.260808	0.747324	0.71916	0.542879	0.840131
ENSMUSG00000000148	Brat1	3	8	11	7	3	16	11	6	3	10	6	11	4	6	5	9	10	10	10	8	23	12	13	12	10	7	8	4	13	12	8	5	4	6	6				ENSMUSG00000000148	1.1761	0.93041	1.09555	1.10603	0.791419	1.14623
ENSMUSG00000000149	Gna12	2	5	0.5	1	10	6	0.8	4	2	4	2	6	2	2	13	4	19	0.9	6	15	24	6	6	6	8	2	0.9	1	6	NA	0.7	2	0.9	0.5	0.8				ENSMUSG00000000149	24.0715	23.6544	24.932	17.9468	19.1628	17.6304
ENSMUSG00000000154	Slc22a18	99	6	NA	0.1	89	10	NA	3	2	0.8	70	2	0.8	14	177	5	11	0.1	16	6	12	0.5	0.6	0.5	0.4	39	1	7	0.8	NA	NA	28	NA	0.5	0.5				ENSMUSG00000000154	0.121973	0.268713	0.118322	0.424592	0.238476	0.321199
ENSMUSG00000000157	Itgb2l	NA	NA	NA	NA	NA	NA	NA	NA	1	NA	NA	NA	0.2	0.3	NA	NA	NA	0.5	NA	NA	NA	NA	NA	NA	NA	NA	1095	6	NA	NA	NA	NA	NA	0.1	NA				ENSMUSG00000000157	0	0	0	0	0	0
ENSMUSG00000000159	Igsf5	6	NA	NA	NA	4	NA	NA	NA	NA	NA	7	NA	NA	NA	2	NA	NA	NA	NA	NA	NA	NA	NA	NA	NA	NA	NA	NA	NA	NA	NA	1	NA	NA	NA				ENSMUSG00000000159	0	0	0	0	0	0
ENSMUSG00000000167	Pih1d2	1	1	0.2	1	NA	0.9	0.2	0.5	0.4	1	1	0.4	0.2	1	0.5	4	NA	NA	NA	0.2	0.2	0.7	1	0.8	0.9	0.8	NA	0.2	0.8	NA	0.3	2	0.4	1	1				ENSMUSG00000000167	0.124528	0.229627	0.196518	0.141716	0.119462	0.0550141
ENSMUSG00000000168	Dlat	0.9	0.7	0.2	0.5	2	0.5	NA	0.5	0.1	0.6	0.7	0.2	0.8	0.3	0.7	NA	NA	0.1	0.1	0.3	0.2	0.5	0.1	0.2	0.9	0.6	NA	0.2	0.8	NA	NA	0.9	0.2	0.6	0.8				ENSMUSG00000000168	8.41411	8.48047	9.24927	9.59821	10.9867	11.4274
ENSMUSG00000000171	Sdhd	482	119	60	188	414	91	51	74	191	64	243	55	198	42	291	122	101	82	88	91	74	79	58	50	88	83	199	128	64	39	36	93	65	61	48				ENSMUSG00000000171	98.4379	133.139	102.777	122.687	106.4	112.364
ENSMUSG00000000182	Fgf23	NA	NA	NA	NA	NA	NA	NA	NA	NA	NA	NA	NA	NA	3	NA	NA	NA	NA	NA	NA	NA	NA	NA	NA	NA	NA	NA	NA	NA	NA	NA	NA	NA	NA	NA				ENSMUSG00000000182	0.0514483	0	0	0	0	0
ENSMUSG00000000184	Ccnd2	2	3	28	7	0.9	51	6	9	4	4	2	20	3	8	0.4	7	NA	4	32	10	39	6	11	16	3	17	0.7	7	5	20	21	21	0.2	0.4	1				ENSMUSG00000000184	2.28188	1.40311	2.89375	7.42757	10.3038	16.5336
ENSMUSG00000000194	Gpr107	107	45	44	18	40	60	39	53	12	45	130	54	12	66	26	45	60	37	66	45	62	34	39	36	61	48	62	15	37	30	22	39	30	28	31				ENSMUSG00000000194	11.9849	10.3498	10.7103	10.4083	10.0012	10.6099
ENSMUSG00000000197	Nalcn	NA	2	NA	NA	NA	NA	NA	NA	NA	3	NA	NA	NA	NA	NA	5	NA	NA	NA	NA	0.2	3	1	4	0.3	NA	NA	NA	3	NA	NA	NA	NA	NA	NA				ENSMUSG00000000197	0.0461187	0.0159192	0.0296319	0.0524845	0.254302	0.230425
ENSMUSG00000000202	Btbd17	NA	0.4	NA	NA	NA	6	NA	NA	NA	4	NA	NA	NA	NA	NA	0.2	NA	NA	2	NA	44	22	13	2	0.2	NA	NA	NA	4	NA	NA	NA	NA	NA	NA				ENSMUSG00000000202	0	0.0226284	0	0.0426309	0.0702872	0.0196522
ENSMUSG00000000204	Slfn4	6	NA	0.1	NA	NA	NA	NA	NA	0.6	NA	4	NA	2	1	NA	NA	22	5	NA	0.2	NA	NA	NA	NA	0.1	NA	865	1	NA	NA	0.7	NA	NA	NA	NA				ENSMUSG00000000204	0	0	0	0	0	0
ENSMUSG00000000214	Th	NA	0.6	NA	NA	NA	NA	NA	NA	NA	0.6	NA	NA	NA	NA	NA	0.3	NA	NA	NA	NA	NA	3	13	0.2	0.3	NA	NA	NA	0.8	NA	NA	NA	NA	NA	NA				ENSMUSG00000000214	0.0123703	0	0	0	0	0
ENSMUSG00000000216	Scnn1g	NA	NA	NA	NA	NA	NA	NA	NA	NA	NA	NA	NA	NA	NA	NA	NA	NA	NA	NA	NA	NA	NA	NA	NA	NA	NA	NA	NA	NA	NA	NA	0.5	NA	NA	NA				ENSMUSG00000000216	0	0	0.0938112	0	0.100636	0
ENSMUSG00000000223	Drp2	NA	0.8	NA	NA	NA	1	NA	0.5	NA	0.1	NA	0.3	NA	0.1	NA	2	NA	NA	0.7	NA	5	8	13	NA	0.1	2	NA	NA	NA	NA	NA	NA	NA	NA	NA				ENSMUSG00000000223	0.0118385	0.0214536	0.0414127	0.00449086	0.0063465	0.0220824
ENSMUSG00000000244	Tspan32	NA	NA	1	2	NA	NA	2	NA	2	NA	NA	NA	1	NA	NA	NA	NA	5	NA	NA	NA	NA	NA	NA	NA	NA	4	3	NA	7	2	NA	NA	NA	NA				ENSMUSG00000000244	0.0179455	0.0346887	0	0.040845	0	0.0301263
ENSMUSG00000000247	Lhx2	NA	NA	NA	NA	0.4	3	NA	NA	NA	NA	NA	0.1	NA	NA	NA	NA	NA	NA	NA	NA	0.3	0.4	4	NA	NA	NA	NA	NA	NA	NA	NA	NA	NA	0.1	0.3				ENSMUSG00000000247	0.415229	0.334434	0.492823	0.328156	0.377184	0.492148
ENSMUSG00000000253	Gmpr	NA	0.1	NA	0.3	2	13	NA	3	2	0.6	NA	2	2	4	NA	0.5	0.1	0.2	2	2	15	3	3	0.2	0.1	1	NA	2	NA	NA	NA	4	1	1	2				ENSMUSG00000000253	2.66497	3.46416	2.22525	3.9158	3.09243	3.49227
ENSMUSG00000000263	Glra1	NA	NA	NA	NA	NA	NA	NA	NA	NA	NA	NA	NA	NA	NA	NA	NA	NA	NA	NA	NA	NA	0.8	NA	NA	NA	NA	NA	NA	NA	NA	NA	NA	NA	NA	NA				ENSMUSG00000000263	0	0	0	0	0	0
ENSMUSG00000000266	Mid2	0.8	0.7	NA	NA	0.9	NA	NA	0.9	NA	0.2	0.5	NA	NA	3	NA	0.5	NA	NA	NA	0.4	NA	0.3	NA	1	2	NA	NA	0.2	0.8	NA	NA	0.2	NA	0.1	NA				ENSMUSG00000000266	0.324681	0.337598	0.259341	0.763225	0.924508	0.990351
ENSMUSG00000000276	Dgke	2	5	7	5	2	2	12	3	5	5	2	0.6	3	5	2	8	3	5	2	0.7	1	11	12	4	2	4	0.6	9	4	11	10	3	7	5	5				ENSMUSG00000000276	1.04174	0.800598	0.850391	2.47348	2.94437	3.66249
ENSMUSG00000000282	Mnt	0.5	0.3	0.6	0.3	0.4	0.5	2	0.5	0.8	0.3	0.8	2	1	0.9	0.3	0.3	4	0.7	1	1	0.5	0.6	0.7	0.2	0.7	1	0.7	1	0.4	0.7	1	0.5	1	0.6	1				ENSMUSG00000000282	4.64617	4.81264	4.79174	4.54227	4.49676	5.34386
ENSMUSG00000000290	Itgb2	0.4	NA	213	74	19	NA	80	13	17	0.3	NA	NA	20	3	1	0.3	690	95	0.9	216	45	1	NA	NA	1	NA	2193	32	NA	274	222	4	NA	0.6	0.2				ENSMUSG00000000290	0	0	0	0.0118593	0.011173	0
ENSMUSG00000000295	Hddc2	12	32	24	47	7	10	22	19	35	29	3	5	38	12	2	33	9	21	13	23	4	21	14	29	9	48	8	24	21	17	17	25	20	20	22				ENSMUSG00000000295	1.37201	1.72312	1.61532	1.49964	1.4378	1.67
ENSMUSG00000000296	Tpd52l1	0.6	4	NA	NA	2	2	NA	1	NA	5	0.2	1	NA	0.6	7	6	NA	NA	2	0.9	0.7	8	4	2	0.1	7	NA	0.1	2	NA	NA	12	4	1	2				ENSMUSG00000000296	2.84695	6.38761	2.82696	3.74484	5.23276	5.22421
ENSMUSG00000000301	Pemt	3	0.1	NA	NA	8	NA	NA	NA	NA	0.2	2	NA	NA	0.6	10	NA	NA	NA	NA	NA	NA	NA	NA	0.2	NA	0.2	NA	NA	0.4	NA	NA	NA	NA	0.2	0.2				ENSMUSG00000000301	0.26545	0.339562	0.280915	0.488676	0.410174	0.294902
ENSMUSG00000000305	Cdh4	NA	24	NA	NA	0.9	7	0.2	NA	NA	0.2	NA	0.3	NA	3	0.1	13	NA	NA	0.9	NA	0.8	12	14	0.2	0.3	NA	NA	NA	0.2	NA	NA	NA	0.1	NA	NA				ENSMUSG00000000305	0.314431	0.257333	0.448585	0.31166	0.48394	0.376027
ENSMUSG00000000308	Ckmt1	229	25	NA	NA	NA	6	NA	NA	NA	14	189	0.2	NA	1	0.6	27	NA	NA	2	NA	4	294	90	7	3	0.4	NA	NA	12	NA	NA	13	35	11	30				ENSMUSG00000000308	0.422517	0.497851	0.414472	0.546137	0.385902	0.547307
ENSMUSG00000000317	Bcl6b	NA	NA	NA	NA	3	NA	NA	0.4	NA	NA	NA	NA	0.1	20	NA	0.3	NA	0.1	0.1	NA	NA	0.1	0.6	NA	0.2	0.4	NA	0.4	NA	NA	NA	NA	0.1	NA	0.2				ENSMUSG00000000317	0.350354	0.230876	0.461584	1.88483	2.66365	2.822
ENSMUSG00000000320	Alox12	NA	0.6	NA	NA	0.9	NA	NA	NA	NA	NA	NA	0.2	NA	5	NA	NA	NA	3	NA	NA	NA	0.3	NA	NA	NA	NA	0.5	NA	NA	NA	NA	4	0.4	0.3	0.3				ENSMUSG00000000320	0.220038	0.212667	0.211124	0.741214	0.971993	0.603343
ENSMUSG00000000325	Arvcf	0.6	12	NA	NA	3	19	0.3	5	NA	11	1	2	NA	3	0.6	8	NA	0.1	5	1	23	16	28	10	1	5	NA	NA	15	NA	NA	2	3	2	4				ENSMUSG00000000325	0.784746	0.896882	0.858865	0.945145	0.783237	0.685261
ENSMUSG00000000326	Comt	3	1	0.6	0.7	88	5	0.3	12	0.7	2	2	4	0.8	3	75	3	3	3	5	7	4	2	1	3	6	5	0.8	1	4	0.4	0.5	3	0.7	0.4	0.8				ENSMUSG00000000326	3.25653	3.63625	2.83562	3.30361	2.99783	2.50799
ENSMUSG00000000339	Rtca	17	18	11	15	13	16	12	17	17	20	16	12	20	10	8	19	12	12	17	13	12	24	23	14	20	17	12	14	16	9	9	13	16	11	15				ENSMUSG00000000339	8.0966	9.04561	8.60838	8.34448	8.47064	7.70059
ENSMUSG00000000346	Dazap2	230	114	137	200	193	186	342	165	330	80	180	123	233	215	127	96	377	241	113	361	374	87	74	82	202	196	563	378	79	231	255	160	43	28	37				ENSMUSG00000000346	28.9439	28.3574	27.868	24.5007	26.1808	28.8308
ENSMUSG00000000355	Mcts1	2	2	0.8	1	4	0.7	1	1	0.1	0.6	3	0.4	0.2	2	3	3	1	1	0.9	0.4	0.2	2	2	0.6	0.4	1	1	0.2	0.8	0.7	1	2	0.9	0.2	0.5				ENSMUSG00000000355	7.71341	9.12425	8.20824	6.94552	6.69901	6.60068
ENSMUSG00000000359	Rem1	NA	0.7	NA	NA	NA	NA	NA	6	NA	NA	NA	2	NA	0.3	NA	1	NA	NA	0.4	NA	NA	NA	NA	NA	0.6	0.4	NA	NA	0.4	NA	NA	NA	NA	NA	NA				ENSMUSG00000000359	0	0.0818772	0.0406415	0.0308507	0.058131	0.0379245
ENSMUSG00000000365	Rnf17	NA	1	NA	NA	0.9	NA	0.3	NA	1	NA	NA	NA	2	0.3	NA	2	0.9	1	NA	NA	NA	0.2	NA	NA	NA	NA	NA	0.8	0.2	NA	NA	NA	52	0.4	29				ENSMUSG00000000365	0.601586	0.693757	0.710587	2.3132	3.528	2.92011
ENSMUSG00000000374	Trappc10	39	20	18	8	22	25	19	15	7	16	52	17	11	21	15	16	24	26	15	23	22	31	27	16	17	19	28	12	17	30	21	12	13	14	9				ENSMUSG00000000374	8.18623	6.45148	7.93633	6.69964	8.33976	7.71704
ENSMUSG00000000378	Ccm2	NA	NA	2	1	NA	NA	8	NA	0.7	NA	NA	NA	0.8	NA	NA	NA	0.8	3	NA	0.8	NA	NA	NA	NA	NA	NA	5	0.5	NA	1	7	NA	NA	NA	NA				ENSMUSG00000000378	9.93289	11.8698	10.0303	13.3799	13.0244	12.3287
ENSMUSG00000000384	Tbrg4	38	20	73	40	35	19	52	15	42	23	37	39	45	18	47	18	24	37	25	25	23	21	24	23	23	18	11	42	23	51	53	25	41	67	47				ENSMUSG00000000384	4.47386	4.74488	4.4781	4.68439	5.21575	4.79951
ENSMUSG00000000385	Tmprss2	201	8	NA	NA	3	NA	NA	NA	NA	NA	175	0.2	NA	15	11	1	NA	NA	NA	NA	NA	NA	NA	NA	NA	NA	NA	NA	NA	NA	NA	23	NA	2	7				ENSMUSG00000000385	1.4961	1.53904	0.977128	1.80375	1.38174	1.30554
ENSMUSG00000000386	Mx1	0.1	0.7	0.1	4	2	NA	3	NA	0.7	NA	NA	0.2	2	NA	0.6	0.5	50	5	NA	0.4	NA	NA	NA	NA	0.1	NA	0.8	0.9	NA	NA	3	0.6	NA	NA	NA				ENSMUSG00000000386	0	0	0	0	0	0
ENSMUSG00000000392	Fap	NA	0.4	NA	NA	NA	NA	NA	4	NA	4	NA	0.6	NA	0.6	NA	15	0.1	NA	0.7	0.7	NA	NA	NA	0.2	0.4	0.4	NA	NA	3	NA	NA	NA	NA	NA	NA				ENSMUSG00000000392	0	0	0	0	0	0
ENSMUSG00000000394	Gcg	54	0.1	NA	NA	3	NA	NA	NA	NA	NA	8	NA	NA	NA	NA	6	NA	NA	NA	NA	NA	NA	NA	NA	0.1	NA	NA	NA	NA	NA	NA	NA	NA	NA	NA				ENSMUSG00000000394	0	0	0	0	0	0
ENSMUSG00000000399	Ndufa9	49	20	10	21	61	22	11	16	32	15	25	20	31	13	42	18	11	13	16	19	16	23	19	11	17	15	20	21	11	14	11	18	11	18	12				ENSMUSG00000000399	48.1855	55.6814	59.9335	65.068	62.7888	62.7374
ENSMUSG00000000402	Egfl6	NA	7	NA	NA	NA	NA	0.5	NA	NA	NA	NA	8	NA	0.3	NA	5	NA	0.5	0.5	NA	NA	0.9	0.6	NA	NA	3	NA	NA	NA	NA	NA	NA	NA	NA	NA				ENSMUSG00000000402	0.0519165	0.0627218	0.155667	0.0787769	0.0742186	0.14526
ENSMUSG00000000409	Lck	NA	NA	0.5	1	NA	NA	0.3	NA	NA	NA	NA	NA	NA	NA	NA	NA	NA	0.2	NA	NA	NA	NA	NA	NA	NA	NA	NA	0.1	NA	0.7	1	NA	NA	NA	NA				ENSMUSG00000000409	0.235855	0.216804	0.284412	0.215895	0.307853	0.200842
ENSMUSG00000000416	Cttnbp2	NA	6	NA	NA	NA	NA	NA	0.5	NA	3	NA	0.4	NA	12	NA	4	NA	NA	0.1	NA	0.5	10	10	3	1	NA	NA	NA	7	NA	NA	NA	NA	NA	0.2				ENSMUSG00000000416	0.00524681	0.0253553	0.00786603	0.00796139	0	0.0195738
ENSMUSG00000000420	Galnt1	0.1	2	1	1	NA	0.1	2	1	2	0.3	0.2	0.4	2	0.7	NA	0.8	0.1	2	0.5	0.1	NA	0.4	0.6	1	0.6	0.2	0.6	2	0.5	1	2	0.9	0.6	1	0.6				ENSMUSG00000000420	14.2604	10.532	14.8489	10.541	15.3277	14.054
ENSMUSG00000000435	Myf5	NA	NA	NA	NA	NA	NA	NA	NA	NA	NA	NA	NA	NA	NA	NA	NA	NA	NA	NA	NA	NA	NA	NA	NA	0.1	NA	NA	NA	NA	NA	NA	NA	NA	NA	NA				ENSMUSG00000000435	0	0	0	0	0	0
ENSMUSG00000000439	Mkrn2	4	5	9	5	5	4	6	4	8	5	4	4	6	5	6	7	4	4	3	4	4	5	4	4	5	4	5	8	3	7	7	4	4	5	3				ENSMUSG00000000439	10.9996	13.0367	12.9547	11.2115	13.0244	13.023
ENSMUSG00000000440	Pparg	0.5	NA	NA	NA	0.9	NA	NA	NA	NA	NA	0.3	NA	NA	NA	NA	NA	NA	NA	NA	0.3	NA	NA	NA	NA	NA	NA	NA	NA	NA	NA	NA	NA	NA	NA	NA				ENSMUSG00000000440	0.296729	0.405246	0.386832	0.117456	0.359645	0.12634
ENSMUSG00000000441	Raf1	17	6	9	3	35	10	9	6	6	11	24	13	5	16	30	6	14	8	10	5	4	8	10	7	4	9	37	6	8	30	17	4	4	6	5				ENSMUSG00000000441	6.4796	6.75003	6.60109	7.0618	6.86912	7.1848
ENSMUSG00000000486	2001-09-01	NA	NA	0.4	0.1	NA	NA	0.6	NA	0.2	NA	NA	NA	NA	0.4	NA	NA	NA	0.7	NA	NA	NA	NA	NA	NA	NA	NA	NA	0.5	NA	0.4	1	NA	NA	NA	NA				ENSMUSG00000000486	0.0585591	0.0964731	0.095773	0.0727005	0.0570782	0.0372376
ENSMUSG00000000489	Pdgfb	2	2	11	0.2	1	4	NA	1	0.7	23	1	0.2	NA	19	0.2	0.2	22	0.9	0.5	25	23	5	3	13	2	0.6	NA	5	19	NA	0.5	49	20	5	19				ENSMUSG00000000489	6.40143	4.9496	8.18148	4.9174	5.4908	5.39566
ENSMUSG00000000530	Acvrl1	NA	NA	NA	NA	NA	0.4	NA	10	NA	0.3	NA	1	NA	1	NA	NA	NA	NA	1	NA	0.2	NA	NA	NA	0.2	2	5	NA	NA	NA	NA	0.5	0.9	0.5	5				ENSMUSG00000000530	0.101189	0.078104	0.105349	0.326277	0.379726	0.290987
ENSMUSG00000000531	Grasp	13	50	28	25	25	7	47	31	37	12	21	29	8	156	2	35	NA	3	22	7	8	6	4	16	20	20	0.7	70	13	32	56	67	10	22	30				ENSMUSG00000000531	2.39322	3.6773	3.62275	3.04087	2.54105	3.57559
ENSMUSG00000000532	Acvr1b	32	21	12	9	4	15	13	17	5	9	43	8	6	18	10	13	19	10	15	20	30	54	67	9	7	12	32	7	9	17	17	17	17	7	13				ENSMUSG00000000532	5.36315	4.33236	5.02726	3.73189	4.28718	4.94275
ENSMUSG00000000538	Tom1l2	0.6	0.6	NA	NA	NA	NA	0.2	0.4	NA	NA	0.3	0.2	NA	0.6	NA	0.3	NA	NA	0.9	NA	NA	1	1	0.2	0.3	0.2	NA	NA	0.2	NA	NA	NA	NA	NA	NA				ENSMUSG00000000538	0.956794	0.860582	0.931008	0.927371	1.09063	1.2776
ENSMUSG00000000544	Gpa33	13	NA	NA	NA	NA	NA	NA	NA	NA	NA	7	NA	NA	NA	NA	NA	NA	NA	NA	NA	NA	NA	NA	NA	NA	NA	NA	NA	NA	NA	NA	NA	NA	NA	NA				ENSMUSG00000000544	0.20943	0.412325	0.372121	0.264819	0.274446	0.575122
ENSMUSG00000000552	Zfp385a	NA	1	NA	6	0.9	3	1	0.5	3	2	NA	3	0.6	0.3	0.5	1	15	2	16	9	19	2	3	3	0.1	0.2	NA	4	6	NA	NA	0.5	1	0.7	1				ENSMUSG00000000552	16.039	15.3587	17.8048	16.2093	14.5275	16.9571
ENSMUSG00000000555	Itga5	1	0.4	NA	NA	NA	2	0.2	4	1	0.4	0.3	4	0.8	7	NA	4	5	0.5	3	3	0.7	0.4	2	0.8	1	3	NA	2	0.5	NA	NA	NA	0.9	0.9	0.7				ENSMUSG00000000555	56.2594	46.861	50.2178	71.2296	65.8331	80.1292
ENSMUSG00000000560	Gabra2	NA	NA	NA	NA	NA	NA	NA	NA	NA	NA	NA	NA	NA	NA	NA	NA	NA	NA	NA	NA	NA	3	2	NA	0.3	NA	NA	NA	NA	NA	NA	NA	NA	NA	NA				ENSMUSG00000000560	0	0	0.117284	0	0	0
ENSMUSG00000000561	Wdr77	10	37	68	44	23	24	17	15	32	39	7	43	36	12	30	36	11	21	24	24	23	38	45	44	26	32	9	32	38	25	24	31	73	63	66				ENSMUSG00000000561	7.16763	7.64134	8.63854	6.92295	9.18518	8.19894
ENSMUSG00000000562	Adora3	NA	NA	NA	4	0.4	NA	NA	NA	0.4	NA	NA	NA	0.5	NA	NA	NA	0.7	NA	NA	NA	NA	0.1	NA	NA	NA	NA	1	NA	NA	NA	NA	NA	NA	NA	NA				ENSMUSG00000000562	0	0	0	0	0	0
ENSMUSG00000000563	Atp5f1	329	123	99	141	361	81	80	131	225	132	238	41	234	64	386	126	152	115	79	76	39	156	127	96	126	91	274	117	107	50	78	171	160	125	159				ENSMUSG00000000563	31.0157	38.5264	32.4459	34.9514	34.2705	33.4257
ENSMUSG00000000567	Sox9	20	107	NA	0.4	17	232	NA	120	0.2	3	9	35	NA	127	13	124	NA	NA	33	4	470	56	70	12	5	58	NA	2	9	NA	NA	42	6	2	7				ENSMUSG00000000567	0.112745	0.204317	0.23664	0.449078	0.59233	0.930597
ENSMUSG00000000568	Hnrnpd	32	73	81	79	17	42	109	30	91	84	35	85	92	26	24	86	52	72	46	54	56	91	121	92	57	30	67	81	84	88	98	40	119	123	112				ENSMUSG00000000568	10.5877	11.4622	14.9599	5.81414	8.22989	7.86027
ENSMUSG00000000581	C1d	81	72	65	86	133	30	48	54	119	44	54	9	149	47	83	96	67	54	22	39	10	55	46	35	48	62	108	98	45	33	28	64	35	53	53				ENSMUSG00000000581	5.69482	6.72346	8.3711	7.13425	10.1765	8.3426
ENSMUSG00000000594	Gm2a	2	36	26	25	84	103	53	39	68	19	2	16	65	39	192	23	243	59	51	181	365	52	17	31	32	102	40	69	23	55	56	19	45	37	41				ENSMUSG00000000594	19.8752	18.2921	16.5332	23.4802	19.529	22.715
ENSMUSG00000000600	Krit1	17	24	33	23	27	3	34	24	11	20	22	5	14	24	15	22	10	30	4	10	7	17	10	19	14	23	20	19	20	27	29	10	9	18	16				ENSMUSG00000000600	2.73608	2.45009	2.66539	1.70358	2.50859	2.14804
ENSMUSG00000000605	Clcn4	0.6	2	0.8	0.7	0.4	0.7	0.3	0.6	1	1	0.4	0.5	0.5	6	1	1	2	0.2	0.2	0.8	0.7	3	4	1	0.9	0.8	1	1	0.7	0.7	1	0.5	0.2	0.3	0.3				ENSMUSG00000000605	10.7664	8.60572	10.1895	12.3919	11.7077	12.0353
ENSMUSG00000000617	Grm6	NA	NA	NA	NA	NA	NA	NA	NA	NA	NA	NA	NA	NA	NA	NA	NA	NA	NA	NA	NA	NA	NA	NA	NA	NA	NA	NA	NA	NA	NA	NA	NA	NA	0.1	NA				ENSMUSG00000000617	0	0	0	0	0.00747741	0.00975648
ENSMUSG00000000628	Hk2	4	1	16	11	0.9	4	2	7	4	4	4	7	4	4	NA	2	9	1	4	4	2	1	NA	2	2	2	10	5	1	1	2	18	15	20	12				ENSMUSG00000000628	9.93021	6.53342	11.2252	7.04325	7.4945	11.3378
ENSMUSG00000000631	Myo18a	NA	NA	NA	NA	NA	NA	NA	NA	NA	NA	NA	NA	NA	0.6	NA	NA	NA	NA	NA	NA	NA	NA	NA	NA	0.2	NA	NA	NA	NA	NA	NA	NA	NA	0.1	NA				ENSMUSG00000000631	0.742223	0.673635	0.895151	0.72184	0.957813	1.42581
ENSMUSG00000000632	Sez6	NA	NA	NA	NA	NA	0.2	NA	NA	NA	NA	NA	NA	NA	NA	NA	NA	NA	NA	NA	NA	2	1	2	NA	NA	NA	NA	NA	NA	NA	NA	NA	NA	NA	NA				ENSMUSG00000000632	0.0177502	0.0142964	0.0473087	0.0426451	0.0613236	0.0855329
ENSMUSG00000000673	Haao	NA	NA	NA	0.1	49	NA	0.1	NA	NA	NA	NA	NA	NA	NA	53	NA	NA	0.2	NA	NA	NA	NA	NA	NA	NA	NA	NA	NA	NA	NA	0.2	NA	NA	NA	NA				ENSMUSG00000000673	0.0768753	0	0	0	0	0
ENSMUSG00000000682	Cd52	0.8	NA	443	172	36	0.1	1309	1	125	NA	NA	NA	85	1	2	4	3295	2011	NA	361	260	1	1	NA	NA	0.1	3202	59	NA	855	869	NA	0.9	0.9	0.7				ENSMUSG00000000682	0.0334193	0.121124	0.100204	0.0380322	0.0358315	0.0467527
ENSMUSG00000000686	Abhd15	0.1	0.6	0.6	10	15	0.5	0.1	0.6	2	0.3	0.7	0.2	2	NA	26	0.5	2	0.6	0.5	5	4	0.4	0.2	0.7	1	0.4	3	4	0.4	0.4	2	NA	0.1	0.1	0.1				ENSMUSG00000000686	1.70484	0.762841	1.81753	3.04678	2.8434	3.05638
ENSMUSG00000000690	Hoxb6	NA	NA	NA	NA	NA	NA	NA	NA	NA	0.8	NA	NA	NA	NA	NA	NA	NA	NA	NA	NA	NA	NA	NA	NA	NA	0.3	NA	NA	0.4	NA	NA	NA	NA	NA	NA				ENSMUSG00000000690	0	0	0	0	0.0304568	0
ENSMUSG00000000706	Btn1a1	NA	NA	NA	NA	NA	NA	NA	NA	NA	NA	NA	NA	NA	NA	NA	NA	NA	NA	NA	NA	NA	NA	NA	NA	NA	NA	NA	NA	NA	NA	NA	0.8	NA	NA	0.1				ENSMUSG00000000706	0.176424	0.125378	0.342289	0.484226	0.578604	0.856588
ENSMUSG00000000708	Kat2b	0.1	0.1	0.5	NA	NA	NA	0.2	0.5	NA	0.6	NA	NA	NA	0.3	0.4	0.3	NA	0.3	NA	NA	NA	0.2	NA	0.2	0.3	0.4	NA	0.1	0.2	0.7	2	NA	NA	NA	0.2				ENSMUSG00000000708	1.59681	1.04879	2.10895	1.64416	2.86025	3.37745
ENSMUSG00000000711	Rab5b	0.9	5	1	1	3	4	3	4	0.2	0.8	1	3	0.6	3	2	4	6	2	3	5	7	4	3	1	5	6	7	0.7	1	2	1	1	4	1	2				ENSMUSG00000000711	23.9714	27.3397	23.5166	18.9082	19.7109	19.0158
ENSMUSG00000000732	Icosl	2	1	1	1	1	1	31	1	2	2	3	1	2	8	0.1	2	11	44	0.6	3	5	0.3	0.1	0.4	0.7	5	18	4	0.7	2	2	0.3	7	2	3				ENSMUSG00000000732	8.52418	10.1345	9.57825	6.5572	7.57685	11.0716
ENSMUSG00000000738	Spg7	49	18	25	21	31	94	26	34	19	35	49	38	20	38	51	17	47	28	50	35	48	27	26	35	30	22	19	18	38	29	25	56	22	24	19				ENSMUSG00000000738	6.55641	5.63603	6.21722	7.7576	7.22101	7.6395
ENSMUSG00000000739	Sult5a1	NA	2	NA	NA	6	0.7	NA	0.5	NA	NA	NA	0.4	NA	0.3	13	3	NA	NA	NA	NA	NA	0.1	NA	NA	NA	NA	NA	NA	NA	NA	NA	NA	NA	NA	NA				ENSMUSG00000000739	0	0.0713942	0	0	0	0
ENSMUSG00000000740	Rpl13	5	10	41	15	7	6	16	4	9	7	4	8	12	10	4	13	0.8	9	6	4	7	5	6	8	10	7	0.8	13	9	9	12	12	5	5	5				ENSMUSG00000000740	13.7797	20.2485	13.8458	25.7859	18.8364	21.1861
ENSMUSG00000000743	Chmp1a	90	20	19	13	21	46	20	28	11	16	82	38	14	16	26	19	37	23	47	40	52	26	33	20	32	21	35	14	20	24	22	44	19	22	21				ENSMUSG00000000743	25.7944	28.1146	26.9591	35.6121	34.9927	35.8854
ENSMUSG00000000751	Rpa1	8	32	25	72	30	73	57	47	65	78	6	42	57	94	28	40	23	79	50	42	24	28	29	61	38	42	38	57	69	99	75	28	58	62	60				ENSMUSG00000000751	16.9844	19.0968	21.4499	16.8657	18.7326	17.6873
ENSMUSG00000000753	Serpinf1	NA	NA	NA	NA	4	2	NA	0.5	1	0.3	NA	1	0.8	NA	6	0.4	NA	NA	2	0.8	0.6	NA	NA	0.2	0.1	4	NA	0.1	0.5	NA	NA	NA	NA	NA	NA				ENSMUSG00000000753	0.0636523	0.0341779	0.0742215	0.394387	0.530809	0.653019
ENSMUSG00000000759	Tubgcp3	8	18	35	22	22	15	29	19	21	25	19	17	18	40	14	16	13	37	17	16	10	23	24	27	18	17	19	24	22	42	33	16	15	15	17				ENSMUSG00000000759	1.24598	1.08807	1.25547	2.16034	2.26282	2.21044
ENSMUSG00000000766	Oprm1	NA	NA	NA	NA	NA	NA	NA	NA	NA	NA	NA	NA	NA	NA	NA	NA	NA	NA	NA	NA	NA	0.3	0.1	NA	NA	NA	NA	NA	NA	NA	NA	NA	NA	NA	NA				ENSMUSG00000000766	0	0	0	0	0	0
ENSMUSG00000000776	Polr3d	2	2	16	2	5	3	7	4	4	4	2	9	7	6	1	3	0.6	5	6	2	2	5	8	2	3	6	0.7	6	3	7	5	7	6	9	5				ENSMUSG00000000776	2.38167	2.37695	3.27737	4.21621	4.03392	4.31377
ENSMUSG00000000782	Tcf7	NA	NA	1	NA	NA	NA	NA	NA	NA	NA	NA	NA	NA	NA	NA	NA	NA	NA	NA	NA	NA	NA	NA	NA	NA	NA	NA	NA	NA	4	1	NA	NA	0.4	NA				ENSMUSG00000000782	5.12317	5.20934	5.48143	6.46269	8.4718	9.43707
ENSMUSG00000000787	Ddx3x	39	20	78	34	24	6	121	76	70	46	45	6	51	86	55	31	83	39	7	19	8	24	10	45	22	29	33	54	42	133	136	64	73	122	98				ENSMUSG00000000787	52.1913	42.9047	78.1295	34.9297	67.0088	64.109
ENSMUSG00000000791	Il12rb1	NA	NA	2	1	0.4	NA	0.6	NA	1	NA	NA	NA	0.5	NA	NA	NA	NA	0.7	NA	NA	NA	NA	NA	NA	0.2	NA	NA	3	NA	1	3	NA	NA	NA	NA				ENSMUSG00000000791	0.0326121	0	0	0	0	0.0456236
ENSMUSG00000000792	Slc5a5	NA	NA	NA	NA	NA	2	NA	NA	NA	NA	NA	0.2	NA	0.3	NA	0.3	NA	NA	1	NA	0.2	NA	NA	NA	NA	NA	NA	NA	NA	NA	NA	0.2	NA	3	13				ENSMUSG00000000792	6.50899	7.57388	7.62441	10.0828	12.1229	8.7032
ENSMUSG00000000794	Kcnn3	NA	1	NA	NA	NA	0.5	NA	0.4	NA	1	NA	NA	NA	0.6	NA	0.3	NA	NA	NA	NA	1	4	3	0.4	NA	0.2	NA	NA	1	NA	NA	1	NA	NA	0.2				ENSMUSG00000000794	0.194874	0.249282	0.249192	0.150023	0.233522	0.192441
ENSMUSG00000000804	Usp32	8	7	2	2	2	1	8	5	1	5	12	1	0.9	2	4	5	5	12	0.7	1	0.5	5	5	4	4	4	11	2	4	9	10	2	9	7	5				ENSMUSG00000000804	3.77171	2.9709	4.78769	3.49059	5.26249	5.68564
ENSMUSG00000000805	Car4	34	NA	NA	NA	NA	NA	NA	NA	NA	NA	25	NA	NA	1	NA	NA	NA	NA	NA	NA	NA	1	0.6	NA	NA	NA	NA	NA	NA	NA	NA	NA	17	0.3	71				ENSMUSG00000000805	1.96795	4.0738	1.63909	0.956085	0.839066	0.322003
ENSMUSG00000000811	Txnrd3	0.9	4	10	1	3	0.9	2	3	2	0.9	0.5	3	0.8	3	3	3	0.9	1	2	0.9	1	2	3	1	1	1	0.7	3	2	1	0.3	2	0.2	1	0.2				ENSMUSG00000000811	0.483444	0.15929	0.368979	0.470149	0.725676	0.614843
ENSMUSG00000000817	Fasl	NA	NA	1	NA	NA	NA	NA	NA	NA	NA	NA	NA	NA	NA	NA	NA	NA	0.1	NA	NA	NA	NA	NA	NA	NA	NA	NA	NA	NA	0.7	NA	NA	NA	5	0.5				ENSMUSG00000000817	0	0.0582935	0	0	0.0517339	0
ENSMUSG00000000823	Zfp512b	0.6	7	3	3	3	6	3	4	2	11	1	7	1	4	5	8	2	3	7	2	6	13	21	15	2	4	0.7	4	12	7	7	2	6	3	4				ENSMUSG00000000823	1.10632	1.03028	1.94367	0.675416	1.31282	1.55981
ENSMUSG00000000826	Dnajc5	6	8	9	8	9	16	10	13	5	13	9	12	5	9	14	7	18	7	12	8	10	44	43	12	11	12	15	8	13	10	13	17	12	10	14				ENSMUSG00000000826	12.4082	10.4803	13.4174	10.2469	15.6091	13.5377
ENSMUSG00000000827	Tpd52l2	98	84	91	75	65	96	64	118	90	64	71	68	87	92	38	100	97	60	88	99	60	65	54	62	77	150	97	139	60	65	54	89	96	83	103				ENSMUSG00000000827	5.98968	7.63833	6.52129	6.00757	5.28604	5.73898
ENSMUSG00000000838	Fmr1	5	3	2	3	3	0.4	5	2	2	2	5	1	3	3	1	3	2	3	0.4	2	NA	2	2	3	2	3	4	2	1	4	3	2	5	3	4				ENSMUSG00000000838	2.10043	1.86484	2.70082	1.14099	1.99394	1.67092
ENSMUSG00000000861	Bcl11a	NA	0.1	NA	0.3	NA	NA	0.8	NA	0.4	0.1	NA	NA	NA	NA	NA	0.2	NA	1	NA	NA	NA	3	5	NA	NA	NA	NA	1	NA	NA	NA	NA	NA	NA	NA				ENSMUSG00000000861	0.00964972	0	0.025317	0.0109817	0.0258656	0.0202496
ENSMUSG00000000869	Il4	NA	NA	NA	NA	NA	NA	NA	NA	NA	NA	NA	NA	NA	NA	NA	NA	NA	NA	NA	NA	NA	NA	NA	NA	NA	NA	NA	0.1	NA	NA	NA	NA	NA	NA	NA				ENSMUSG00000000869	0.206867	0.174945	0.372162	0.258963	0.221799	0.260462
ENSMUSG00000000876	Pxmp4	40	12	3	16	88	34	5	18	11	15	44	10	9	17	117	14	8	11	25	20	32	8	7	13	11	14	38	8	16	7	6	4	5	5	6				ENSMUSG00000000876	2.20247	2.61034	2.21523	1.57052	1.49459	1.77462
ENSMUSG00000000881	Dlg3	NA	0.3	NA	NA	NA	0.5	NA	NA	NA	0.4	0.2	NA	NA	NA	NA	NA	NA	NA	NA	NA	0.7	1	4	0.2	0.3	1	NA	NA	0.4	NA	NA	NA	0.7	NA	0.3				ENSMUSG00000000881	1.96461	2.11227	2.06655	1.32263	1.28414	1.27615
ENSMUSG00000000884	Gnb1l	2	9	9	7	0.9	5	6	1	4	7	1	9	3	6	2	13	2	4	10	6	10	10	13	8	3	5	NA	4	8	8	9	6	8	9	6				ENSMUSG00000000884	0.320937	0.38468	0.363704	0.560797	0.468738	0.431307
ENSMUSG00000000901	Mmp11	NA	11	0.4	3	0.9	6	0.2	13	NA	11	NA	36	NA	6	0.6	14	0.9	0.4	12	13	16	3	5	7	3	81	NA	1	10	0.7	NA	4	4	1	5				ENSMUSG00000000901	2.69141	2.92934	2.13259	4.27704	2.7037	4.70369
ENSMUSG00000000902	Smarcb1	22	40	21	37	18	68	24	41	25	57	14	79	24	18	17	42	30	27	81	65	138	62	112	60	30	56	20	27	56	18	16	32	33	31	31				ENSMUSG00000000902	3.82104	4.52298	3.86207	3.61809	3.14113	3.27966
ENSMUSG00000000903	Vpreb3	NA	NA	NA	NA	NA	NA	NA	NA	NA	NA	NA	NA	NA	NA	NA	NA	NA	NA	NA	NA	NA	NA	NA	NA	NA	NA	NA	NA	NA	NA	0.3	NA	NA	NA	NA				ENSMUSG00000000903	0.276068	0.0833813	0.206941	0.157087	0.0369993	0.337936
ENSMUSG00000000915	Hip1r	4	2	1	2	0.9	7	17	1	4	2	6	1	2	6	3	2	NA	11	4	0.2	9	7	3	0.8	2	1	8	11	2	3	5	6	4	2	6				ENSMUSG00000000915	5.64829	5.10349	7.26204	4.38699	5.29579	6.11807
ENSMUSG00000000916	Nsun5	5	8	21	7	4	5	12	5	6	8	3	10	8	2	9	9	7	8	7	9	12	8	9	6	8	5	2	5	6	12	11	5	7	11	10				ENSMUSG00000000916	4.84416	4.04685	5.49507	3.63611	4.68963	4.78526
ENSMUSG00000000934	Top1mt	6	11	19	0.3	34	7	7	7	9	6	3	9	11	17	43	10	4	6	9	5	4	16	15	5	5	16	1	9	6	9	9	6	10	14	13				ENSMUSG00000000934	0.961816	1.63871	1.29406	1.20684	1.48076	1.24205
ENSMUSG00000000938	Hoxa10	NA	NA	NA	NA	NA	NA	NA	NA	NA	NA	NA	2	NA	NA	NA	NA	NA	NA	NA	0.8	NA	NA	NA	NA	NA	NA	NA	NA	NA	NA	NA	NA	NA	NA	NA				ENSMUSG00000000938	0.0138075	0	0	0.0157134	0	0.0289745
ENSMUSG00000000957	Mmp14	0.6	2	NA	NA	3	6	0.3	14	NA	0.6	0.7	23	NA	7	0.9	5	10	0.1	9	20	6	0.6	2	1	3	8	NA	NA	0.8	NA	NA	14	0.7	0.3	1				ENSMUSG00000000957	5.20428	5.39545	4.75156	8.5868	6.17847	8.03645
ENSMUSG00000000958	Slc7a7	NA	NA	NA	NA	NA	NA	0.2	NA	NA	NA	NA	NA	NA	NA	NA	NA	1	0.1	NA	1	0.2	NA	NA	NA	NA	NA	NA	0.1	NA	NA	NA	NA	NA	NA	NA				ENSMUSG00000000958	1.70438	1.47834	0.884496	4.00362	4.28738	4.79935
ENSMUSG00000000959	Oxa1l	71	101	54	78	61	85	64	59	72	78	47	95	62	54	89	94	120	67	91	104	101	86	86	78	82	72	36	74	75	37	37	52	53	71	38				ENSMUSG00000000959	10.0408	12.2421	11.4006	22.6225	20.6208	19.9858
ENSMUSG00000000976	Heatr6	9	6	8	7	10	4	11	10	6	6	11	5	2	5	6	6	8	9	7	6	2	8	13	6	8	8	6	6	5	4	8	5	7	8	2				ENSMUSG00000000976	2.47464	2.31751	2.31563	2.86348	3.3611	3.51425
ENSMUSG00000000982	Ccl3	0.5	0.6	27	138	12	NA	9	16	722	0.4	NA	NA	333	10	NA	35	272	3	NA	83	75	1	3	0.2	4	NA	34	842	NA	3	8	NA	NA	NA	NA				ENSMUSG00000000982	0	0	0	0	0	0
ENSMUSG00000000983	Wfdc18	14	0.8	NA	0.3	0.9	NA	0.1	0.8	0.2	1	2	NA	NA	2	NA	0.3	1	NA	NA	0.6	0.2	NA	NA	2	NA	0.1	0.1	3	0.7	NA	NA	1	NA	NA	NA				ENSMUSG00000000983	0	0	0	0	0	0
ENSMUSG00000001014	Icam4	NA	NA	NA	NA	0.9	NA	NA	NA	0.7	NA	NA	0.1	0.5	0.1	NA	NA	NA	5	NA	NA	NA	NA	NA	NA	NA	NA	NA	0.5	NA	NA	NA	NA	NA	0.1	NA				ENSMUSG00000001014	0.669938	0.498074	0.540816	0.527823	0.939308	1.00932
ENSMUSG00000001016	Ilf2	30	121	117	143	31	48	93	45	131	133	13	44	167	59	29	136	23	84	45	46	31	104	136	109	82	54	77	125	126	62	75	101	127	98	119				ENSMUSG00000001016	73.4349	88.6326	85.3155	68.0369	68.2561	67.2692
ENSMUSG00000001017	Chtop	22	32	34	21	17	22	21	19	22	26	17	34	11	21	17	33	11	22	14	15	24	34	31	27	22	17	20	21	23	11	21	28	14	15	15				ENSMUSG00000001017	4.71835	4.84455	5.3404	4.58938	5.85371	5.33732
ENSMUSG00000001018	Snapin	0.6	2	0.4	3	3	3	2	6	0.7	1	1	2	0.2	2	0.5	2	2	1	3	2	4	0.1	NA	1	2	8	6	2	1	0.7	0.7	3	3	1	4				ENSMUSG00000001018	5.52964	8.09606	7.18769	7.02764	5.73008	6.1134
ENSMUSG00000001020	S100a4	0.6	8	0.2	363	3	157	0.5	1182	58	4	NA	688	32	3	NA	2	1463	16	76	1214	129	NA	NA	7	140	548	7	35	9	27	2	114	NA	2	7				ENSMUSG00000001020	0.527792	0.977715	1.00227	0.440472	0.264081	0.492246
ENSMUSG00000001021	S100a3	NA	NA	NA	NA	NA	NA	NA	NA	NA	NA	NA	0.1	NA	NA	NA	NA	NA	NA	NA	NA	NA	NA	NA	NA	NA	NA	NA	NA	NA	NA	NA	NA	NA	NA	NA				ENSMUSG00000001021	1.11702	1.19074	1.08359	2.16853	0.986301	1.93038
ENSMUSG00000001023	S100a5	NA	NA	NA	0.8	NA	NA	NA	NA	0.1	NA	NA	NA	NA	NA	NA	NA	NA	NA	NA	NA	NA	NA	NA	NA	NA	NA	NA	0.1	NA	NA	NA	NA	NA	NA	NA				ENSMUSG00000001023	0	0	0	0	0	0
ENSMUSG00000001025	S100a6	NA	1	NA	0.6	NA	8	1	4	6	1	NA	9	4	0.3	NA	0.8	20	2	7	7	22	0.7	NA	0.2	2	5	24	5	2	4	1	2	0.2	0.1	0.2				ENSMUSG00000001025	193.698	255.629	204.357	355.198	180.542	208.992
ENSMUSG00000001029	Icam2	NA	NA	37	30	NA	NA	57	NA	19	NA	NA	NA	38	0.9	NA	NA	4	44	NA	0.8	NA	NA	NA	NA	NA	NA	9	12	NA	46	52	NA	NA	NA	NA				ENSMUSG00000001029	0	0	0	0	0	0
ENSMUSG00000001034	Mapk7	7	12	10	4	0.9	17	7	13	4	17	5	24	7	9	0.8	25	16	5	26	15	29	19	30	21	14	12	17	2	21	4	6	7	8	9	8				ENSMUSG00000001034	1.06225	1.06694	0.925207	1.05953	0.981109	1.10152
ENSMUSG00000001036	Epn2	13	30	1	0.3	23	77	3	78	0.1	33	15	29	NA	76	8	35	8	3	28	10	74	78	85	27	31	45	NA	0.1	30	NA	0.7	58	25	19	24				ENSMUSG00000001036	2.14812	2.65767	2.12114	1.90078	1.91007	1.87193
ENSMUSG00000001039	B9d1	3	21	0.1	2	2	72	1	11	0.2	16	2	28	0.2	11	NA	39	1	0.9	37	11	82	21	26	12	13	21	0.7	1	12	NA	0.3	29	10	13	10				ENSMUSG00000001039	3.71914	5.27143	3.77182	4.84109	3.59665	4.26781
ENSMUSG00000001052	Sec24b	NA	0.1	0.3	0.3	NA	0.4	0.2	0.8	0.1	0.8	NA	0.3	NA	0.6	NA	0.3	NA	NA	0.1	0.3	0.2	0.7	1	1	0.7	0.4	NA	0.1	1	0.4	0.3	0.5	0.4	0.5	0.3				ENSMUSG00000001052	7.23477	5.60019	7.70829	5.26227	6.12887	6.54342
ENSMUSG00000001053	N4bp3	0.6	0.4	1	3	NA	2	5	0.8	8	0.1	0.1	0.3	3	4	1	1	2	2	0.2	0.6	0.6	1	1	NA	0.7	0.4	0.8	28	0.2	2	2	2	2	5	2				ENSMUSG00000001053	1.27389	1.00684	1.32081	2.33041	2.31045	2.63158
ENSMUSG00000001054	Rmnd5b	5	3	2	11	3	3	14	2	6	3	6	3	5	7	2	5	4	2	4	4	5	4	6	3	2	3	5	12	3	2	6	5	2	5	2				ENSMUSG00000001054	4.56163	5.84768	4.6572	8.40941	6.84947	8.73501
ENSMUSG00000001056	Nhp2	67	53	198	146	40	63	64	42	214	44	27	81	269	26	33	62	33	77	69	68	95	43	49	42	104	51	43	112	37	51	47	99	148	259	167				ENSMUSG00000001056	34.489	50.0187	36.7987	59.6297	52.554	52.489
ENSMUSG00000001062	Vps9d1	9	9	2	2	6	3	3	5	3	8	12	9	1	7	7	10	10	4	6	12	15	13	17	9	4	7	17	4	9	0.7	2	1	3	3	1				ENSMUSG00000001062	0.131532	0.200467	0.157754	0.126658	0.158383	0.172686
ENSMUSG00000001065	Zfp276	22	18	4	2	4	1	5	3	1	6	13	2	1	4	8	10	3	3	2	3	7	3	2	9	13	3	12	1	6	4	3	3	1	2	1				ENSMUSG00000001065	0.712583	0.619676	0.676078	1.29673	1.25122	1.44958
ENSMUSG00000001082	Mfsd10	NA	2	0.9	3	NA	1	2	2	6	0.8	NA	2	8	0.9	NA	3	NA	3	3	1	1	0.7	0.4	0.8	2	2	3	5	1	1	3	1	0.4	1	0.7				ENSMUSG00000001082	2.80662	2.05448	2.04814	2.64434	2.00409	1.9592
ENSMUSG00000001089	Luzp1	32	7	0.5	2	12	6	0.5	26	6	10	54	3	6	41	6	11	7	0.7	6	8	1	8	3	12	13	7	0.5	13	12	2	2	25	29	16	38				ENSMUSG00000001089	3.08734	2.51701	4.75462	1.84952	2.68826	2.59531
ENSMUSG00000001095	Slc13a2	195	NA	NA	NA	3	NA	NA	NA	NA	NA	206	NA	NA	0.3	4	NA	NA	NA	NA	NA	NA	NA	NA	NA	NA	NA	NA	NA	NA	NA	NA	3	NA	NA	NA				ENSMUSG00000001095	0	0	0	0	0	0
ENSMUSG00000001098	Kctd10	2	0.8	1	0.6	NA	6	2	2	1	2	1	7	0.5	1	0.4	1	1	0.8	5	2	1	2	3	1	4	5	2	1	2	0.4	0.7	3	3	2	3				ENSMUSG00000001098	28.4095	27.1271	25.8351	23.4721	22.7835	22.6611
ENSMUSG00000001100	Poldip2	NA	1	NA	0.3	3	0.1	0.5	0.3	0.1	NA	NA	0.6	0.2	NA	0.3	0.5	NA	NA	NA	0.8	0.8	1	1	NA	0.2	NA	0.1	0.2	NA	NA	NA	NA	0.7	NA	0.5				ENSMUSG00000001100	10.5521	11.1118	9.98551	15.5175	14.1863	15.3066
ENSMUSG00000001103	Sebox	NA	NA	NA	NA	NA	NA	NA	NA	NA	NA	NA	NA	NA	NA	0.5	NA	NA	NA	NA	NA	NA	NA	NA	NA	NA	NA	NA	NA	NA	NA	NA	NA	NA	NA	NA				ENSMUSG00000001103	0	0	0	0	0	0
ENSMUSG00000001105	Ift20	126	51	43	50	94	43	30	68	32	50	138	30	56	56	103	57	42	45	39	58	44	57	60	48	40	81	41	32	52	52	38	44	50	36	49				ENSMUSG00000001105	3.2656	2.98392	3.23804	4.51608	5.16333	5.63833
ENSMUSG00000001119	Col6a1	NA	NA	NA	NA	NA	1	NA	1	NA	NA	NA	3	NA	NA	NA	NA	NA	NA	0.6	1	NA	NA	NA	NA	NA	0.2	NA	NA	0.2	NA	NA	NA	NA	NA	NA				ENSMUSG00000001119	0.767394	0.700986	0.757632	0.607063	0.561902	0.432045
ENSMUSG00000001123	Lgals9	0.9	NA	0.1	0.3	0.9	NA	0.4	0.9	0.2	NA	0.8	0.2	0.8	2	2	NA	0.6	0.2	0.3	1	0.5	0.1	NA	NA	0.2	1	3	0.4	NA	0.4	0.3	0.1	0.8	0.5	2				ENSMUSG00000001123	0.0476734	0.0460765	0.0571776	0.108508	0.112452	0.0133388
ENSMUSG00000001127	Araf	43	64	45	48	66	37	68	45	34	48	45	38	33	75	73	57	49	43	41	60	67	100	79	40	53	78	53	48	52	67	67	20	26	20	33				ENSMUSG00000001127	3.93815	3.85237	3.86953	3.48396	3.56469	3.85777
ENSMUSG00000001128	Cfp	NA	NA	NA	NA	NA	NA	0.2	NA	NA	NA	NA	NA	NA	NA	NA	NA	2	NA	NA	5	0.5	NA	NA	NA	NA	NA	0.5	NA	NA	NA	NA	NA	NA	NA	NA				ENSMUSG00000001128	0.16104	0.250144	0.310411	0.287993	0.19733	0.128737
ENSMUSG00000001131	Timp1	NA	0.3	NA	1	NA	48	NA	111	NA	2	NA	95	NA	3	NA	5	0.1	NA	103	92	32	0.2	0.1	5	66	51	NA	NA	7	NA	NA	27	3	11	13				ENSMUSG00000001131	25.7264	14.8633	24.1416	61.8219	56.7497	45.1318
ENSMUSG00000001134	Uxt	0.6	NA	0.7	1	0.9	0.2	0.2	0.4	0.7	NA	0.3	0.4	0.6	0.9	1	0.5	0.1	0.8	1	0.2	0.2	0.3	NA	0.6	0.7	0.6	0.7	0.2	0.2	NA	NA	0.5	0.4	0.3	0.5				ENSMUSG00000001134	1.09645	1.15522	0.917471	1.16074	1.01156	1.12368
ENSMUSG00000001143	Lman2l	8	19	7	8	11	10	5	6	3	9	6	11	5	7	7	22	3	4	13	10	9	13	8	10	5	8	18	5	7	7	3	11	5	4	4				ENSMUSG00000001143	3.66672	2.91057	3.18814	4.91656	4.90098	5.61396
ENSMUSG00000001150	Mcm3ap	9	11	19	13	10	11	20	12	10	17	14	14	9	20	13	11	13	21	13	11	8	18	26	17	10	19	21	13	18	26	28	11	14	21	14				ENSMUSG00000001150	11.2268	8.56683	11.0046	8.57883	9.52123	10.2484
ENSMUSG00000001155	Ftcd	NA	NA	NA	NA	411	NA	NA	NA	NA	NA	NA	NA	NA	4	594	NA	NA	NA	NA	NA	NA	NA	NA	NA	NA	NA	NA	NA	0.5	NA	NA	NA	NA	NA	NA				ENSMUSG00000001155	0	0	0	0	0	0
ENSMUSG00000001156	Mxd1	553	7	9	6	6	6	17	4	27	7	878	4	23	26	4	8	10	54	12	5	6	9	12	9	4	4	545	47	10	96	56	8	0.9	0.4	0.8				ENSMUSG00000001156	1.69096	1.55937	2.9551	0.967876	1.3088	1.73572
ENSMUSG00000001157	Gmcl1	13	8	4	3	3	2	4	3	4	4	17	2	4	5	3	7	0.8	4	1	3	0.7	7	6	3	3	3	8	3	4	5	5	6	1	3	1				ENSMUSG00000001157	4.82756	5.71156	6.98275	3.59436	5.101	4.82403
ENSMUSG00000001158	Snrnp27	7	14	7	8	11	23	10	8	13	11	6	18	15	8	5	13	14	9	16	15	19	23	19	12	22	5	15	8	13	7	6	23	14	13	13				ENSMUSG00000001158	11.5416	13.8498	9.46779	10.9574	8.12194	7.87738
ENSMUSG00000001166	Oas1c	0.1	1	0.6	0.8	3	1	4	2	0.7	0.2	0.1	0.2	NA	3	0.3	0.6	4	7	0.4	2	0.5	0.4	NA	NA	0.5	0.5	5	3	1	6	3	2	0.7	0.4	2				ENSMUSG00000001166	0.18774	0.30782	0.14073	0.564659	0.647009	0.487768
ENSMUSG00000001173	Ocrl	2	2	0.3	NA	0.9	1	0.2	2	2	2	2	1	2	4	0.4	3	4	0.9	2	2	0.2	4	4	2	1	3	0.7	3	2	0.7	0.7	1	2	1	0.8				ENSMUSG00000001173	2.41051	2.74873	2.58078	2.33831	2.46629	1.9911
ENSMUSG00000001175	Calm1	6	3	4	7	9	3	4	9	3	6	7	3	5	4	5	4	13	6	5	5	0.9	15	8	4	7	3	8	3	4	6	9	9	9	9	18				ENSMUSG00000001175	60.0711	71.6872	67.4681	62.282	66.436	62.448
ENSMUSG00000001211	Agpat3	NA	NA	NA	NA	NA	NA	NA	NA	NA	NA	NA	NA	NA	NA	NA	NA	NA	NA	NA	NA	NA	NA	NA	NA	NA	0.1	NA	NA	NA	NA	NA	NA	NA	NA	NA				ENSMUSG00000001211	2.80356	2.05283	1.80336	2.60201	3.29839	2.65273
ENSMUSG00000001225	Slc26a3	7	NA	NA	NA	NA	NA	NA	NA	NA	NA	8	NA	NA	NA	NA	NA	NA	NA	NA	NA	NA	NA	NA	NA	NA	NA	NA	NA	NA	NA	NA	NA	NA	NA	NA				ENSMUSG00000001225	0	0	0.0054369	0	0	0
ENSMUSG00000001227	Sema6b	NA	0.1	NA	0.3	0.9	0.1	NA	0.3	0.1	NA	NA	NA	0.1	12	NA	0.2	0.1	NA	NA	NA	0.5	0.2	NA	NA	0.2	NA	NA	0.2	NA	NA	NA	NA	0.2	0.5	0.6				ENSMUSG00000001227	0.370272	0.320591	0.314564	0.470543	0.502865	0.457569
ENSMUSG00000001228	Uhrf1	0.4	0.4	NA	1	NA	1	0.6	0.4	0.6	3	0.5	3	1	0.1	NA	0.5	NA	1	2	0.7	0.5	0.3	1	2	0.6	0.2	1	0.7	2	0.4	0.5	3	4	6	4				ENSMUSG00000001228	6.68996	6.70242	8.8643	5.17575	5.12755	6.072
ENSMUSG00000001229	Dpp9	6	3	6	6	5	7	5	7	4	8	12	11	4	4	7	1	5	4	11	13	8	5	5	7	6	5	5	3	7	15	6	3	5	6	6				ENSMUSG00000001229	11.5665	10.9564	11.3534	8.29908	10.1244	9.49198
ENSMUSG00000001240	Ramp2	NA	0.1	NA	NA	6	3	NA	0.8	NA	NA	NA	0.1	NA	12	NA	0.5	NA	NA	0.2	0.3	NA	0.5	0.2	0.2	0.2	0.3	NA	NA	NA	NA	NA	NA	NA	NA	NA				ENSMUSG00000001240	10.1292	14.4462	12.3441	16.6218	15.5375	17.5745
ENSMUSG00000001247	Lsr	240	15	NA	NA	75	NA	NA	0.5	NA	NA	235	1	NA	20	125	8	0.7	NA	8	NA	1	4	4	NA	0.2	NA	0.7	0.7	0.4	NA	NA	99	28	11	22				ENSMUSG00000001247	25.1723	24.0343	19.4855	31.5948	23.7083	23.2853
ENSMUSG00000001248	Gramd1a	NA	0.4	3	2	NA	0.5	1	0.4	2	0.8	NA	0.4	0.3	2	NA	0.6	0.7	0.7	0.2	0.3	0.2	2	5	0.8	0.3	0.5	0.6	6	1	2	2	NA	0.2	0.6	0.4				ENSMUSG00000001248	1.16208	1.25504	0.935205	1.84919	1.43744	1.74889
ENSMUSG00000001249	Hpn	0.6	20	NA	NA	202	NA	NA	NA	NA	NA	0.2	NA	NA	22	328	7	NA	NA	NA	NA	NA	NA	NA	NA	NA	NA	NA	NA	0.2	NA	NA	9	0.6	NA	0.7				ENSMUSG00000001249	0.465312	0.886112	0.313327	1.11742	0.866731	0.777843
ENSMUSG00000001260	Gabrg1	NA	NA	NA	NA	NA	NA	NA	NA	NA	NA	NA	NA	NA	NA	NA	0.3	NA	NA	NA	NA	NA	6	2	NA	0.1	NA	NA	NA	NA	NA	NA	NA	NA	NA	NA				ENSMUSG00000001260	0	0.0354572	0.0293332	0	0	0.0273722
ENSMUSG00000001270	Ckb	203	305	11	1	18	749	0.2	44	2	224	193	33	0.8	21	0.5	194	102	5	182	116	2722	499	237	128	181	25	0.8	3	155	4	2	18	112	383	168				ENSMUSG00000001270	41.3573	47.706	52.5481	90.8139	100.952	101.661
ENSMUSG00000001280	Sp1	5	7	13	5	5	3	14	5	8	5	6	3	5	14	6	7	5	11	4	4	2	3	3	6	5	6	12	9	6	14	11	3	7	8	7				ENSMUSG00000001280	6.75733	5.46344	6.56621	4.51366	8.29646	7.47608
ENSMUSG00000001281	Itgb7	0.1	NA	13	60	0.9	NA	28	NA	17	NA	NA	0.3	9	3	NA	NA	11	19	2	0.3	NA	NA	NA	NA	0.4	NA	10	12	NA	106	93	0.8	NA	NA	NA				ENSMUSG00000001281	0.273948	0.625156	0.524788	0.363722	0.31004	0.340664
ENSMUSG00000001285	Myg1	16	23	32	50	24	38	27	24	36	26	16	45	39	19	20	27	32	27	35	43	45	27	24	18	27	41	20	27	23	18	21	33	25	25	18				ENSMUSG00000001285	4.5508	6.03212	4.75317	3.18469	2.61886	3.19078
ENSMUSG00000001288	Rarg	NA	1	0.1	0.4	NA	2	NA	0.9	NA	0.4	NA	18	NA	1	NA	3	NA	NA	4	5	2	0.2	NA	0.4	1	5	NA	0.3	0.2	0.4	0.2	0.9	NA	NA	0.3				ENSMUSG00000001288	0.948053	1.50946	1.14835	1.19324	0.666437	0.755378
ENSMUSG00000001289	Pfdn5	5	4	9	6	11	4	13	3	3	2	4	2	6	11	4	5	11	11	4	5	4	1	0.6	2	3	9	4	4	2	9	8	5	4	2	3				ENSMUSG00000001289	7.48676	10.0513	8.34466	6.78045	4.78057	5.01755
ENSMUSG00000001305	Rrp15	5	9	35	17	7	2	15	7	28	13	1	4	28	10	13	13	8	13	4	7	1	5	3	11	7	16	4	25	9	8	15	13	38	70	38				ENSMUSG00000001305	4.66499	5.50811	6.64487	4.86349	5.28526	3.95124
ENSMUSG00000001313	Rnd2	NA	2	NA	NA	NA	0.2	0.2	NA	NA	0.9	NA	0.2	NA	NA	NA	1	NA	NA	0.1	0.3	0.5	2	2	0.6	0.3	0.1	NA	NA	0.5	NA	NA	0.2	NA	NA	NA				ENSMUSG00000001313	4.23178	4.90446	4.68444	6.83185	5.81662	6.40203
ENSMUSG00000001323	Srr	14	17	4	7	40	10	2	19	3	14	16	4	2	16	63	17	9	5	9	6	8	26	21	15	6	18	2	4	14	4	4	3	4	8	8				ENSMUSG00000001323	2.20199	1.96439	2.90004	2.42851	3.20464	3.09639
ENSMUSG00000001333	Sync	3	0.2	NA	NA	NA	6	NA	3	NA	0.6	3	0.2	NA	0.6	NA	NA	NA	NA	1	0.6	0.5	NA	NA	NA	0.5	0.7	NA	NA	0.8	NA	NA	0.2	2	2	2				ENSMUSG00000001333	1.00347	1.18652	0.960254	0.595286	0.72108	0.492832
ENSMUSG00000001334	Fndc5	NA	0.3	NA	NA	NA	NA	NA	NA	NA	NA	NA	NA	NA	NA	NA	0.5	NA	NA	NA	NA	0.5	2	0.4	NA	NA	NA	NA	NA	NA	NA	NA	NA	0.4	NA	NA				ENSMUSG00000001334	0.456233	0.347044	0.531988	0.461518	0.507281	0.496423
ENSMUSG00000001348	Acp5	NA	NA	0.4	NA	0.9	NA	0.2	NA	NA	NA	NA	NA	NA	NA	NA	NA	NA	1	NA	NA	NA	NA	NA	NA	NA	NA	NA	NA	NA	0.7	2	NA	NA	0.2	0.2				ENSMUSG00000001348	1.81038	1.64378	1.39921	4.12055	2.80911	3.28777
ENSMUSG00000001349	Cnn1	NA	NA	NA	1	7	210	NA	4	NA	4	NA	77	NA	46	NA	NA	NA	NA	21	43	106	NA	NA	0.2	0.2	1	NA	NA	3	NA	NA	0.5	NA	0.4	0.5				ENSMUSG00000001349	8.9779	4.64848	11.6256	20.322	18.9768	17.8599
ENSMUSG00000001366	Fbxo9	6	8	6	5	10	6	5	7	3	10	10	3	4	8	18	11	4	14	4	3	2	12	12	7	4	4	10	8	8	10	9	3	3	2	3				ENSMUSG00000001366	0.403064	0.801117	0.633514	0.850815	1.10131	1.52793
ENSMUSG00000001376	Vps50	23	28	27	35	17	6	31	23	28	41	16	5	30	34	18	29	47	21	7	19	7	25	13	44	91	39	11	24	46	18	21	16	26	47	35				ENSMUSG00000001376	1.01286	0.924036	1.23247	0.576335	0.712204	0.609006
ENSMUSG00000001380	Hars	39	18	25	23	16	12	10	17	18	26	30	12	26	10	17	22	11	20	14	11	6	40	28	26	24	10	13	12	21	10	11	23	26	33	22				ENSMUSG00000001380	35.5416	43.4806	48.4722	28.8988	38.8409	37.6711
ENSMUSG00000001383	Zmat2	23	14	36	41	20	22	42	24	20	43	19	10	41	32	30	14	57	35	15	25	15	37	22	45	27	21	18	17	42	40	38	27	53	47	54				ENSMUSG00000001383	26.4079	32.3042	37.1087	19.949	25.5626	26.492
ENSMUSG00000001403	Ube2c	3	2	NA	16	NA	4	0.3	4	20	16	0.6	20	15	0.3	NA	2	2	15	11	7	9	2	3	9	4	0.7	18	10	13	0.7	1	21	19	27	16				ENSMUSG00000001403	26.1364	33.222	28.8827	28.1094	24.7681	24.9631
ENSMUSG00000001415	Smg5	31	26	56	23	17	25	48	22	34	35	55	39	31	24	18	24	29	42	23	23	27	36	55	29	32	23	23	33	30	44	51	33	31	31	41				ENSMUSG00000001415	25.3409	19.702	28.4578	9.95639	11.9426	11.8122
ENSMUSG00000001416	Cct3	46	57	94	67	61	25	59	41	86	42	25	18	83	44	46	55	42	50	21	32	9	41	27	34	58	64	19	69	41	26	35	76	55	61	66				ENSMUSG00000001416	21.5841	25.2603	23.9607	24.9781	25.6718	23.4532
ENSMUSG00000001418	Glmp	148	198	23	111	209	311	130	278	79	102	109	296	104	161	163	145	461	87	333	590	624	42	45	141	280	277	146	65	123	60	63	147	99	66	102				ENSMUSG00000001418	20.6699	17.7769	17.845	14.5419	11.0427	14.5636
ENSMUSG00000001419	Mef2d	NA	0.7	8	2	3	1	9	1	2	1	0.5	5	3	3	0.6	0.8	3	3	4	2	0.7	1	1	1	1	3	NA	4	0.8	9	9	0.2	4	4	4				ENSMUSG00000001419	3.69466	4.41878	3.80904	5.37963	5.71229	6.47626
ENSMUSG00000001420	Tmem79	5	4	NA	NA	NA	NA	NA	NA	NA	NA	5	0.1	NA	0.7	NA	1	NA	NA	0.2	NA	NA	NA	NA	NA	0.2	NA	NA	NA	NA	NA	NA	4	3	0.2	4				ENSMUSG00000001420	1.86775	1.99712	1.41616	1.3356	1.4885	1.40158
ENSMUSG00000001424	Snd1	46	42	58	45	59	56	46	51	45	34	37	75	44	55	95	29	60	46	71	50	45	46	54	39	39	35	24	49	31	67	64	54	50	42	55				ENSMUSG00000001424	15.1277	15.8138	16.6496	14.5026	14.0312	15.5045
ENSMUSG00000001435	Col18a1	NA	16	NA	NA	39	1	NA	2	NA	0.5	NA	3	NA	8	102	3	NA	NA	7	0.6	15	0.4	NA	2	2	1	NA	NA	0.9	NA	NA	NA	NA	NA	0.5				ENSMUSG00000001435	31.4016	20.4964	30.4566	12.2601	9.15631	15.2348
ENSMUSG00000001436	Slc19a1	0.6	0.4	19	0.5	0.9	2	0.5	0.3	2	0.4	2	2	2	0.3	0.3	1	0.7	0.8	2	2	2	1	1	0.6	1	1	NA	1	NA	0.7	2	1	0.7	1	1				ENSMUSG00000001436	1.81236	1.61337	1.36166	1.8643	1.54298	0.939916
ENSMUSG00000001440	Kpnb1	3	12	18	10	3	3	6	9	11	12	3	5	10	4	3	11	3	7	3	6	2	8	9	12	21	14	4	11	11	7	11	5	38	19	19				ENSMUSG00000001440	131.635	126.087	145.205	122.78	175.953	161.878
ENSMUSG00000001441	Npepps	24	17	9	8	11	21	7	24	6	25	28	22	6	8	13	18	17	7	22	10	18	38	41	30	15	26	43	9	27	17	10	14	48	20	22				ENSMUSG00000001441	9.98691	9.70689	9.77233	8.10572	9.13123	9.00935
ENSMUSG00000001444	Tbx21	NA	NA	2	1	2	NA	2	NA	0.1	NA	NA	NA	NA	0.3	NA	NA	NA	3	NA	NA	NA	NA	NA	NA	NA	NA	NA	NA	NA	12	13	NA	NA	NA	0.2				ENSMUSG00000001444	0	0	0	0.0854422	0.0402491	0.0525168
ENSMUSG00000001445	Mrpl10	3	2	2	3	3	8	2	4	3	4	2	7	3	1	5	2	6	3	5	4	14	5	5	3	4	4	8	1	3	0.7	3	4	16	10	10				ENSMUSG00000001445	36.8952	43.537	37.6955	57.3372	53.4058	55.432
ENSMUSG00000001467	Cyp51	4	7	8	6	11	9	5	5	3	6	6	10	2	2	17	9	1	2	9	4	4	13	21	7	6	7	2	5	6	10	6	10	3	2	2				ENSMUSG00000001467	24.1431	21.9598	19.0338	32.7556	30.6557	27.2122
ENSMUSG00000001472	Tcf25	206	175	144	151	155	221	219	245	115	129	278	227	118	216	166	172	211	164	238	214	220	456	324	165	204	168	159	170	177	228	202	132	102	125	122				ENSMUSG00000001472	31.8149	30.871	32.4131	55.2827	52.9342	56.6438
ENSMUSG00000001473	Tubb6	0.5	0.3	NA	0.7	NA	3	NA	3	2	1	NA	7	2	0.3	0.6	0.3	0.1	NA	7	1	1	NA	0.6	2	4	1	NA	2	0.8	NA	NA	3	4	3	6				ENSMUSG00000001473	321.481	339.203	347.539	332.013	349.416	355.907
ENSMUSG00000001482	Def8	9	21	4	13	30	29	6	17	21	14	14	25	31	16	33	25	10	10	28	21	24	31	35	11	15	14	31	23	14	9	7	11	17	12	13				ENSMUSG00000001482	2.50163	2.58605	1.97483	5.77935	5.39848	4.29989
ENSMUSG00000001493	Meox1	NA	0.1	NA	NA	NA	NA	NA	NA	NA	NA	NA	1	NA	0.3	NA	0.6	NA	NA	NA	NA	NA	NA	NA	NA	NA	NA	NA	NA	2	NA	NA	NA	NA	NA	NA				ENSMUSG00000001493	0	0	0	0	0	0
ENSMUSG00000001494	Sost	0.9	NA	NA	NA	0.9	NA	NA	0.5	NA	NA	0.4	0.2	NA	0.6	NA	0.2	NA	NA	NA	NA	NA	NA	NA	NA	NA	NA	NA	NA	NA	NA	NA	NA	NA	NA	NA				ENSMUSG00000001494	0	0	0	0	0	0
ENSMUSG00000001497	Pax9	NA	NA	NA	NA	NA	NA	NA	NA	NA	NA	NA	3	NA	NA	NA	NA	NA	NA	0.5	NA	NA	NA	NA	NA	0.1	0.8	NA	NA	NA	NA	NA	6	0.8	0.6	1				ENSMUSG00000001497	0.0174236	0.0157875	0.0391823	0.0495716	0.0747252	0.103595
ENSMUSG00000001504	Irx2	NA	5	NA	0.1	NA	2	NA	0.3	NA	NA	NA	19	NA	NA	NA	20	NA	NA	2	5	8	5	53	NA	0.3	9	NA	NA	NA	NA	NA	26	7	7	9				ENSMUSG00000001504	1.07677	1.30088	1.73847	1.15209	1.50972	1.6995
ENSMUSG00000001506	Col1a1	NA	NA	NA	NA	NA	1	NA	4	NA	0.4	NA	6	NA	NA	NA	0.2	NA	NA	3	0.7	0.7	NA	NA	NA	NA	0.9	NA	NA	0.2	NA	NA	NA	NA	NA	NA				ENSMUSG00000001506	0.197819	0.0557646	0.128514	0.142579	0.0777693	0.101473
ENSMUSG00000001507	Itga3	37	0.6	0.1	NA	0.4	38	NA	2	NA	0.8	35	1	NA	5	NA	0.4	NA	NA	4	0.4	0.5	0.7	0.7	0.4	0.6	0.2	NA	2	0.4	NA	NA	49	6	2	4				ENSMUSG00000001507	105.858	76.3542	95.4098	150.42	131.137	164.673
ENSMUSG00000001510	Dlx3	NA	0.1	NA	NA	NA	NA	NA	NA	NA	NA	NA	NA	NA	NA	NA	NA	NA	NA	NA	NA	NA	NA	NA	NA	NA	NA	NA	NA	NA	NA	NA	NA	0.2	NA	NA				ENSMUSG00000001510	2.00372	3.45821	3.64769	1.58806	1.7839	1.25141
ENSMUSG00000001517	Foxm1	NA	0.6	NA	2	NA	0.2	0.5	0.5	0.4	2	NA	2	0.8	NA	NA	0.6	0.1	0.8	3	0.8	0.5	0.2	NA	2	0.9	0.4	0.1	0.7	2	0.7	0.3	0.5	3	5	4				ENSMUSG00000001517	7.73195	8.10182	9.10679	6.19944	8.73816	8.90992
ENSMUSG00000001518	Itfg2	9	13	19	13	12	13	10	8	11	15	8	18	14	12	11	16	13	13	12	10	9	23	25	11	11	15	3	16	15	15	17	10	9	16	9				ENSMUSG00000001518	0.676467	0.506267	1.08596	0.728965	0.9692	1.38186
ENSMUSG00000001520	Nrip2	NA	0.4	NA	NA	NA	NA	NA	NA	NA	NA	NA	NA	NA	4	NA	0.4	NA	NA	1	NA	0.2	3	2	NA	0.1	NA	NA	NA	0.2	NA	NA	NA	NA	NA	NA				ENSMUSG00000001520	0.0463893	0.0210166	0.095627	0	0.0124344	0.0162244
ENSMUSG00000001521	Tulp3	0.4	15	2	4	3	59	0.4	22	0.2	22	0.2	35	NA	10	0.2	21	4	1	45	14	30	7	7	23	20	15	NA	0.4	20	1	0.8	6	6	10	5				ENSMUSG00000001521	10.5807	10.3164	8.34227	7.48754	7.19812	7.62137
ENSMUSG00000001524	Gtf2h4	0.6	3	1	4	0.9	2	0.8	1	2	2	0.2	6	2	0.3	1	1	0.7	1	3	2	4	2	2	1	2	2	2	2	2	NA	2	2	2	2	2				ENSMUSG00000001524	1.81092	2.25281	1.8346	2.15781	1.78784	1.91889
ENSMUSG00000001525	Tubb5	NA	0.7	0.9	3	NA	2	0.7	2	3	5	NA	3	3	0.6	0.3	0.6	4	2	7	3	4	5	9	3	2	3	0.9	2	4	1	0.7	3	2	4	2				ENSMUSG00000001525	349.659	378.969	342.309	398.903	388.217	391.77
ENSMUSG00000001542	Ell2	7	1	1	5	12	NA	8	0.9	2	0.3	9	NA	1	1	13	0.8	2	5	NA	1	0.2	0.1	NA	NA	1	2	2	6	0.2	3	1	3	0.9	0.6	2				ENSMUSG00000001542	9.56079	9.47588	11.855	5.86321	7.48893	7.88893
ENSMUSG00000001552	Jup	131	25	1	15	22	29	0.3	91	4	25	133	35	3	52	21	31	0.1	3	39	4	27	14	34	9	12	20	6	17	20	4	2	87	80	58	84				ENSMUSG00000001552	22.2648	23.3572	23.8204	28.8038	27.129	33.2967
ENSMUSG00000001555	Fkbp10	0.3	33	NA	0.5	3	71	NA	92	NA	12	NA	130	NA	10	0.2	34	NA	NA	106	43	42	3	3	7	11	27	NA	0.2	11	NA	NA	4	4	0.7	2				ENSMUSG00000001555	7.57562	5.59599	5.85175	7.11873	7.48811	6.87363
ENSMUSG00000001566	Mnx1	0.6	NA	NA	NA	NA	NA	NA	NA	NA	NA	0.2	NA	NA	NA	NA	NA	NA	NA	NA	NA	NA	NA	NA	NA	NA	NA	NA	NA	NA	NA	NA	NA	0.1	NA	NA				ENSMUSG00000001566	0.0875479	0.11899	0.262504	0.311351	0.328535	0.260265
ENSMUSG00000001576	Ergic1	NA	2	0.2	NA	2	4	0.2	2	0.2	0.6	0.4	1	NA	0.6	0.9	1	0.1	NA	6	1	2	4	4	1	1	1	NA	0.7	0.2	0.7	NA	1	2	0.3	1				ENSMUSG00000001576	27.7037	21.1904	28.9217	28.571	32.1552	35.7551
ENSMUSG00000001583	Tnk1	7	0.6	NA	NA	NA	NA	NA	NA	NA	NA	18	NA	NA	4	NA	0.3	NA	NA	NA	NA	NA	NA	NA	NA	NA	NA	NA	NA	NA	NA	NA	6	2	NA	2				ENSMUSG00000001583	0.500637	1.328	0.620024	1.51724	1.12606	0.905925
ENSMUSG00000001588	Acap1	NA	NA	5	7	NA	NA	8	NA	5	NA	NA	NA	2	NA	NA	NA	NA	3	NA	NA	NA	NA	NA	NA	NA	NA	15	11	NA	15	6	NA	0.4	0.6	0.2				ENSMUSG00000001588	0	0.0605115	0.0667471	0.0950009	0.196908	0.0622849
ENSMUSG00000001604	Tcea3	8	16	NA	NA	101	5	NA	4	NA	0.3	16	4	NA	10	72	28	NA	0.1	6	4	10	0.3	0.1	0.2	0.2	16	NA	NA	0.2	NA	NA	6	5	6	10				ENSMUSG00000001604	0.830992	1.12688	0.86445	2.35459	1.12735	1.75567
ENSMUSG00000001622	Csn3	NA	NA	NA	NA	NA	NA	NA	1	NA	61	NA	NA	NA	NA	NA	NA	NA	NA	0.1	NA	NA	NA	NA	7	NA	NA	NA	NA	21	NA	NA	NA	NA	NA	NA				ENSMUSG00000001622	0.0631338	0	0.0757202	0.366426	0.270763	0.362123
ENSMUSG00000001627	Ifrd1	4	NA	0.3	0.2	NA	NA	0.1	NA	0.2	NA	3	NA	0.1	2	0.1	NA	0.5	0.1	0.2	NA	NA	NA	NA	NA	0.1	0.1	17	0.5	NA	0.7	0.5	2	0.1	0.1	0.1				ENSMUSG00000001627	4.91685	6.41205	8.05449	5.33379	7.41675	8.39027
ENSMUSG00000001630	Stk38l	1	3	2	0.7	4	0.7	4	2	3	4	0.9	0.8	1	3	3	4	4	2	0.7	1	0.5	2	0.6	3	2	2	3	3	4	3	6	7	3	2	3				ENSMUSG00000001630	3.63999	2.94	5.48792	3.2843	4.90965	5.60053
ENSMUSG00000001632	Brpf1	20	19	49	24	17	12	37	11	26	19	24	15	30	30	18	14	34	35	14	19	10	18	24	21	18	17	42	27	19	67	69	11	27	32	33				ENSMUSG00000001632	0.991772	0.923604	1.24835	0.975828	1.15419	1.38458
ENSMUSG00000001642	Akr1b3	4	5	11	20	5	13	13	11	29	9	2	9	26	6	0.9	7	26	11	12	19	16	10	8	11	7	10	6	16	11	12	14	13	6	6	4				ENSMUSG00000001642	1.54278	1.34472	1.55252	2.0203	1.96382	2.4934
ENSMUSG00000001657	Hoxc8	NA	NA	NA	NA	NA	NA	NA	NA	NA	NA	NA	2	NA	NA	NA	NA	NA	NA	NA	0.9	NA	NA	NA	NA	NA	NA	NA	NA	0.2	NA	NA	NA	NA	NA	NA				ENSMUSG00000001657	0	0	0.068339	0	0	0.0318852
ENSMUSG00000001661	Hoxc6	NA	NA	NA	NA	NA	NA	NA	NA	NA	NA	NA	0.9	NA	NA	NA	NA	NA	NA	NA	5	NA	NA	NA	NA	0.4	NA	NA	NA	0.2	NA	NA	NA	NA	NA	0.2				ENSMUSG00000001661	0.0774376	0	0.0928756	0.0352506	0	0.0433333
ENSMUSG00000001663	Gstt1	0.5	NA	NA	0.1	6	0.5	NA	0.4	NA	NA	0.1	NA	NA	0.3	10	NA	NA	NA	NA	1	0.7	NA	NA	NA	NA	4	NA	0.2	NA	NA	NA	NA	NA	NA	NA				ENSMUSG00000001663	0.340833	0.325081	0.295829	0.347049	0.307734	0.476817
ENSMUSG00000001665	Gstt3	4	1	NA	1	NA	3	0.2	0.9	0.7	0.4	2	0.4	0.2	0.3	NA	2	NA	NA	1	1	2	NA	NA	0.2	0.1	9	NA	1	NA	NA	NA	1	0.2	0.4	0.5				ENSMUSG00000001665	2.7662	3.24327	2.92286	3.15964	2.61565	3.81272
ENSMUSG00000001666	Ddt	74	36	22	88	875	104	25	44	35	30	46	47	38	29	678	36	60	21	66	71	104	47	47	19	22	62	10	22	25	22	21	33	28	34	23				ENSMUSG00000001666	18.7034	22.5037	18.2347	17.5417	11.3185	13.8587
ENSMUSG00000001670	Tat	NA	NA	NA	NA	1864	NA	NA	NA	NA	NA	NA	NA	NA	15	1895	NA	NA	NA	NA	NA	NA	NA	NA	NA	NA	NA	NA	NA	0.8	NA	NA	NA	NA	NA	NA				ENSMUSG00000001670	0	0	0	0	0	0
ENSMUSG00000001672	Marveld3	44	9	NA	NA	0.9	NA	NA	NA	NA	NA	47	NA	NA	3	0.5	5	NA	NA	NA	NA	NA	0.1	0.1	NA	0.1	NA	NA	NA	0.2	NA	NA	6	2	0.8	3				ENSMUSG00000001672	0.668138	1.34099	0.775489	3.82634	2.27619	2.98504
ENSMUSG00000001674	Ddx18	NA	0.6	0.4	0.5	NA	0.1	0.1	0.1	0.4	0.3	NA	0.2	0.3	0.3	0.5	0.5	0.4	NA	0.1	0.2	0.3	0.3	0.2	0.3	0.2	0.8	NA	0.5	0.2	NA	0.2	NA	0.6	0.3	0.1				ENSMUSG00000001674	9.79804	11.6457	12.6038	11.1227	11.1594	10.8395
ENSMUSG00000001687	Ubl3	24	15	11	9	30	14	21	10	11	8	26	9	7	21	22	13	11	9	9	18	38	19	14	8	13	8	19	19	7	22	17	9	7	10	5				ENSMUSG00000001687	18.1403	18.9421	20.6857	17.9911	15.8129	20.6186
ENSMUSG00000001700	Gramd3	2	7	12	2	14	9	2	10	2	4	3	5	4	12	10	7	8	2	6	4	8	4	2	3	4	3	0.7	3	4	43	70	4	13	11	13				ENSMUSG00000001700	7.06618	8.40652	9.27279	9.22833	8.82929	8.4265
ENSMUSG00000001707	Eef1e1	25	29	156	56	33	22	48	20	56	34	13	38	61	13	20	30	14	38	32	25	22	58	79	28	45	30	11	37	31	21	33	44	70	105	65				ENSMUSG00000001707	43.8674	51.0812	48.4413	54.8219	46.4993	43.1741
ENSMUSG00000001729	Akt1	NA	0.8	NA	0.3	NA	0.1	0.2	1	0.1	0.2	NA	0.4	0.2	0.3	NA	0.6	0.1	NA	1	0.6	0.5	0.4	0.6	0.2	0.3	0.3	0.7	0.2	NA	NA	NA	0.2	0.2	0.4	0.2				ENSMUSG00000001729	18.0936	18.0041	14.9836	17.4449	15.0345	13.2416
ENSMUSG00000001739	Cldn15	33	NA	NA	NA	NA	NA	NA	3	NA	0.4	32	NA	NA	2	NA	NA	NA	NA	NA	NA	NA	NA	NA	NA	NA	NA	NA	NA	0.5	NA	NA	NA	NA	NA	NA				ENSMUSG00000001739	0.0427595	0.0258295	0.0320525	0.0486616	0	0
ENSMUSG00000001750	Tcirg1	NA	NA	NA	0.1	NA	NA	0.2	0.1	0.2	0.3	NA	0.1	0.3	0.3	NA	0.1	4	NA	NA	1	0.2	NA	NA	0.5	0.2	0.2	NA	0.1	0.4	NA	0.2	0.2	0.1	0.1	0.2				ENSMUSG00000001750	1.25121	1.17668	0.928872	2.35399	1.59742	1.79426
ENSMUSG00000001751	Naglu	NA	NA	NA	NA	NA	0.1	NA	0.3	NA	0.2	NA	0.4	NA	NA	0.6	NA	4	NA	1	1	0.7	NA	NA	NA	NA	0.4	NA	NA	NA	NA	NA	NA	NA	NA	NA				ENSMUSG00000001751	7.10438	6.20395	5.83923	8.18406	4.421	9.3757
ENSMUSG00000001755	Coasy	6	10	7	12	21	23	5	7	6	8	7	10	10	18	29	11	10	8	12	14	39	12	13	12	14	11	3	5	7	6	6	14	9	5	4				ENSMUSG00000001755	2.83458	3.99681	2.77296	6.66561	5.33672	6.51102
ENSMUSG00000001761	Smo	NA	2	NA	0.7	NA	1	NA	0.5	0.2	0.9	NA	3	NA	0.6	NA	2	NA	NA	2	1	2	0.4	0.6	0.8	0.7	2	NA	0.4	2	NA	NA	1	0.2	NA	0.2				ENSMUSG00000001761	17.7837	13.8652	11.18	12.4133	13.3525	10.8997
ENSMUSG00000001763	Tspan33	0.5	4	NA	0.1	17	3	0.5	0.5	1	2	0.1	0.9	0.6	3	13	3	0.1	155	0.4	0.2	15	7	3	0.6	0.2	NA	2	1	1	NA	NA	3	2	2	1				ENSMUSG00000001763	0.912	1.01187	0.95802	1.23558	1.41685	1.25851
ENSMUSG00000001767	Crnkl1	35	25	36	32	13	6	31	24	37	26	26	4	38	26	25	28	30	33	8	18	8	16	12	30	24	36	63	50	27	30	35	28	26	43	34				ENSMUSG00000001767	12.5227	13.7967	16.5181	10.8614	12.1779	13.597
ENSMUSG00000001768	Rin2	0.4	NA	NA	NA	2	NA	NA	0.1	NA	0.3	NA	NA	NA	7	NA	NA	NA	NA	NA	NA	0.2	NA	NA	NA	0.1	0.1	NA	0.2	NA	NA	NA	0.1	NA	NA	NA				ENSMUSG00000001768	0.218183	0.281166	0.309655	0.158912	0.180907	0.248256
ENSMUSG00000001773	Folh1	NA	0.1	NA	NA	NA	0.1	NA	NA	NA	NA	NA	NA	NA	NA	NA	NA	NA	NA	NA	NA	NA	NA	NA	NA	NA	NA	NA	NA	NA	NA	NA	NA	NA	NA	NA				ENSMUSG00000001773	0.0180918	0.0983576	0.0271233	0.0205891	0	0
ENSMUSG00000001774	Chordc1	3	2	4	4	3	0.6	5	1	3	3	2	0.4	4	16	2	3	2	3	0.1	0.9	NA	2	2	2	2	2	5	2	2	3	3	3	1	2	3				ENSMUSG00000001774	36.9464	35.8627	42.6886	31.5346	39.4539	38.4386
ENSMUSG00000001785	Pwp1	8	15	53	15	14	5	13	11	21	15	7	6	25	11	11	13	11	16	7	13	2	14	13	15	12	20	25	24	14	15	14	13	27	41	28				ENSMUSG00000001785	14.4513	14.4413	15.4457	14.2821	15.7446	11.9102
ENSMUSG00000001786	Fbxo7	NA	4	NA	0.6	NA	NA	0.1	NA	0.1	2	NA	NA	0.2	0.1	NA	0.8	NA	NA	NA	NA	NA	0.1	NA	4	4	0.1	NA	0.2	2	NA	NA	NA	NA	NA	NA				ENSMUSG00000001786	0.598664	0.789331	0.815534	0.913858	1.11403	1.23212
ENSMUSG00000001794	Capns1	0.1	0.1	NA	NA	NA	0.4	NA	0.9	0.1	0.6	NA	0.4	0.2	0.3	NA	0.2	NA	NA	1	0.9	0.5	0.2	NA	0.6	0.4	0.2	NA	0.4	0.8	NA	NA	2	0.2	0.4	0.5				ENSMUSG00000001794	38.6404	46.816	36.2019	42.3062	31.9703	35.6053
ENSMUSG00000001802	Lrp3	NA	14	NA	NA	20	10	NA	5	NA	14	NA	7	NA	7	16	16	0.9	NA	5	0.5	22	39	52	11	8	4	NA	0.1	13	NA	NA	NA	1	NA	2				ENSMUSG00000001802	0.569233	0.450357	0.339848	0.53315	0.599519	0.591972
ENSMUSG00000001815	Evx2	NA	NA	NA	NA	NA	NA	NA	NA	NA	NA	NA	NA	NA	NA	NA	NA	NA	NA	NA	NA	NA	NA	0.6	NA	NA	NA	NA	NA	NA	NA	NA	NA	NA	NA	NA				ENSMUSG00000001815	0	0	0	0	0.0177976	0
ENSMUSG00000001819	Hoxd13	NA	NA	NA	NA	NA	NA	NA	NA	NA	NA	NA	0.4	NA	NA	NA	NA	NA	NA	NA	NA	NA	NA	NA	NA	NA	NA	NA	NA	NA	NA	NA	NA	NA	0.1	0.3				ENSMUSG00000001819	0.732314	0.63519	0.985283	0.982981	1.28849	1.36599
ENSMUSG00000001829	Clpb	NA	0.1	NA	0.1	NA	NA	NA	NA	NA	NA	NA	NA	NA	NA	NA	NA	NA	NA	NA	NA	NA	NA	NA	NA	NA	NA	NA	NA	NA	NA	NA	NA	NA	0.1	NA				ENSMUSG00000001829	6.70673	6.33443	5.53234	6.12633	4.53502	4.54533
ENSMUSG00000001833	2007-09-01	0.6	3	9	3	3	0.3	3	22	1	8	1	2	1	1	0.8	3	1	3	2	3	2	3	1	4	6	9	2	2	6	4	4	5	4	5	9				ENSMUSG00000001833	37.996	46.9318	53.2206	36.1479	40.8278	39.1066
ENSMUSG00000001844	Zdhhc4	10	18	13	20	17	43	15	20	23	18	10	26	25	19	23	20	12	14	44	32	45	21	22	17	16	30	19	19	17	12	13	17	11	10	14				ENSMUSG00000001844	1.31998	1.56128	1.55824	1.29979	1.27542	1.37114
ENSMUSG00000001847	Rac1	655	199	182	146	244	339	117	538	249	268	383	370	229	316	166	197	355	147	358	432	427	252	238	264	364	282	435	258	269	177	197	320	269	286	293				ENSMUSG00000001847	57.9496	56.5665	65.5615	48.5438	52.9927	54.6342
ENSMUSG00000001855	Nup214	5	12	17	14	4	9	21	9	19	13	5	10	13	20	6	14	10	18	10	9	8	9	8	12	10	10	13	24	11	16	21	7	11	17	11				ENSMUSG00000001855	8.50907	6.90949	7.44963	7.52756	8.90075	9.45683
ENSMUSG00000001864	Aif1l	NA	0.1	NA	NA	NA	NA	NA	NA	NA	NA	NA	0.2	NA	NA	NA	NA	NA	NA	NA	NA	NA	NA	NA	NA	NA	NA	NA	NA	NA	NA	NA	NA	NA	NA	NA				ENSMUSG00000001864	4.50495	3.9842	5.32657	3.39897	3.58256	2.1501
ENSMUSG00000001865	Cpa3	NA	0.1	NA	3	NA	NA	NA	NA	28	NA	NA	NA	7	NA	NA	0.4	NA	0.1	NA	NA	NA	NA	NA	NA	NA	NA	NA	4	NA	NA	NA	NA	NA	NA	NA				ENSMUSG00000001865	0	0	0	0	0	0
ENSMUSG00000001870	Ltbp1	NA	0.3	NA	NA	NA	0.3	NA	1	NA	0.3	NA	2	NA	2	NA	0.6	NA	NA	0.9	0.4	NA	NA	NA	0.6	0.6	27	NA	NA	0.5	NA	NA	4	NA	NA	NA				ENSMUSG00000001870	3.38951	2.55103	4.15113	2.1063	2.9845	4.1947
ENSMUSG00000001891	Ugp2	2	0.9	0.1	0.2	2	0.1	0.1	0.5	0.1	1	2	0.2	0.1	0.3	4	0.6	0.5	NA	NA	NA	0.2	0.2	0.1	0.5	0.1	0.3	0.7	0.1	0.5	NA	NA	0.3	0.2	0.7	0.3				ENSMUSG00000001891	6.38104	7.68955	8.24318	6.1191	7.788	7.90735
ENSMUSG00000001901	Kcnh6	0.6	10	NA	NA	NA	NA	NA	NA	NA	NA	0.2	NA	NA	NA	NA	14	NA	NA	NA	NA	NA	NA	NA	NA	0.3	NA	NA	NA	NA	NA	NA	NA	NA	NA	NA				ENSMUSG00000001901	0.00957387	0.0462658	0.0287063	0.0108954	0.0102649	0.0468776
ENSMUSG00000001909	Trmt1	14	24	46	49	40	18	45	18	49	17	11	34	49	25	27	24	23	34	26	22	18	17	21	19	24	14	6	45	17	46	38	24	22	47	26				ENSMUSG00000001909	1.46112	1.37978	1.33557	2.47492	2.3284	2.17129
ENSMUSG00000001910	Nacc1	14	12	14	11	5	21	8	8	9	13	18	19	7	10	6	6	8	9	24	16	30	14	12	14	13	9	8	11	12	6	8	14	6	3	2				ENSMUSG00000001910	29.0758	25.8605	27.4718	41.2628	45.6568	42.6192
ENSMUSG00000001911	Nfix	NA	NA	NA	NA	NA	3	NA	0.5	NA	0.3	NA	1	NA	NA	NA	0.3	NA	NA	0.4	0.1	2	0.8	1	0.2	NA	1	NA	NA	0.5	NA	NA	NA	NA	NA	NA				ENSMUSG00000001911	0.0246006	0.0169832	0.0579562	0.103986	0.218546	0.42282
ENSMUSG00000001918	Slc1a5	0.3	0.4	6	1	NA	1	2	2	1	0.2	0.4	3	1	1	NA	0.6	NA	2	0.7	0.7	NA	0.4	0.7	0.2	0.7	2	NA	0.5	0.5	2	2	2	0.7	0.3	0.7				ENSMUSG00000001918	5.02303	3.96784	3.74113	8.94098	8.90119	11.6368
ENSMUSG00000001924	Uba1	0.5	0.3	0.3	0.4	NA	0.5	0.5	0.5	0.5	0.4	0.3	2	0.8	1	0.8	2	1	0.6	2	1	0.2	0.8	0.6	1	1	2	0.5	0.5	0.8	NA	NA	0.8	0.4	0.8	0.8				ENSMUSG00000001924	46.0056	47.1504	45.2015	48.998	47.3128	48.9645
ENSMUSG00000001930	Vwf	NA	NA	NA	NA	18	NA	0.1	1	0.6	NA	NA	NA	NA	391	0.1	NA	NA	1	NA	NA	NA	1	0.7	NA	0.1	NA	NA	0.8	NA	NA	NA	NA	NA	NA	NA				ENSMUSG00000001930	0.00737108	0.0044526	0.0110507	0.00419426	0.00395156	0.0085933
ENSMUSG00000001942	Siae	10	8	1	13	15	4	6	7	10	5	10	1	6	10	28	9	25	7	4	6	2	4	3	5	5	8	2	13	5	9	8	6	8	3	7				ENSMUSG00000001942	6.84574	7.23466	5.97834	6.691	5.76392	6.24506
ENSMUSG00000001943	Vsig2	0.5	0.4	NA	NA	NA	NA	NA	NA	NA	NA	NA	NA	NA	0.6	NA	0.2	NA	NA	NA	NA	NA	NA	NA	NA	NA	NA	NA	NA	NA	NA	NA	0.2	NA	NA	NA				ENSMUSG00000001943	0	0	0	0	0	0
ENSMUSG00000001946	Esam	NA	NA	NA	NA	3	0.1	NA	NA	NA	NA	NA	NA	NA	1	NA	NA	NA	NA	0.1	NA	NA	NA	NA	NA	0.1	NA	NA	0.2	NA	NA	NA	NA	0.4	0.7	2				ENSMUSG00000001946	0.0434372	0.0524778	0.130242	0.111224	0.0698589	0.121535
ENSMUSG00000001948	Spa17	NA	13	NA	1	0.9	23	NA	2	2	3	0.6	1	0.8	6	0.8	20	0.9	0.3	3	1	30	5	5	2	2	1	0.7	2	2	NA	NA	3	3	2	2				ENSMUSG00000001948	0	1.48112	0.816871	0.23253	0.657225	0.285848
ENSMUSG00000001962	Fam50a	10	14	17	14	16	6	19	22	11	20	12	16	12	13	13	15	27	16	8	18	7	8	9	22	20	30	16	10	23	19	16	16	24	19	25				ENSMUSG00000001962	8.20985	11.4326	11.0621	8.19338	6.95147	8.17574
ENSMUSG00000001964	Emd	34	56	106	112	37	158	148	88	114	126	24	224	91	58	61	62	110	94	209	184	193	97	129	114	94	125	98	122	119	113	118	220	188	84	185				ENSMUSG00000001964	26.2602	32.2929	25.5462	29.0003	22.3463	21.9541
ENSMUSG00000001983	Taco1	10	7	8	8	20	7	3	6	4	6	8	6	4	5	19	6	5	8	5	4	8	7	9	5	6	7	6	3	6	4	4	7	12	12	10				ENSMUSG00000001983	6.62623	8.33208	10.9477	12.9272	12.6866	13.0536
ENSMUSG00000001985	Grik3	NA	1	NA	NA	NA	NA	NA	NA	NA	39	NA	NA	NA	0.3	NA	0.6	NA	NA	NA	NA	1	7	8	22	1	NA	NA	NA	29	NA	NA	NA	2	2	0.7				ENSMUSG00000001985	2.68378	1.20017	2.74473	0.745799	0.724951	0.356536
ENSMUSG00000001986	Gria3	NA	0.6	NA	1	NA	NA	NA	NA	1	0.8	NA	0.1	1	NA	NA	0.8	NA	NA	NA	0.2	NA	0.5	NA	0.6	NA	2	NA	0.5	0.8	NA	1	NA	NA	NA	NA				ENSMUSG00000001986	0.164622	0.158742	0.210573	0.271564	0.195936	0.228189
ENSMUSG00000001988	Npas1	NA	NA	NA	NA	NA	NA	NA	NA	NA	NA	NA	NA	NA	NA	NA	NA	NA	NA	NA	NA	0.9	3	3	NA	NA	NA	NA	NA	NA	NA	NA	NA	NA	NA	NA				ENSMUSG00000001988	0.0896324	0.216575	0.134377	0.331515	0.576613	1.25394
ENSMUSG00000001998	Ap4e1	4	12	12	9	7	3	16	16	7	15	9	3	8	20	8	12	18	14	3	7	5	11	10	15	12	9	12	9	15	18	18	11	14	11	9				ENSMUSG00000001998	0.819477	0.657807	1.15023	0.744821	1.1086	1.30801
ENSMUSG00000001999	Blvra	7	20	11	17	25	9	11	25	15	23	6	4	20	16	11	16	94	22	16	38	10	11	6	25	15	17	18	12	21	14	11	24	22	17	25				ENSMUSG00000001999	1.24085	1.42715	1.71146	2.07865	1.80936	1.94423
ENSMUSG00000002006	Pdzd4	NA	1	NA	0.7	NA	0.4	0.1	NA	0.1	0.8	NA	1	NA	0.3	NA	1	NA	0.1	0.5	0.1	0.8	6	9	1	0.2	0.8	NA	0.1	2	NA	NA	NA	NA	0.1	NA				ENSMUSG00000002006	0.368709	0.400904	0.48828	0.468557	0.540275	0.696351
ENSMUSG00000002007	Srpk3	NA	NA	NA	2	0.9	NA	29	NA	NA	NA	NA	0.6	NA	NA	NA	0.2	NA	15	NA	NA	NA	NA	NA	0.2	0.1	NA	NA	NA	NA	NA	NA	NA	NA	NA	NA				ENSMUSG00000002007	0	0	0.0369081	0	0	0
ENSMUSG00000002010	Idh3g	2	0.7	0.3	0.8	2	1	0.3	0.9	2	0.8	1	2	1	0.3	0.7	0.8	0.1	0.9	2	1	0.5	1	1	2	0.9	1	4	0.9	0.8	0.7	0.3	0.9	0.4	0.2	0.2				ENSMUSG00000002010	5.52246	7.19674	5.45095	5.30234	5.02004	4.44672
ENSMUSG00000002014	Ssr4	77	46	39	57	96	59	42	96	59	23	48	71	85	23	104	40	97	37	85	117	91	26	31	25	50	52	32	31	22	37	38	111	19	31	29				ENSMUSG00000002014	13.8552	17.8062	10.9658	19.4895	12.402	14.1094
ENSMUSG00000002015	Bcap31	0.8	3	0.2	0.3	2	2	0.5	2	0.4	0.6	0.9	0.4	0.8	2	3	3	0.6	0.4	2	1	0.5	2	1	1	2	3	1	0.2	2	NA	0.3	2	2	0.5	2				ENSMUSG00000002015	438.782	483.211	358.786	429.782	265.337	316.879
ENSMUSG00000002017	Fam98a	12	15	28	15	11	5	17	11	8	15	10	6	10	12	15	14	8	14	6	8	2	16	12	19	18	30	6	9	18	11	15	14	13	19	13				ENSMUSG00000002017	9.42671	10.0529	12.3895	8.67832	12.3926	9.75925
ENSMUSG00000002020	Ltbp2	NA	0.2	NA	NA	NA	0.3	NA	5	NA	NA	NA	8	NA	NA	NA	0.8	NA	NA	0.2	5	NA	NA	NA	NA	0.3	9	NA	NA	0.5	NA	NA	NA	NA	NA	0.1				ENSMUSG00000002020	0.0451366	0.0174499	0.0676689	0.0431482	0.0987251	0.176806
ENSMUSG00000002028	Kmt2a	10	22	67	14	15	12	56	24	16	37	31	11	11	39	13	30	26	45	17	12	22	43	40	47	18	27	20	35	48	99	104	8	39	26	33				ENSMUSG00000002028	0.747755	0.421839	0.884265	0.534301	0.929591	1.16633
ENSMUSG00000002031	Ift46	4	3	0.6	0.6	1	5	1	3	0.7	5	3	6	0.9	2	1	2	3	0.6	6	2	4	10	11	3	3	2	0.7	0.8	3	2	1	2	3	2	2				ENSMUSG00000002031	5.9226	8.35747	6.27496	5.08115	4.7965	4.82358
ENSMUSG00000002032	Tmem25	0.5	7	NA	0.2	0.9	3	NA	0.4	NA	4	1	0.2	NA	2	2	6	0.7	NA	2	NA	7	13	6	2	1	0.2	NA	NA	2	NA	NA	NA	2	0.6	0.2				ENSMUSG00000002032	0.0462052	0.0907105	0.0779299	0.184041	0.130044	0.08888
ENSMUSG00000002033	Cd3g	NA	NA	48	1	0.9	NA	0.4	NA	NA	NA	NA	NA	NA	NA	NA	NA	NA	4	NA	NA	NA	NA	NA	NA	NA	NA	NA	NA	NA	108	111	NA	NA	NA	NA				ENSMUSG00000002033	0	0	0.0813541	0	0	0
ENSMUSG00000002043	Trappc6a	32	18	6	32	20	11	11	8	18	7	31	13	17	10	9	16	13	11	15	20	34	5	6	7	9	11	13	13	8	8	5	27	3	4	4				ENSMUSG00000002043	3.7528	4.49478	3.7993	7.59663	4.80991	7.332
ENSMUSG00000002052	Supt6	7	6	5	4	3	4	5	6	6	7	7	3	4	12	2	6	5	4	3	4	1	6	6	8	6	8	4	12	8	7	10	5	11	10	8				ENSMUSG00000002052	13.3854	11.8987	18.0105	12.708	19.0999	26.7079
ENSMUSG00000002055	Spag5	3	1	NA	5	NA	0.7	0.3	0.5	6	4	3	0.3	5	0.1	NA	0.9	0.8	5	0.4	1	NA	1	0.6	2	0.2	0.8	6	3	4	0.7	0.3	5	5	9	4				ENSMUSG00000002055	4.35639	4.66679	5.51597	4.39138	4.90263	6.06595
ENSMUSG00000002057	Foxn1	NA	NA	NA	NA	NA	NA	NA	NA	NA	NA	NA	NA	NA	0.3	NA	0.1	NA	NA	NA	NA	NA	NA	NA	NA	NA	NA	NA	NA	NA	NA	NA	0.2	NA	NA	NA				ENSMUSG00000002057	0	0	0	0	0.062339	0
ENSMUSG00000002058	Unc119	NA	0.3	NA	0.1	0.9	0.1	0.8	NA	0.2	0.2	NA	0.2	NA	NA	NA	0.3	0.1	2	0.1	0.1	1	1	1	0.2	0.1	0.2	119	0.4	NA	NA	NA	NA	0.7	0.1	0.2				ENSMUSG00000002058	1.89733	2.48452	1.52724	3.18811	2.00015	2.41383
ENSMUSG00000002059	Rab34	NA	4	NA	0.1	0.9	14	NA	8	0.1	2	NA	14	NA	1	NA	5	0.4	NA	21	7	8	2	2	4	3	13	NA	NA	4	NA	NA	2	3	2	0.7				ENSMUSG00000002059	2.23291	1.86216	1.9242	4.67541	3.34921	4.34543
ENSMUSG00000002064	Sdf2	9	6	16	7	10	3	14	6	10	4	6	2	6	27	3	9	6	10	4	6	6	5	3	4	6	11	18	15	5	15	11	6	3	4	2				ENSMUSG00000002064	29.2782	31.3058	24.855	51.1679	42.7145	49.541
ENSMUSG00000002068	Ccne1	0.6	1	1	4	NA	3	0.2	2	3	8	0.9	8	4	0.3	0.4	1	0.1	20	7	2	2	1	1	5	2	1	3	2	5	1	2	5	44	35	37				ENSMUSG00000002068	23.0495	27.9253	24.9263	33.9229	39.8455	33.564
ENSMUSG00000002076	Hsf2bp	NA	0.1	NA	NA	NA	NA	NA	NA	NA	NA	NA	NA	NA	NA	NA	NA	NA	NA	NA	NA	NA	NA	NA	NA	NA	NA	NA	NA	NA	NA	NA	NA	0.2	NA	0.1				ENSMUSG00000002076	0.757503	1.24795	0.636652	2.1421	2.89185	3.19524
ENSMUSG00000002083	Bbc3	3	2	3	5	4	3	0.8	3	11	2	6	6	17	5	3	3	8	1	2	4	5	3	6	2	3	3	0.8	10	4	5	9	3	3	2	4				ENSMUSG00000002083	10.2546	9.69101	10.0656	8.82778	6.3795	9.70098
ENSMUSG00000002100	Mybpc3	NA	NA	NA	NA	NA	NA	NA	7	NA	NA	NA	NA	NA	NA	NA	NA	NA	NA	0.1	NA	NA	NA	NA	NA	NA	NA	NA	NA	NA	NA	NA	NA	NA	0.1	NA				ENSMUSG00000002100	0	0	0	0.0257634	0.0161818	0
ENSMUSG00000002102	Psmc3	0.5	0.6	0.5	0.7	2	2	0.3	2	0.8	0.9	0.8	2	0.8	1	3	2	2	0.6	2	1	1	1	1	0.7	1	2	0.7	0.9	1	1	0.8	2	0.9	3	2				ENSMUSG00000002102	17.2515	22.0123	18.5348	20.7749	17.9239	19.531
ENSMUSG00000002103	Acp2	37	49	9	9	34	44	3	64	12	43	38	28	19	38	79	52	313	20	32	110	68	53	56	37	39	50	18	14	42	10	5	20	21	22	20				ENSMUSG00000002103	6.02356	4.81179	6.44404	4.15676	3.45643	3.84792
ENSMUSG00000002104	Rapsn	NA	NA	NA	NA	NA	NA	NA	0.3	NA	NA	NA	NA	NA	NA	NA	NA	NA	NA	NA	NA	NA	NA	NA	NA	0.1	2	NA	NA	NA	NA	NA	NA	NA	NA	NA				ENSMUSG00000002104	0.00900395	0	0.0269975	0	0	0
ENSMUSG00000002105	Slc39a13	0.6	8	3	2	4	58	2	63	2	7	0.8	48	2	8	3	9	6	2	29	33	32	4	3	6	19	56	0.7	11	10	3	2	10	5	5	6				ENSMUSG00000002105	0.68246	0.633834	0.760964	0.762099	0.928371	0.865238
ENSMUSG00000002107	Celf2	NA	0.5	NA	NA	NA	NA	NA	NA	NA	0.2	NA	NA	NA	NA	NA	0.3	NA	NA	NA	NA	NA	0.7	0.6	0.2	0.1	NA	NA	0.1	0.2	NA	NA	NA	NA	NA	NA				ENSMUSG00000002107	0.337292	0.252194	0.412606	0.151289	0.181408	0.220562
ENSMUSG00000002108	Nr1h3	NA	0.1	NA	NA	3	0.1	0.1	0.5	NA	NA	0.1	NA	NA	0.4	2	0.1	5	0.6	NA	5	0.2	NA	NA	NA	NA	NA	NA	NA	NA	NA	NA	NA	NA	NA	NA				ENSMUSG00000002108	0.0399952	0.0966387	0.0419726	0.0273095	0.0257293	0.0559524
ENSMUSG00000002109	Ddb2	1	0.4	13	6	NA	NA	11	NA	2	0.3	1	NA	2	0.6	NA	0.6	NA	6	NA	NA	NA	0.6	0.4	0.2	NA	0.1	4	5	NA	30	23	2	1	1	0.7				ENSMUSG00000002109	1.12323	1.04338	1.66149	1.35212	1.00091	1.11742
ENSMUSG00000002111	Spi1	NA	NA	NA	2	0.9	NA	0.8	NA	4	NA	NA	NA	5	NA	NA	0.2	13	1	NA	9	4	NA	NA	NA	NA	NA	19	4	NA	NA	NA	NA	NA	NA	NA				ENSMUSG00000002111	0	0	0.039029	0	0	0
ENSMUSG00000002129	Sf3a1	34	60	80	75	30	82	54	45	84	92	31	97	83	64	31	60	52	71	93	56	96	91	121	90	71	57	34	80	87	54	65	63	118	127	108				ENSMUSG00000002129	26.573	27.7442	31.3834	36.523	36.8629	43.4517
ENSMUSG00000002147	Stat6	2	0.1	3	0.6	0.9	0.5	4	2	0.7	NA	2	2	0.6	2	0.7	0.2	3	0.8	2	2	0.2	0.1	NA	0.5	0.9	3	2	1	0.5	2	2	0.9	NA	NA	NA				ENSMUSG00000002147	3.2379	5.16394	2.69934	3.96034	3.56895	3.42906
ENSMUSG00000002190	Clgn	0.1	2	NA	NA	NA	0.2	0.2	NA	NA	1	NA	NA	NA	NA	NA	1	NA	0.4	NA	NA	0.2	6	5	0.2	1	NA	NA	0.1	1	NA	NA	NA	0.9	0.2	0.3				ENSMUSG00000002190	0.483622	0.757736	0.419168	0.50738	0.397	0.274859
ENSMUSG00000002204	Napsa	NA	NA	NA	0.4	NA	NA	0.2	NA	2	NA	NA	NA	3	NA	NA	NA	0.6	NA	NA	NA	NA	NA	NA	NA	NA	NA	NA	0.9	NA	NA	NA	NA	NA	NA	NA				ENSMUSG00000002204	0	0	0.0468584	0	0	0
ENSMUSG00000002205	Vrk3	1	1	0.3	0.8	2	0.4	0.8	0.5	0.2	0.3	0.9	0.6	0.2	0.9	0.9	0.8	0.7	0.6	0.1	NA	0.2	0.1	NA	0.8	0.3	0.6	2	0.4	0.5	0.7	NA	NA	0.4	0.2	0.7				ENSMUSG00000002205	5.67436	7.51923	5.92282	6.1943	4.66994	6.40081
ENSMUSG00000002210	Smg9	0.5	0.1	0.3	0.7	NA	0.3	0.5	0.5	0.7	0.4	0.5	0.2	0.8	0.9	0.3	NA	2	0.6	0.4	0.6	0.9	0.2	0.1	0.5	0.3	0.2	2	0.5	0.5	1	1	0.2	0.4	0.8	1				ENSMUSG00000002210	1.03772	1.38803	1.71319	1.05443	0.675525	1.18387
ENSMUSG00000002221	Paxip1	1	1	3	2	0.9	0.4	3	1	2	2	2	2	2	2	2	1	2	2	2	0.8	0.5	2	3	1	2	1	1	2	2	2	4	1	2	2	3				ENSMUSG00000002221	8.31537	6.84652	7.94075	4.66835	6.80086	5.55741
ENSMUSG00000002227	Mov10	2	0.7	0.1	0.4	NA	0.7	NA	1	NA	1	2	1	NA	0.3	0.8	0.5	0.6	NA	2	1	0.7	0.1	NA	2	0.3	1	2	0.1	0.8	NA	NA	0.5	0.4	0.2	0.5				ENSMUSG00000002227	2.99348	3.2072	2.4235	2.70716	2.43895	2.47138
ENSMUSG00000002228	Ppm1j	13	1	3	0.5	NA	NA	0.1	0.8	NA	0.2	23	0.4	NA	3	NA	0.7	0.4	0.4	0.1	NA	0.2	0.3	NA	0.2	0.8	NA	NA	0.2	0.7	2	2	4	3	5	5				ENSMUSG00000002228	2.23266	3.12497	1.71443	7.71549	4.78764	5.44698
ENSMUSG00000002233	Rhoc	5	7	NA	NA	3	10	NA	7	0.2	11	3	17	NA	10	NA	3	1	NA	12	5	9	1	1	11	8	3	NA	0.4	8	NA	NA	0.5	0.7	0.2	0.6				ENSMUSG00000002233	34.9476	43.8589	34.6176	65.553	50.2832	49.8718
ENSMUSG00000002249	Tead3	12	17	0.2	0.9	7	19	NA	33	1	15	17	51	0.2	13	11	21	NA	NA	31	11	20	3	2	20	5	35	NA	3	20	NA	NA	8	36	63	55				ENSMUSG00000002249	1.02127	1.52729	1.3118	0.954161	0.90175	1.09986
ENSMUSG00000002250	Ppard	4	0.1	NA	NA	NA	NA	NA	NA	NA	NA	6	NA	NA	6	NA	NA	NA	NA	NA	NA	NA	NA	NA	NA	NA	NA	NA	NA	NA	NA	NA	0.6	2	3	7				ENSMUSG00000002250	1.26369	1.43946	1.97186	1.31486	1.53741	2.15753
ENSMUSG00000002257	Def6	NA	0.8	46	28	NA	1	18	3	28	1	NA	5	27	1	NA	3	10	14	14	13	8	1	1	2	0.8	3	37	52	2	69	48	6	1	3	4				ENSMUSG00000002257	0.588573	0.732619	1.33695	1.21785	1.75931	2.34544
ENSMUSG00000002265	Peg3	0.4	27	NA	NA	3	6	NA	17	NA	69	0.8	23	NA	12	4	47	NA	NA	10	NA	4	78	43	42	5	1	NA	0.2	53	NA	NA	0.5	103	32	126				ENSMUSG00000002265	33.5338	21.0515	33.2665	16.522	21.0094	19.8959
ENSMUSG00000002266	Zim1	NA	0.1	NA	NA	NA	NA	NA	2	NA	7	NA	0.9	NA	NA	NA	2	NA	NA	0.5	NA	NA	3	4	2	0.1	NA	NA	NA	4	NA	NA	NA	0.4	0.1	0.3				ENSMUSG00000002266	0.399249	0.250104	0.288193	0.0420702	0	0.0206867
ENSMUSG00000002274	Metrn	NA	9	0.2	2	0.4	16	NA	1	0.7	20	NA	1	1	0.1	0.2	3	NA	0.3	4	1	83	3	3	17	7	0.5	NA	0.3	15	0.7	0.5	0.6	NA	0.1	NA				ENSMUSG00000002274	8.8954	7.78962	8.20448	11.3915	9.04674	7.12703
ENSMUSG00000002279	Lmf1	36	38	21	34	78	38	22	34	23	33	27	41	28	32	111	30	31	19	40	50	61	23	17	32	30	42	4	20	32	20	26	16	9	14	12				ENSMUSG00000002279	1.03677	0.655593	0.634962	1.23009	0.934225	0.965919
ENSMUSG00000002280	Narfl	31	20	16	24	23	24	23	18	15	15	28	24	17	15	33	21	34	22	23	24	23	21	22	17	27	22	23	14	17	17	17	10	13	13	11				ENSMUSG00000002280	1.96175	2.41325	2.19813	2.52323	2.13622	2.35136
ENSMUSG00000002289	Angptl4	86	5	1	4	71	4	0.3	24	2	2	74	10	4	10	231	23	0.7	4	19	24	30	6	8	3	61	126	0.7	0.9	1	0.7	2	86	NA	0.2	2				ENSMUSG00000002289	0.155133	0.0655972	0.127917	0.238338	0.340978	0.401501
ENSMUSG00000002297	Dbf4	7	5	14	28	3	3	13	12	27	32	6	8	27	3	2	4	21	20	6	8	1	2	2	19	6	7	20	21	22	33	43	37	42	53	37				ENSMUSG00000002297	8.59233	8.27517	9.74957	7.66905	7.8073	7.82879
ENSMUSG00000002307	Daxx	NA	0.1	0.3	NA	NA	NA	0.3	NA	0.1	NA	NA	NA	NA	1	NA	0.2	2	NA	0.1	NA	NA	NA	NA	NA	0.1	NA	NA	0.1	NA	NA	0.3	NA	NA	0.1	0.2				ENSMUSG00000002307	3.02953	3.61373	2.82234	2.88433	2.69126	2.77997
ENSMUSG00000002308	Cd320	3	24	25	22	0.9	31	8	12	13	13	4	25	14	4	5	22	10	5	31	22	38	20	20	10	12	17	1	9	12	5	10	18	26	24	23				ENSMUSG00000002308	26.5351	28.3298	23.6168	25.9209	15.7314	16.3101
ENSMUSG00000002319	Ipo4	11	38	75	20	35	101	19	74	13	50	8	140	14	27	35	43	24	18	119	59	110	64	63	53	73	90	1	25	49	22	27	29	52	73	60				ENSMUSG00000002319	2.27483	1.87421	2.21104	3.7315	4.20428	3.79556
ENSMUSG00000002320	Tm9sf1	71	52	16	27	54	75	22	47	22	31	83	64	31	50	74	41	43	33	61	77	89	26	24	32	40	68	36	21	37	23	18	41	25	17	24				ENSMUSG00000002320	3.1198	2.1924	2.38179	5.28277	5.49262	4.83879
ENSMUSG00000002324	Rec8	NA	NA	NA	NA	NA	NA	0.2	NA	NA	NA	NA	NA	NA	NA	NA	NA	NA	NA	NA	NA	NA	NA	NA	NA	NA	NA	NA	0.1	NA	NA	NA	NA	NA	0.1	NA				ENSMUSG00000002324	0.099837	0.226155	0.35548	2.51379	2.86341	5.0281
ENSMUSG00000002325	Irf9	1	0.3	0.9	1	2	1	3	1	0.2	NA	1	0.4	0.2	2	0.3	0.2	3	3	2	0.6	0.2	NA	NA	NA	0.8	0.3	2	0.8	NA	3	4	NA	0.2	0.1	0.2				ENSMUSG00000002325	0.186045	0.15993	0.160915	0.325731	0.172622	0.250262
ENSMUSG00000002326	Gmpr2	0.1	0.4	0.8	2	0.9	0.3	1	2	0.8	1	0.1	0.2	2	NA	2	1	2	0.8	1	0.9	0.2	0.6	0.6	1	0.7	1	0.5	0.7	1	2	0.3	1	1	0.5	1				ENSMUSG00000002326	6.13859	6.57179	7.74509	12.381	8.89504	9.86315
ENSMUSG00000002329	Mdp1	42	42	27	35	23	29	28	29	29	26	40	19	24	22	18	38	17	34	29	30	25	33	33	20	22	35	11	23	24	39	31	25	13	15	13				ENSMUSG00000002329	2.80544	3.61746	4.04415	5.64858	3.96238	4.6795
ENSMUSG00000002332	Dhrs1	37	0.1	NA	0.1	0.9	1	NA	NA	NA	NA	28	NA	NA	NA	0.8	NA	NA	NA	NA	NA	1	0.1	NA	NA	0.3	0.1	NA	NA	NA	0.7	NA	NA	NA	0.1	NA				ENSMUSG00000002332	2.52634	2.88131	1.54043	5.17081	5.78124	5.34099
ENSMUSG00000002342	Tmem161a	5	9	9	14	19	37	12	18	4	18	8	22	8	15	13	8	9	10	34	23	37	13	16	20	14	10	6	5	16	19	11	12	13	8	13				ENSMUSG00000002342	1.59778	1.76656	1.95868	1.67391	1.42862	1.6018
ENSMUSG00000002343	Armc6	2	5	2	2	4	9	3	5	2	8	3	11	3	3	2	4	6	3	9	8	14	11	14	8	9	5	3	1	8	1	1	3	3	3	2				ENSMUSG00000002343	2.04983	2.07921	1.88792	2.37258	1.92775	1.82043
ENSMUSG00000002345	Borcs8	47	45	50	99	26	71	62	74	35	36	36	48	36	30	52	50	86	57	85	79	68	39	38	35	66	60	86	44	40	71	78	68	26	49	38				ENSMUSG00000002345	2.57596	2.65962	2.64306	5.36406	4.73047	6.12118
ENSMUSG00000002365	Snx9	49	4	2	16	19	12	36	23	8	6	67	23	6	25	14	6	15	15	18	20	8	2	1	7	13	23	11	8	5	2	6	15	21	17	20				ENSMUSG00000002365	7.4951	6.42085	8.11375	18.7431	16.4479	17.2125
ENSMUSG00000002372	Ranbp3	2	1	4	2	3	4	3	1	2	4	6	5	3	2	7	2	3	4	6	4	7	4	4	4	3	3	5	1	5	0.7	3	3	7	8	8				ENSMUSG00000002372	31.3875	32.7092	33.1437	31.7676	26.3059	25.8865
ENSMUSG00000002379	Ndufa11	233	137	77	118	235	305	78	169	126	102	177	186	134	55	236	123	134	81	291	171	344	184	182	79	111	287	149	62	92	71	49	189	96	114	89				ENSMUSG00000002379	12.4137	13.5781	11.7762	15.8432	11.129	11.2588
ENSMUSG00000002384	Bmp8b	10	0.2	NA	NA	NA	NA	NA	NA	NA	NA	1	0.4	NA	0.4	NA	0.2	NA	NA	NA	NA	NA	NA	NA	NA	NA	NA	NA	NA	NA	NA	NA	NA	53	88	53				ENSMUSG00000002384	18.7091	15.3642	15.4859	24.2085	26.5777	23.17
ENSMUSG00000002393	Nr2f6	0.8	0.4	NA	0.1	3	0.2	NA	0.5	NA	0.9	0.7	0.2	NA	0.9	3	0.6	NA	NA	0.4	0.2	0.8	0.3	0.6	0.5	0.1	0.6	NA	NA	0.5	NA	NA	0.2	NA	0.3	0.2				ENSMUSG00000002393	7.06182	7.23596	5.4705	10.4391	7.0581	6.57678
ENSMUSG00000002395	Use1	7	4	5	12	26	10	3	9	13	3	7	7	16	7	10	6	16	4	18	22	27	4	6	4	7	6	29	9	3	3	6	6	2	4	6				ENSMUSG00000002395	2.02782	2.77808	2.16008	3.22971	2.24181	2.81651
ENSMUSG00000002396	Ocel1	98	10	20	15	25	35	19	26	12	7	101	19	18	24	24	7	64	20	31	61	59	7	4	10	28	17	37	17	8	38	15	7	4	6	5				ENSMUSG00000002396	3.36359	3.61014	3.13225	4.00774	2.75906	2.62573
ENSMUSG00000002409	Dyrk1b	NA	0.6	NA	NA	NA	NA	NA	NA	NA	0.6	NA	0.1	NA	NA	0.1	0.4	NA	NA	NA	NA	0.2	0.2	0.4	0.5	0.1	0.1	NA	NA	1	NA	NA	NA	NA	NA	NA				ENSMUSG00000002409	1.40477	1.56186	1.3735	0.776167	0.698512	1.01822
ENSMUSG00000002413	Braf	2	5	3	2	3	0.7	3	2	4	2	2	0.4	2	6	3	5	0.8	3	2	1	1	6	4	3	1	1	9	6	2	6	4	1	0.7	0.6	0.3				ENSMUSG00000002413	1.59233	1.29333	2.0122	0.566289	0.847866	0.835362
ENSMUSG00000002416	Ndufb2	52	22	4	11	59	29	7	12	29	8	20	21	27	6	21	15	9	9	21	25	38	27	22	5	14	6	22	13	6	2	4	22	7	10	6				ENSMUSG00000002416	1.66202	2.51932	1.9971	2.529	1.8554	1.7765
ENSMUSG00000002428	Hltf	10	15	18	25	7	4	29	17	14	18	14	3	13	28	10	9	23	30	4	7	4	10	8	25	9	15	20	17	19	28	40	16	18	29	24				ENSMUSG00000002428	2.0119	2.00334	2.29773	1.7471	2.19559	2.2481
ENSMUSG00000002455	Prpf6	20	21	33	34	40	18	41	31	20	35	26	16	22	45	49	27	40	35	17	21	12	35	34	35	22	39	33	23	37	38	41	30	59	53	52				ENSMUSG00000002455	9.65418	10.3025	12.6111	10.0343	12.1176	12.7475
ENSMUSG00000002458	Rgs19	NA	0.1	0.4	0.7	NA	NA	0.8	NA	5	NA	NA	NA	7	NA	NA	0.2	2	2	NA	1	0.5	0.1	NA	NA	NA	NA	32	2	NA	NA	0.7	NA	NA	NA	NA				ENSMUSG00000002458	1.63777	1.11298	1.49776	1.095	1.18968	0.86493
ENSMUSG00000002477	Snrpd1	3	12	5	9	3	3	6	3	18	12	0.5	4	18	13	0.9	9	1	2	5	4	2	4	3	8	6	2	3	21	9	9	9	13	14	42	25				ENSMUSG00000002477	42.6716	54.1203	58.1042	46.4614	50.6087	47.1783
ENSMUSG00000002486	Tchp	3	7	7	5	4	8	6	5	4	11	4	6	5	10	2	7	5	9	5	4	8	9	10	10	6	6	2	5	10	8	9	4	5	7	8				ENSMUSG00000002486	0.313553	0.378813	0.918792	0.135164	0.25978	0.398776
ENSMUSG00000002489	Tiam1	NA	0.7	NA	NA	NA	NA	NA	NA	0.1	0.6	NA	NA	NA	0.3	NA	0.5	NA	NA	NA	NA	NA	0.1	NA	0.8	0.1	0.1	NA	NA	0.5	NA	NA	0.2	0.4	0.4	0.2				ENSMUSG00000002489	0.16518	0.238908	0.287748	0.100609	0.220754	0.193653
ENSMUSG00000002496	Tsc2	5	7	5	7	12	13	6	6	4	7	5	11	5	12	11	10	6	7	11	7	8	13	16	8	7	9	8	6	7	5	6	4	4	6	8				ENSMUSG00000002496	14.8378	13.1715	13.6694	14.0923	15.4075	16.0371
ENSMUSG00000002504	Slc9a3r2	NA	0.1	NA	NA	3	NA	NA	0.5	NA	NA	NA	0.2	0.1	9	NA	0.1	NA	NA	NA	NA	NA	0.1	NA	NA	0.4	NA	NA	NA	NA	NA	NA	NA	NA	NA	NA				ENSMUSG00000002504	8.60983	9.34825	7.84416	7.33822	5.55722	5.82488
ENSMUSG00000002524	Puf60	21	32	28	20	17	38	25	22	20	31	22	44	12	20	23	26	14	19	41	29	45	35	40	29	26	29	23	25	31	18	19	22	23	20	25				ENSMUSG00000002524	30.4365	40.4933	43.6003	27.5405	27.3321	34.7939
ENSMUSG00000002546	Golga2	19	12	6	8	8	10	10	13	7	10	22	12	8	17	12	12	16	10	9	10	5	14	14	11	14	13	18	7	11	10	11	7	4	7	8				ENSMUSG00000002546	1.86758	1.67353	2.16326	1.42864	1.45869	2.00711
ENSMUSG00000002550	Uck1	0.6	0.3	0.4	0.1	3	0.5	0.7	0.3	0.7	0.6	2	0.4	0.6	NA	3	0.8	NA	0.3	1	1	0.5	0.4	0.4	0.2	0.3	0.8	0.1	0.4	1	0.7	0.7	0.6	0.4	0.4	0.7				ENSMUSG00000002550	5.16231	5.84625	6.46066	3.48405	2.89741	3.56701
ENSMUSG00000002565	Scin	84	NA	NA	NA	NA	NA	NA	NA	0.6	NA	118	NA	0.5	NA	NA	0.6	NA	NA	NA	NA	NA	NA	NA	NA	NA	0.2	NA	0.5	NA	NA	NA	7	2	1	1				ENSMUSG00000002565	0.066327	0.0801316	0.124297	0.0849176	0.0800039	0.173981
ENSMUSG00000002578	Ikzf4	NA	0.4	0.2	3	NA	0.1	NA	NA	NA	NA	NA	0.4	NA	3	1	0.5	NA	0.1	NA	NA	NA	0.4	0.6	NA	NA	NA	NA	0.4	NA	5	0.7	NA	NA	NA	NA				ENSMUSG00000002578	0.15202	0.134934	0.186048	0.162412	0.093139	0.0824649
ENSMUSG00000002580	Mien1	59	47	31	38	65	95	41	35	33	31	53	43	38	30	51	40	42	29	69	64	83	71	73	27	51	35	71	24	31	54	31	37	41	25	25				ENSMUSG00000002580	40.8807	74.3867	42.5823	52.8028	37.2433	37.8058
ENSMUSG00000002588	Pon1	NA	NA	NA	NA	728	NA	NA	NA	NA	NA	NA	NA	NA	1	765	NA	NA	NA	NA	NA	NA	NA	NA	NA	NA	NA	NA	NA	NA	NA	NA	NA	NA	NA	NA				ENSMUSG00000002588	0	0	0	0	0	0
ENSMUSG00000002602	Axl	NA	0.7	NA	NA	NA	9	NA	4	NA	0.3	NA	3	NA	0.6	NA	2	0.7	0.8	4	1	4	0.6	0.4	1	4	1	NA	NA	0.4	NA	NA	0.9	NA	NA	NA				ENSMUSG00000002602	5.37017	2.63439	3.21728	4.67599	2.41946	1.5712
ENSMUSG00000002603	Tgfb1	NA	NA	18	5	3	NA	12	7	18	0.6	NA	4	16	9	NA	NA	17	9	3	34	8	0.4	0.6	0.8	3	2	2	34	3	10	9	3	0.4	1	4				ENSMUSG00000002603	3.86022	4.32813	3.14343	11.3145	7.33976	9.61573
ENSMUSG00000002608	Ccdc97	24	19	21	23	15	34	29	24	11	30	28	32	12	32	25	23	17	37	43	31	54	39	42	30	25	25	28	17	32	30	32	17	19	18	23				ENSMUSG00000002608	4.06716	5.9795	5.12422	4.52121	4.08112	4.57207
ENSMUSG00000002617	Zfp40	NA	3	0.9	3	3	0.5	1	1	1	3	NA	NA	2	2	0.6	2	0.1	1	0.5	1	NA	3	1	2	2	0.3	0.1	1	1	1	NA	0.2	0.4	0.4	0.2				ENSMUSG00000002617	0.182692	0.0833813	0.286065	0.267972	0.174114	0.215824
ENSMUSG00000002625	Akap8l	7	22	10	13	9	4	23	5	9	16	11	5	11	32	8	18	15	20	4	6	5	13	9	16	7	17	14	16	14	23	30	4	9	11	6				ENSMUSG00000002625	3.11932	2.81275	5.52369	7.48564	7.97344	8.06366
ENSMUSG00000002633	Shh	NA	0.2	NA	NA	NA	1	NA	NA	NA	NA	NA	NA	NA	NA	NA	NA	NA	NA	NA	NA	2	2	4	NA	9	NA	NA	NA	NA	NA	NA	NA	NA	NA	NA				ENSMUSG00000002633	0	0	0	0.0788648	0	0.048474
ENSMUSG00000002635	Pdcd2l	2	NA	NA	0.1	NA	0.1	0.2	2	0.2	2	1	0.6	0.6	0.6	NA	0.3	0.1	0.3	1	0.9	0.7	NA	NA	4	0.3	0.6	2	NA	4	NA	NA	0.5	0.2	0.3	0.7				ENSMUSG00000002635	4.26982	8.07797	5.17553	7.7747	5.61051	7.42223
ENSMUSG00000002658	Gtf2f1	20	27	35	37	22	12	26	24	30	25	17	13	31	26	19	24	50	28	12	26	9	35	24	24	48	47	27	26	20	20	23	20	24	42	30				ENSMUSG00000002658	22.0903	23.7483	35.782	19.6946	25.7074	22.4129
ENSMUSG00000002660	Clpp	19	16	12	25	62	43	7	20	18	25	13	41	26	12	50	14	12	15	38	27	39	26	33	17	23	37	5	12	17	7	5	28	36	51	35				ENSMUSG00000002660	21.218	21.9787	19.4815	22.999	19.0064	18.1791
ENSMUSG00000002661	Alkbh7	34	24	16	16	49	37	11	25	16	14	28	34	14	19	29	24	24	16	30	35	45	28	29	9	14	26	14	7	8	6	5	17	10	22	13				ENSMUSG00000002661	3.97532	4.02388	2.19063	3.69259	2.02745	2.4951
ENSMUSG00000002668	Dennd1c	NA	NA	3	4	NA	NA	7	NA	1	NA	NA	NA	0.9	0.1	NA	NA	2	5	NA	0.7	0.4	NA	NA	NA	NA	NA	13	5	NA	11	19	NA	NA	NA	NA				ENSMUSG00000002668	0.111987	0.315687	0.195872	1.12576	1.00058	1.56667
ENSMUSG00000002679	Med6	26	25	23	28	15	9	24	26	48	24	20	3	40	24	14	22	35	21	10	22	8	17	13	21	23	24	29	39	20	16	19	40	26	37	36				ENSMUSG00000002679	5.15843	6.88677	6.31922	5.93898	5.58457	6.10737
ENSMUSG00000002688	Prkd1	NA	8	NA	NA	NA	10	NA	2	NA	3	NA	5	NA	3	NA	6	NA	NA	0.9	0.6	2	3	1	3	4	4	NA	0.2	2	NA	NA	2	0.4	0.9	0.3				ENSMUSG00000002688	3.92868	2.54536	3.54879	2.31305	3.1758	4.03974
ENSMUSG00000002699	Lcp2	NA	NA	0.5	NA	NA	NA	NA	NA	0.4	NA	NA	NA	0.3	NA	NA	NA	0.1	0.1	NA	NA	NA	NA	NA	NA	NA	NA	1	1	NA	0.4	0.7	NA	NA	NA	NA				ENSMUSG00000002699	0	0	0	0	0	0
ENSMUSG00000002718	Cse1l	13	35	78	68	35	9	100	26	59	55	9	6	66	26	22	35	30	58	7	22	2	25	20	48	45	25	25	39	45	45	37	45	121	121	119				ENSMUSG00000002718	20.2714	19.7622	19.9249	17.131	19.9897	17.194
ENSMUSG00000002728	Naa20	25	28	33	27	32	41	14	39	20	34	15	63	26	23	15	23	59	19	49	67	53	38	36	25	43	24	15	18	31	20	13	47	56	50	64				ENSMUSG00000002728	4.05158	5.11364	4.91763	5.00015	3.79023	4.54196
ENSMUSG00000002731	Prkra	39	29	1	6	18	19	3	24	18	19	32	7	17	14	19	27	19	5	13	22	9	31	36	22	10	25	22	15	20	1	1	20	13	10	10				ENSMUSG00000002731	13.1144	14.0889	12.6436	14.3736	11.4435	14.0282
ENSMUSG00000002732	Fkbp7	2	23	3	10	31	33	3	117	15	28	3	12	13	58	7	79	2	2	24	45	15	6	2	29	26	148	2	20	25	0.7	1	4	2	1	3				ENSMUSG00000002732	2.60719	1.6578	2.21151	3.94308	2.28044	2.30362
ENSMUSG00000002733	Plekha3	3	1	3	1	2	2	4	4	2	1	5	2	0.8	0.6	1	2	0.6	2	2	1	2	2	0.6	1	2	2	2	3	1	6	3	2	3	3	2				ENSMUSG00000002733	17.0362	20.2383	20.1042	17.203	20.004	22.4008
ENSMUSG00000002748	Baz1b	14	16	32	21	18	8	38	12	16	31	16	6	13	25	11	16	20	36	10	11	6	22	28	32	20	17	24	13	27	31	41	10	13	12	17				ENSMUSG00000002748	8.31431	6.46985	11.7373	5.9794	7.9099	8.40657
ENSMUSG00000002763	Pex6	50	31	25	23	64	23	17	10	14	11	65	20	11	38	42	36	16	16	19	24	52	19	25	13	10	19	22	12	15	17	15	12	16	16	14				ENSMUSG00000002763	8.3523	8.97093	6.9066	8.81029	8.03745	9.96095
ENSMUSG00000002767	Mrpl2	42	26	19	38	58	56	26	35	44	27	31	75	45	15	62	30	38	27	57	60	75	29	28	22	32	38	19	32	24	18	18	50	47	60	47				ENSMUSG00000002767	13.8186	16.6328	12.6027	14.8232	11.4138	13.3354
ENSMUSG00000002768	Mea1	80	36	27	25	56	83	34	43	15	33	75	100	23	37	52	38	42	28	89	86	81	62	81	25	58	49	50	18	35	20	25	49	33	33	39				ENSMUSG00000002768	81.9163	117.951	93.1511	84.4718	67.9332	76.0095
ENSMUSG00000002769	Gnmt	2	3	NA	NA	1501	NA	NA	NA	NA	NA	1	NA	NA	4	987	3	NA	NA	NA	NA	NA	NA	NA	NA	NA	NA	NA	NA	0.7	NA	NA	0.2	NA	NA	NA				ENSMUSG00000002769	0	0.269294	0.185652	0.0281855	0.132773	0.207889
ENSMUSG00000002771	Grin2d	NA	0.1	NA	NA	NA	NA	NA	NA	NA	NA	NA	0.1	NA	NA	NA	0.1	NA	NA	NA	NA	NA	0.7	1	NA	NA	NA	NA	NA	NA	NA	NA	NA	NA	NA	NA				ENSMUSG00000002771	0.199744	0.352693	0.207316	0.148629	0.0988439	0.193456
ENSMUSG00000002778	Kdelr1	70	54	10	24	44	73	8	55	21	36	54	124	21	27	65	50	15	8	100	65	88	23	29	41	38	37	26	22	40	7	6	34	24	19	30				ENSMUSG00000002778	30.283	26.2622	23.2214	26.8624	23.1108	21.9122
ENSMUSG00000002781	Tmem143	2	NA	NA	1	NA	2	NA	0.9	0.7	NA	2	0.2	0.8	0.9	2	NA	2	NA	1	2	1	NA	NA	NA	0.1	0.8	0.7	0.5	NA	NA	NA	0.2	0.4	0.3	0.3				ENSMUSG00000002781	1.24779	1.21993	0.962375	1.21892	1.00146	0.98885
ENSMUSG00000002797	Ggct	0.6	0.4	1	0.5	2	0.1	0.8	0.3	1	0.6	0.2	0.3	2	0.4	0.9	0.5	0.1	2	0.4	0.2	0.2	1	0.7	0.5	1	0.4	0.7	1	0.2	2	0.8	1	2	2	2				ENSMUSG00000002797	0.501687	0.457235	0.541005	0.490804	0.490715	0.627969
ENSMUSG00000002799	Jag2	0.1	5	NA	NA	NA	0.1	NA	0.3	0.2	0.4	0.3	0.1	NA	0.4	NA	13	NA	0.1	0.6	NA	NA	3	5	0.4	0.3	NA	NA	2	0.4	NA	0.2	7	3	2	3				ENSMUSG00000002799	10.1431	7.95052	9.32851	13.8992	12.7725	16.5684
ENSMUSG00000002803	Btbd6	9	7	13	0.4	9	14	3	6	2	4	13	10	2	6	10	6	2	4	8	8	15	26	26	4	6	2	2	3	5	23	18	7	7	3	3				ENSMUSG00000002803	2.58235	3.46956	2.53468	4.12485	3.911	3.62884
ENSMUSG00000002804	Nudt14	18	20	1	14	11	19	6	7	8	8	14	5	9	6	9	17	11	5	21	12	27	8	10	8	3	4	5	8	9	3	4	25	7	5	7				ENSMUSG00000002804	9.93213	15.3562	7.8883	27.2485	13.1845	15.6317
ENSMUSG00000002808	Epdr1	0.6	15	NA	0.1	0.4	34	NA	9	0.7	10	0.1	11	0.5	7	0.2	10	NA	7	12	9	44	9	5	11	19	24	0.3	0.6	12	NA	NA	3	NA	NA	0.3				ENSMUSG00000002808	0.723331	0.28342	0.322395	1.02341	0.817463	1.50421
ENSMUSG00000002812	Flii	2	0.4	1	1	0.4	3	2	3	1	0.8	2	2	1	1	0.7	0.5	2	2	4	2	1	2	2	1	1	2	2	3	1	2	2	1	0.9	3	1				ENSMUSG00000002812	12.6202	13.8325	15.1643	13.8293	14.8031	18.5617
ENSMUSG00000002814	Top3a	0.5	1	2	1	NA	0.1	2	0.3	3	0.4	0.2	0.6	2	1	0.6	0.5	2	0.3	0.1	0.1	0.2	0.4	0.6	0.4	0.4	0.8	0.5	2	0.5	0.7	2	1	0.2	0.4	0.5				ENSMUSG00000002814	1.46599	1.91181	1.56107	1.79309	2.05658	2.41986
ENSMUSG00000002820	Atg4d	71	17	29	15	35	14	30	9	7	15	110	11	9	15	32	13	15	40	10	11	22	19	17	11	16	8	40	11	13	16	19	21	10	10	11				ENSMUSG00000002820	15.1116	16.2554	13.8526	19.1037	12.5317	15.7848
ENSMUSG00000002825	Qtrt1	5	10	21	12	3	2	9	6	9	6	4	16	4	3	2	10	4	7	10	5	6	7	12	7	7	5	1	8	5	5	14	7	7	8	5				ENSMUSG00000002825	4.84015	6.0625	4.802	6.23728	3.96845	4.77971
ENSMUSG00000002831	Plin4	NA	NA	NA	NA	NA	2	NA	0.8	NA	NA	NA	0.2	NA	NA	NA	NA	NA	NA	NA	1	NA	NA	NA	NA	0.1	1	NA	NA	NA	NA	NA	NA	NA	NA	NA				ENSMUSG00000002831	0	0.0048971	0.0121539	0.00461297	0	0
ENSMUSG00000002833	Hdgfrp2	7	18	19	18	19	40	15	25	11	33	15	36	14	21	24	18	25	17	36	22	39	25	31	31	25	26	10	11	33	32	28	22	33	37	32				ENSMUSG00000002833	29.5985	30.4454	42.5617	19.7123	20.1137	24.2905
ENSMUSG00000002835	Chaf1a	2	2	0.5	9	NA	3	3	2	8	11	3	8	7	1	0.4	2	3	12	5	3	1	2	2	7	2	2	5	5	8	0.7	1	7	14	17	9				ENSMUSG00000002835	21.2567	21.5117	28.942	13.391	22.5332	20.9528
ENSMUSG00000002844	Adprh	16	25	13	17	8	31	15	23	13	18	12	35	14	12	2	26	21	13	32	46	61	40	46	23	28	16	49	15	23	11	9	10	22	22	20				ENSMUSG00000002844	106.391	106.541	101.778	123.594	89.7122	95.139
ENSMUSG00000002845	Tmem39a	2	0.1	0.2	0.2	NA	NA	0.1	0.3	0.7	0.1	1	0.2	0.8	1	0.1	0.1	NA	NA	NA	NA	0.2	NA	NA	0.2	0.1	0.6	0.1	0.8	NA	0.4	NA	0.3	NA	0.3	0.1				ENSMUSG00000002845	4.22831	3.48389	3.39722	3.77887	3.91514	4.13928
ENSMUSG00000002846	Timmdc1	19	19	12	16	34	22	6	18	8	16	17	17	13	12	29	16	8	14	15	15	21	18	20	14	23	14	14	10	16	11	10	21	15	18	12				ENSMUSG00000002846	10.2902	11.4273	12.0611	18.8788	15.513	15.9371
ENSMUSG00000002847	Pla1a	0.3	NA	NA	0.1	28	3	NA	40	NA	0.3	0.1	0.4	NA	2	30	NA	NA	NA	5	5	NA	0.1	NA	NA	2	2	NA	NA	0.7	NA	NA	NA	0.7	0.4	0.7				ENSMUSG00000002847	0.427616	0.401812	0.783546	0.243321	0.20377	0.598225
ENSMUSG00000002870	Mcm2	4	12	22	46	3	25	19	9	52	29	3	42	27	9	1	12	4	53	26	18	23	7	12	26	11	8	17	44	26	19	19	22	40	71	40				ENSMUSG00000002870	66.3239	69.623	60.9716	62.5169	65.6904	61.7339
ENSMUSG00000002871	Tpra1	4	5	2	2	14	8	2	4	2	4	7	3	2	9	4	3	9	3	7	17	12	4	4	4	2	8	2	1	6	4	2	6	1	0.9	2				ENSMUSG00000002871	1.58804	1.51289	1.29108	2.08147	1.47395	1.85136
ENSMUSG00000002881	Nab1	0.4	1	12	0.5	NA	NA	4	4	3	6	0.1	0.2	0.2	2	0.3	0.8	NA	3	NA	0.1	NA	0.3	NA	0.6	NA	2	NA	5	3	9	6	2	0.9	0.3	0.2				ENSMUSG00000002881	5.56965	5.94803	6.00604	5.98691	6.42516	6.51534
ENSMUSG00000002885	Adgre5	10	3	287	0.9	115	30	680	117	105	20	6	45	128	255	6	23	44	243	21	51	15	9	8	9	84	11	504	173	21	296	303	25	41	80	44				ENSMUSG00000002885	0.854888	0.626069	0.856082	1.02172	0.821042	0.808086
ENSMUSG00000002897	Il17ra	9	2	50	27	5	10	37	18	27	1	13	9	20	5	12	2	20	34	7	17	9	2	2	3	4	8	77	55	2	55	70	4	5	5	4				ENSMUSG00000002897	8.84165	7.15442	10.0784	8.92323	11.0956	11.8587
ENSMUSG00000002900	Lamb1	NA	18	NA	0.2	7	5	NA	29	NA	8	NA	11	NA	6	0.2	13	NA	NA	11	6	2	2	0.6	11	17	20	NA	NA	7	NA	NA	16	8	4	9				ENSMUSG00000002900	28.6434	20.8198	27.8437	24.4727	26.6132	30.2712
ENSMUSG00000002910	Arrdc2	NA	NA	NA	NA	NA	0.7	0.5	NA	NA	NA	NA	NA	0.2	0.3	NA	NA	NA	0.5	NA	0.3	0.5	0.2	NA	NA	0.1	NA	NA	0.2	NA	NA	NA	NA	NA	0.1	NA				ENSMUSG00000002910	0.140502	0.145495	0.511556	0.20558	0.258246	0.533517
ENSMUSG00000002930	Ppp1r17	NA	NA	NA	NA	NA	NA	NA	NA	NA	0.3	NA	NA	NA	NA	NA	0.2	NA	NA	NA	NA	NA	2	6	3	NA	NA	NA	NA	NA	NA	NA	NA	NA	NA	0.2				ENSMUSG00000002930	0	0	0	0	0	0
ENSMUSG00000002944	Cd36	NA	NA	NA	NA	5	NA	0.1	2	NA	NA	NA	NA	NA	2	1	NA	8	0.3	NA	NA	NA	NA	NA	NA	NA	NA	NA	NA	NA	NA	NA	NA	NA	NA	NA				ENSMUSG00000002944	0	0	0.0100551	0.00763272	0.0107866	0.0234571
ENSMUSG00000002948	Map2k7	7	2	24	2	5	3	4	3	0.8	3	9	2	2	3	8	1	4	5	4	4	2	3	0.6	3	3	2	5	2	4	20	6	4	5	4	7				ENSMUSG00000002948	2.54092	2.22125	2.72958	3.09019	3.08645	3.40135
ENSMUSG00000002949	Timm44	40	33	54	56	51	31	44	44	55	65	36	26	70	36	79	36	75	42	22	31	15	47	39	66	43	35	23	55	64	47	47	52	47	71	50				ENSMUSG00000002949	3.69694	3.86119	4.54941	4.40983	4.55414	4.42481
ENSMUSG00000002957	Ap2a2	6	1	0.6	0.8	5	12	1	18	1	2	8	15	0.5	7	10	1	7	3	28	4	5	9	6	2	7	7	2	0.8	4	0.7	1	4	13	6	18				ENSMUSG00000002957	44.185	44.8967	45.9717	46.3453	57.7925	53.0618
ENSMUSG00000002963	Pnkp	10	8	10	9	9	13	12	9	4	6	9	10	4	7	6	6	8	12	11	7	9	5	4	5	8	5	23	3	7	9	7	13	4	6	4				ENSMUSG00000002963	1.51664	2.19624	1.77539	2.16733	1.6818	1.95704
ENSMUSG00000002968	Med25	26	32	19	19	22	94	14	26	14	24	39	34	17	21	25	29	13	19	42	29	129	36	48	26	29	25	13	16	24	19	23	22	25	18	25				ENSMUSG00000002968	21.2797	22.6216	20.3797	16.8658	14.7064	18.6455
ENSMUSG00000002980	Bcam	6	48	0.3	NA	15	9	0.2	39	NA	3	8	2	NA	249	0.6	10	1	0.3	6	1	15	9	2	3	29	1	NA	4	3	2	0.7	101	17	5	5				ENSMUSG00000002980	88.6883	94.6857	81.0874	107.515	59.839	99.3223
ENSMUSG00000002981	Clptm1	170	73	50	39	79	132	41	87	35	76	158	119	39	66	118	63	66	41	118	147	247	99	81	64	96	75	61	44	79	44	45	39	68	47	69				ENSMUSG00000002981	138.322	112.77	98.8077	138.48	113.223	119.469
ENSMUSG00000002983	Relb	53	3	34	1	3	3	20	9	17	2	49	6	9	24	0.8	2	23	9	5	14	10	0.4	0.6	2	3	17	2	41	2	10	15	16	1	1	2				ENSMUSG00000002983	1.08859	1.48143	1.0805	1.83121	1.65012	2.37363
ENSMUSG00000002984	Tomm40	39	38	48	37	47	73	27	33	33	37	30	95	46	14	51	36	36	35	74	54	122	57	67	35	59	25	14	23	40	36	28	64	78	76	72				ENSMUSG00000002984	13.9625	14.7843	13.3747	16.2259	14.0059	14.124
ENSMUSG00000002985	Apoe	NA	1	NA	NA	97	4	2	0.8	0.6	0.6	NA	0.3	0.5	24	122	1	6	1	2	34	48	2	NA	2	0.1	0.6	NA	0.1	1	NA	NA	NA	NA	NA	NA				ENSMUSG00000002985	4.82918	6.15476	5.62473	9.60526	6.69858	10.8534
ENSMUSG00000002992	Apoc2	0.8	NA	NA	NA	33	NA	NA	NA	NA	NA	0.3	NA	NA	NA	45	NA	NA	NA	NA	NA	9	NA	NA	NA	NA	NA	NA	NA	NA	NA	NA	NA	NA	NA	NA				ENSMUSG00000002992	0	0	0	0	0	0
ENSMUSG00000002996	Hbp1	9	11	3	11	13	3	32	13	9	11	12	1	9	12	9	10	22	11	3	4	0.5	3	2	11	5	7	15	13	8	28	22	6	5	2	5				ENSMUSG00000002996	6.38795	8.03717	6.20455	6.33274	5.90719	6.93639
ENSMUSG00000002997	Prkar2b	NA	1	NA	0.7	NA	NA	NA	4	2	0.4	NA	0.9	2	0.3	NA	0.8	0.1	0.9	0.5	2	0.2	4	4	0.2	0.7	1	3	2	0.8	NA	NA	0.5	NA	NA	0.2				ENSMUSG00000002997	0.750286	0.698859	0.48943	0.658311	1.06235	0.624972
ENSMUSG00000003031	Cdkn1b	4	37	25	10	10	23	26	19	13	13	10	6	10	20	2	17	21	26	7	19	19	7	10	8	7	12	52	13	11	91	54	9	3	1	2				ENSMUSG00000003031	3.40336	3.64944	3.48206	3.22379	2.51185	3.76578
ENSMUSG00000003032	Klf4	0.8	0.6	NA	NA	NA	NA	0.7	0.5	0.6	0.2	1	0.4	0.8	3	NA	1	NA	NA	0.9	NA	NA	NA	NA	NA	0.2	3	NA	1	NA	NA	NA	0.5	NA	0.1	NA				ENSMUSG00000003032	3.60963	3.88772	3.88807	2.2768	2.97357	2.38421
ENSMUSG00000003033	Ap1m1	NA	0.1	0.3	0.8	NA	1	0.1	0.5	0.2	0.3	0.1	1	0.1	0.1	0.1	0.4	0.4	0.3	1	0.3	0.5	0.8	1	0.2	0.4	0.1	NA	0.2	1	NA	0.2	NA	0.1	0.7	0.2				ENSMUSG00000003033	7.54429	9.44819	7.75165	12.1417	11.0412	9.46746
ENSMUSG00000003037	Rab8a	78	35	44	58	34	25	78	28	31	23	60	33	33	25	46	30	73	47	26	42	38	18	26	22	30	32	120	45	23	45	65	24	29	31	30				ENSMUSG00000003037	20.2295	21.8853	20.1066	30.4174	28.8424	30.1116
ENSMUSG00000003038	Hmgn2	NA	0.6	0.2	4	0.4	2	0.8	2	2	1	0.1	0.8	2	3	NA	1	2	2	0.5	1	4	2	0.7	0.8	0.7	2	37	3	1	2	2	0.3	3	0.4	4				ENSMUSG00000003038	3.93404	4.24505	4.79521	9.42766	8.70189	7.94381
ENSMUSG00000003039	Fam32a	83	54	35	24	56	41	47	54	32	68	100	20	38	84	79	48	207	42	41	55	22	67	61	75	47	54	115	35	73	37	43	42	61	58	60				ENSMUSG00000003039	31.0902	36.2617	37.5596	47.9266	51.8884	52.3507
ENSMUSG00000003051	Elf3	445	13	NA	NA	0.9	0.6	NA	NA	NA	NA	611	0.2	NA	85	4	3	NA	NA	2	NA	NA	NA	NA	NA	0.7	NA	NA	0.1	NA	NA	NA	191	57	21	73				ENSMUSG00000003051	2.95426	4.87947	3.28306	2.97412	4.05352	1.37283
ENSMUSG00000003062	Stard3nl	19	13	4	4	8	22	5	12	6	9	15	13	6	6	5	12	20	4	23	13	17	19	24	7	15	9	9	5	7	4	2	10	5	6	6				ENSMUSG00000003062	46.8424	53.4992	59.4264	49.8542	44.2642	51.5657
ENSMUSG00000003068	Stk11	0.8	0.3	0.6	0.6	0.9	1	0.3	0.5	0.4	0.4	0.9	2	0.2	0.6	0.7	0.2	2	1	4	2	0.7	0.8	1	0.5	0.6	0.6	0.1	0.2	0.8	0.7	0.7	2	0.4	0.5	0.5				ENSMUSG00000003068	4.09861	4.08112	5.1446	2.65084	3.17441	3.1888
ENSMUSG00000003070	Efna2	NA	3	NA	0.1	NA	0.6	NA	0.5	NA	4	NA	3	NA	0.6	NA	4	NA	NA	2	0.1	2	4	12	2	1	0.3	NA	NA	3	NA	NA	NA	1	2	1				ENSMUSG00000003070	2.97873	2.1698	1.5433	1.96913	1.59687	1.22564
ENSMUSG00000003072	Atp5d	86	20	18	13	90	48	18	28	13	23	58	40	13	11	121	16	19	10	47	37	66	35	31	19	16	33	10	15	20	17	19	27	35	46	53				ENSMUSG00000003072	43.7297	56.8058	35.8954	45.2489	31.27	34.1836
ENSMUSG00000003099	Ppp5c	30	4	25	11	26	21	24	17	12	7	41	31	14	25	37	5	29	23	43	28	19	21	15	10	28	17	12	13	8	31	29	20	38	28	39				ENSMUSG00000003099	6.13189	7.76288	6.80516	5.72084	5.12832	5.85585
ENSMUSG00000003119	Cdk12	0.6	0.6	0.5	0.4	0.9	0.1	0.5	0.4	0.7	0.4	0.8	0.2	0.2	0.6	0.2	0.3	2	0.4	0.5	0.3	0.2	0.2	0.6	0.5	0.1	1	2	0.2	0.8	0.7	1	0.5	0.4	0.9	0.3				ENSMUSG00000003119	2.17902	1.87325	3.06843	1.20696	2.46487	3.32027
ENSMUSG00000003123	Lipe	0.5	NA	NA	NA	NA	NA	NA	NA	NA	NA	0.7	NA	NA	0.3	NA	NA	NA	NA	NA	NA	NA	NA	NA	NA	NA	NA	NA	NA	NA	NA	NA	NA	NA	NA	NA				ENSMUSG00000003123	0.172383	0.145782	0.174445	0.0931841	0.050827	0.0542609
ENSMUSG00000003131	Pafah1b2	NA	3	0.4	1	2	3	0.8	6	3	5	0.6	2	3	4	1	3	1	0.6	2	3	1	5	5	5	4	7	0.7	3	6	NA	NA	3	0.7	0.8	2				ENSMUSG00000003131	29.4479	27.1112	32.1424	34.8146	40.9854	41.5047
ENSMUSG00000003134	Tbc1d8	2	3	0.3	3	6	0.2	0.1	0.5	1	3	4	0.4	2	8	5	2	3	3	1	3	2	2	2	4	0.6	0.6	53	3	4	NA	0.5	0.5	2	3	2				ENSMUSG00000003134	4.74726	7.31569	7.35434	6.50705	7.14851	8.04335
ENSMUSG00000003135	Cnot11	13	18	24	21	13	29	19	21	18	25	16	33	18	12	20	22	19	17	18	26	37	19	20	24	31	18	17	19	20	25	26	14	28	30	19				ENSMUSG00000003135	6.77436	7.64815	9.13812	6.86974	7.79648	7.96621
ENSMUSG00000003153	Slc2a3	NA	NA	NA	NA	NA	NA	NA	NA	NA	NA	NA	NA	NA	NA	NA	NA	NA	NA	NA	NA	NA	NA	NA	NA	NA	NA	NA	0.1	NA	NA	NA	NA	0.2	0.1	0.2				ENSMUSG00000003153	577.003	330.162	399.447	180.223	83.1108	102.883
ENSMUSG00000003154	Foxj2	7	5	10	1	8	9	13	9	2	4	10	8	2	17	5	7	7	11	7	13	15	6	5	6	6	8	10	7	5	15	13	2	4	4	7				ENSMUSG00000003154	1.49944	1.53808	2.11365	1.38981	1.86045	2.30217
ENSMUSG00000003161	Sri	223	63	57	57	76	160	102	173	56	48	163	109	58	104	46	62	94	100	222	118	109	33	30	55	150	93	535	90	58	120	109	85	72	79	139				ENSMUSG00000003161	7.48857	8.036	6.85877	7.13289	6.04544	6.07451
ENSMUSG00000003166	Dgcr2	37	60	46	35	56	59	39	57	26	96	64	71	23	52	87	58	35	49	60	55	89	92	116	99	30	38	28	35	94	54	48	43	41	33	24				ENSMUSG00000003166	9.83146	7.30656	7.78615	7.39707	8.22023	8.01503
ENSMUSG00000003184	Irf3	20	14	45	30	42	24	38	28	9	18	18	28	10	40	37	14	26	30	29	32	38	11	8	14	19	17	26	8	19	27	19	19	15	12	16				ENSMUSG00000003184	2.31453	2.5318	1.81093	2.71704	2.06872	2.5745
ENSMUSG00000003190	Bcl2l12	6	16	7	13	16	16	14	10	25	16	7	19	26	16	7	15	7	14	19	12	20	4	4	17	13	7	8	15	15	11	9	8	3	4	8				ENSMUSG00000003190	1.80987	1.78998	1.47639	1.57506	1.19855	1.15428
ENSMUSG00000003199	Mpnd	20	10	5	13	20	22	10	11	5	12	25	19	7	6	20	11	12	7	15	17	31	24	30	13	9	7	10	5	12	17	14	10	4	4	4				ENSMUSG00000003199	4.77771	5.54939	4.58596	4.28058	3.15153	4.13998
ENSMUSG00000003200	Sh3gl1	48	48	45	27	40	62	36	74	28	35	66	89	28	43	18	51	29	29	68	75	81	32	33	33	51	50	33	39	35	21	28	23	27	35	33				ENSMUSG00000003200	34.4315	45.5554	38.7826	34.3504	27.0578	28.699
ENSMUSG00000003206	Ebi3	NA	NA	NA	NA	NA	NA	NA	NA	0.2	NA	NA	NA	NA	NA	NA	NA	7	NA	NA	2	0.5	NA	NA	NA	NA	NA	2	0.8	NA	NA	NA	NA	NA	NA	NA				ENSMUSG00000003206	0.23993	0.0483111	0.119901	0.273048	0.0428748	0.111886
ENSMUSG00000003208	Ccdc94	2	5	11	5	3	3	9	3	8	3	2	3	8	4	2	4	6	5	2	4	2	4	5	3	5	4	6	9	4	11	12	4	3	5	3				ENSMUSG00000003208	4.29039	5.22653	4.98492	2.60405	4.6384	3.50125
ENSMUSG00000003226	Ranbp2	1	1	2	2	3	0.1	2	2	2	2	2	0.9	0.8	4	2	1	1	3	0.6	1	0.2	0.8	NA	1	2	5	2	2	1	3	2	0.5	1	3	3				ENSMUSG00000003226	29.4074	19.42	33.2506	22.3111	34.184	34.2077
ENSMUSG00000003227	Edar	NA	0.1	NA	NA	NA	NA	NA	NA	NA	0.3	NA	0.2	NA	NA	NA	0.5	NA	NA	NA	NA	NA	NA	NA	NA	NA	0.4	NA	0.1	0.2	NA	NA	NA	NA	NA	NA				ENSMUSG00000003227	0	0	0	0.0292507	0	0
ENSMUSG00000003233	Dvl3	5	6	2	2	3	7	3	5	2	6	8	7	1	4	3	8	1	2	4	4	12	7	9	7	5	4	3	3	7	3	2	2	5	3	5				ENSMUSG00000003233	2.51757	2.39018	2.65779	1.36754	1.70971	2.52486
ENSMUSG00000003235	Eif2b5	2	2	4	3	2	3	1	4	1	4	3	10	1	0.6	5	2	3	1	9	4	0.5	4	4	5	2	4	0.7	1	7	0.7	2	4	18	27	13				ENSMUSG00000003235	29.1253	34.9047	29.98	35.6195	30.0246	35.8895
ENSMUSG00000003269	Cyth2	13	8	4	5	5	10	7	7	3	5	16	9	4	8	3	9	5	4	8	8	9	11	18	5	13	4	7	4	6	5	5	9	4	3	5				ENSMUSG00000003269	5.99962	8.90652	5.87103	9.29839	7.61079	7.48379
ENSMUSG00000003271	Sult2b1	NA	0.1	0.5	NA	NA	NA	0.2	NA	NA	NA	NA	NA	NA	NA	NA	NA	NA	NA	NA	NA	NA	NA	NA	NA	NA	NA	NA	0.4	NA	3	2	0.2	NA	NA	NA				ENSMUSG00000003271	0.0369831	0	0	0.0982053	0.158611	0.155216
ENSMUSG00000003273	Car11	NA	1	NA	NA	NA	NA	NA	NA	NA	NA	NA	NA	NA	NA	NA	5	NA	NA	NA	NA	0.2	3	2	NA	2	0.1	NA	NA	NA	NA	NA	NA	0.2	NA	NA				ENSMUSG00000003273	0.104154	0.125831	0.178454	0.0507987	0.0957185	0.083262
ENSMUSG00000003279	Dlgap1	NA	0.2	NA	NA	NA	NA	NA	NA	NA	0.4	NA	NA	NA	NA	NA	0.2	NA	NA	NA	NA	NA	3	1	0.2	NA	NA	NA	NA	0.7	NA	NA	NA	NA	NA	NA				ENSMUSG00000003279	0.00336091	0.00507552	0.0100774	0	0.00450438	0.00117546
ENSMUSG00000003282	Plag1	NA	11	0.4	0.5	0.9	1	0.7	4	2	2	0.4	2	0.8	2	NA	14	1	0.8	1	NA	0.5	2	3	1	2	7	0.7	10	1	0.7	2	0.6	1	0.6	0.8				ENSMUSG00000003282	0.15485	0.096374	0.168838	0.112143	0.0452802	0.0722106
ENSMUSG00000003283	Hck	2	NA	0.1	2	5	1	28	1	2	NA	0.5	0.1	3	0.1	0.4	0.6	62	31	0.4	28	7	0.5	0.6	NA	0.3	NA	161	1	NA	0.7	0.3	NA	0.1	NA	0.1				ENSMUSG00000003283	0.386726	0.250535	0.495754	0.242377	0.210325	0.227385
ENSMUSG00000003299	Mrpl4	13	8	8	7	19	13	6	7	7	7	16	10	9	6	10	6	7	5	9	13	23	10	8	6	8	7	5	7	8	11	8	6	5	5	6				ENSMUSG00000003299	29.6824	29.2439	24.631	28.1704	26.3055	27.7344
ENSMUSG00000003308	Keap1	3	2	0.8	1	3	3	1	2	1	2	3	3	1	3	3	2	4	2	2	2	2	3	3	2	2	2	1	0.9	2	0.7	0.7	3	2	2	1				ENSMUSG00000003308	5.48319	5.61184	5.56581	5.83031	5.83467	6.34971
ENSMUSG00000003309	Ap1m2	73	51	NA	NA	NA	NA	NA	NA	NA	NA	51	0.1	NA	8	NA	39	NA	NA	NA	NA	NA	0.3	0.4	NA	0.1	NA	NA	NA	NA	NA	NA	40	5	NA	7				ENSMUSG00000003309	5.43148	17.7433	5.34757	14.2229	9.57551	9.81002
ENSMUSG00000003316	Glg1	75	103	50	35	42	51	50	85	41	61	91	42	38	90	39	98	82	55	50	49	31	81	76	70	81	73	52	40	70	83	63	53	35	40	38				ENSMUSG00000003316	28.4893	18.8397	22.0541	26.4672	32.3596	41.7332
ENSMUSG00000003341	Atp8b3	NA	NA	NA	NA	NA	NA	NA	NA	NA	NA	NA	0.2	NA	NA	NA	NA	NA	NA	NA	NA	NA	NA	NA	NA	NA	NA	NA	NA	NA	NA	NA	NA	NA	0.1	0.2				ENSMUSG00000003341	0.0637734	0.192616	0.0956091	0.133056	0.0455844	0.104087
ENSMUSG00000003344	Btbd2	7	0.1	NA	NA	0.4	1	NA	0.8	NA	0.3	10	0.3	NA	0.7	0.2	0.6	0.1	NA	0.9	0.9	0.7	1	2	0.8	0.1	3	NA	NA	0.5	NA	NA	0.2	0.2	0.4	0.3				ENSMUSG00000003344	3.8346	5.14388	3.45723	4.38196	3.22106	3.69967
ENSMUSG00000003348	Mob3a	0.6	0.7	2	0.8	NA	1	1	0.5	1	0.8	0.6	2	1	0.3	NA	0.2	2	3	2	0.9	0.8	6	11	1	1	2	2	1	1	2	3	0.2	0.7	0.9	0.5				ENSMUSG00000003348	33.8987	34.1958	37.0377	26.2875	23.7447	27.1802
ENSMUSG00000003352	Cacnb3	2	5	NA	0.3	NA	2	NA	6	NA	3	2	5	NA	1	NA	4	NA	NA	4	2	6	6	10	2	1	4	NA	NA	4	NA	NA	1	0.6	0.4	1				ENSMUSG00000003352	6.8221	7.04689	5.95764	5.18232	3.46526	4.64075
ENSMUSG00000003354	Ccdc65	NA	3	NA	NA	0.9	3	NA	0.5	NA	0.6	NA	0.6	NA	1	NA	4	NA	NA	0.9	1	8	3	2	0.2	0.7	4	NA	NA	0.5	NA	NA	NA	NA	0.6	0.3				ENSMUSG00000003354	0.297044	0.328962	0.222665	0.140852	0.265404	0.0692596
ENSMUSG00000003355	Fkbp11	4	9	0.1	0.5	6	4	1	8	3	1	2	11	8	0.9	10	5	0.5	2	10	12	2	0.7	0.2	0.2	2	18	NA	2	0.9	0.4	NA	2	2	9	5				ENSMUSG00000003355	4.56226	5.58942	6.06907	9.14084	8.7497	4.76439
ENSMUSG00000003360	Ddx23	40	40	72	36	44	29	62	42	55	42	43	48	38	60	40	55	48	59	23	46	24	48	39	55	45	53	37	51	45	63	64	22	50	46	44				ENSMUSG00000003360	3.19265	3.96111	6.03986	2.42067	3.69993	4.03069
ENSMUSG00000003363	Pld3	2	5	2	5	15	21	4	36	4	12	3	27	4	20	3	7	48	4	23	48	37	6	8	17	25	20	12	5	17	8	4	1	0.9	1	2				ENSMUSG00000003363	14.8862	15.1069	13.1165	14.4787	10.1074	12.8417
ENSMUSG00000003378	Grik5	NA	0.8	NA	NA	NA	1	NA	NA	0.1	1	NA	0.4	NA	0.4	NA	0.8	NA	NA	NA	NA	1	2	3	2	0.1	0.5	NA	0.7	1	NA	NA	NA	0.1	NA	NA				ENSMUSG00000003378	0.952238	0.722704	0.878522	0.194506	0.392682	0.239105
ENSMUSG00000003382	Etv3	53	15	46	8	18	9	53	10	17	7	64	6	11	36	13	16	38	22	6	17	20	10	5	11	9	7	17	56	7	68	64	10	8	7	11				ENSMUSG00000003382	1.72557	1.30413	1.73942	1.43695	2.03176	2.09161
ENSMUSG00000003402	Prkcsh	2	1	2	3	3	2	0.8	2	0.7	1	3	2	0.9	1	5	0.6	1	0.5	3	1	2	1	1	1	1	2	0.4	0.9	2	0.7	0.8	2	1	2	2				ENSMUSG00000003402	59.9555	52.638	61.2199	85.7166	69.1913	99.6565
ENSMUSG00000003410	Elavl3	NA	1	NA	NA	NA	NA	NA	NA	NA	3	NA	NA	NA	NA	NA	1	NA	NA	NA	NA	1	33	42	3	0.4	NA	NA	NA	6	NA	0.2	NA	0.1	NA	NA				ENSMUSG00000003410	0.241284	0.224233	0.848683	0.0950501	0.18905	0.259655
ENSMUSG00000003411	Rab3b	NA	2	NA	NA	NA	NA	NA	NA	NA	0.4	NA	0.2	NA	0.3	NA	6	NA	NA	0.1	0.2	0.5	2	4	0.8	0.3	NA	NA	NA	0.7	NA	NA	NA	0.2	0.2	0.1				ENSMUSG00000003411	0.206205	0.35452	0.451824	0.767183	0.688777	0.632427
ENSMUSG00000003418	St8sia6	NA	NA	3	NA	NA	NA	0.3	NA	0.1	0.1	NA	NA	NA	NA	NA	NA	NA	0.5	NA	NA	NA	NA	NA	NA	NA	NA	NA	NA	NA	5	NA	0.5	NA	NA	NA				ENSMUSG00000003418	0.102802	0.0413993	0.171245	0.103993	0.453136	0.439442
ENSMUSG00000003420	Fcgrt	1	0.7	NA	NA	5	0.9	NA	2	0.2	0.2	0.7	0.8	0.2	8	3	2	0.1	0.3	0.7	4	2	0.1	NA	0.2	0.1	1	NA	0.1	0.4	NA	NA	NA	NA	NA	NA				ENSMUSG00000003420	0	0	0.161392	0.214395	0.0577113	0
ENSMUSG00000003421	Nosip	17	18	32	50	27	58	40	37	30	32	17	63	43	53	19	20	65	34	52	55	62	29	33	28	35	31	27	30	28	51	59	28	38	31	45				ENSMUSG00000003421	4.26435	6.11506	5.06817	3.08058	2.57763	3.02609
ENSMUSG00000003423	Pih1d1	39	15	17	35	43	39	23	21	45	16	37	52	53	19	43	19	44	24	42	41	40	18	24	19	22	23	55	34	16	14	14	39	29	15	26				ENSMUSG00000003423	6.73873	7.46281	5.68566	7.87899	5.31163	6.25259
ENSMUSG00000003429	Rps11	61	39	32	84	71	65	43	70	137	63	28	215	78	11	51	38	31	66	135	80	60	46	44	49	97	50	48	58	52	23	28	178	153	169	186				ENSMUSG00000003429	227.938	338.543	225.321	396.783	285.137	316.587
ENSMUSG00000003435	Supt5	51	65	80	57	73	51	105	79	64	66	98	62	78	129	58	75	85	98	60	45	36	84	79	83	77	73	61	68	78	99	116	40	118	101	149				ENSMUSG00000003435	47.1622	47.692	54.4446	38.433	46.891	53.5961
ENSMUSG00000003436	Dll3	NA	0.8	NA	NA	NA	NA	NA	NA	NA	0.9	NA	NA	NA	NA	NA	0.6	NA	NA	NA	NA	2	4	15	0.5	NA	NA	NA	NA	1	NA	NA	NA	NA	NA	0.2				ENSMUSG00000003436	0.158188	0.0955559	0.203277	0.0900116	0.096918	0.063229
ENSMUSG00000003437	Paf1	34	43	80	46	40	44	79	61	74	55	44	22	67	64	38	44	55	41	43	29	45	67	72	56	45	33	44	137	59	105	102	51	68	46	45				ENSMUSG00000003437	8.76468	9.01991	12.9317	5.94212	7.78718	8.41862
ENSMUSG00000003438	Timm50	27	31	33	43	34	49	27	33	55	45	15	62	50	20	53	32	34	34	47	55	81	45	52	33	43	26	17	39	32	27	19	61	53	46	40				ENSMUSG00000003438	15.1804	17.144	13.9552	22.0091	17.1108	17.5808
ENSMUSG00000003444	Med29	8	3	3	5	9	16	3	9	3	11	6	11	3	4	11	2	10	2	13	5	8	6	7	7	11	4	2	2	7	1	2	10	16	41	21				ENSMUSG00000003444	12.1482	15.1614	14.1107	10.0055	9.81772	10.6155
ENSMUSG00000003452	Bicd1	5	21	NA	NA	0.9	1	0.2	8	1	32	4	0.4	0.2	6	NA	12	0.9	0.9	0.1	NA	1	16	16	21	6	4	NA	3	33	NA	NA	2	1	0.1	NA				ENSMUSG00000003452	0.282621	0.181005	0.339475	0.178254	0.27929	0.328689
ENSMUSG00000003458	Ncstn	NA	0.6	NA	0.1	0.9	0.2	NA	0.3	NA	0.2	NA	0.4	0.5	NA	0.3	0.2	1	0.1	NA	0.1	0.7	NA	NA	NA	0.3	1	NA	NA	NA	NA	NA	NA	NA	0.1	NA				ENSMUSG00000003458	11.6646	10.2707	10.6622	10.415	8.34523	10.5048
ENSMUSG00000003464	Pex19	79	72	21	43	110	101	28	65	25	41	73	56	26	38	101	65	41	24	76	52	96	60	65	42	60	80	44	34	40	29	25	39	42	44	34				ENSMUSG00000003464	13.3197	16.1544	11.3331	13.3463	11.7691	11.7797
ENSMUSG00000003469	Phyhip	NA	NA	NA	NA	NA	NA	NA	NA	NA	NA	NA	NA	NA	NA	NA	NA	NA	NA	NA	NA	NA	0.3	NA	NA	NA	NA	NA	NA	NA	NA	NA	NA	NA	NA	NA				ENSMUSG00000003469	0.540683	0.511979	0.569606	0.232822	0.4387	0.204433
ENSMUSG00000003477	Inmt	NA	NA	NA	NA	1335	0.9	NA	NA	NA	NA	NA	NA	NA	7	619	0.3	NA	NA	7	0.1	0.2	NA	NA	0.2	NA	0.1	NA	NA	NA	NA	NA	NA	NA	NA	NA				ENSMUSG00000003477	0	0	0	0	0	0
ENSMUSG00000003484	Cyp4f18	NA	NA	NA	1	NA	NA	15	NA	0.2	NA	NA	NA	0.6	NA	NA	NA	NA	6	NA	NA	0.2	NA	NA	NA	NA	NA	59	0.2	NA	NA	NA	NA	NA	NA	NA				ENSMUSG00000003484	0	0	0	0	0.0176374	0
ENSMUSG00000003500	Impdh1	NA	0.6	1	0.3	0.9	0.5	0.3	1	0.7	1	NA	2	3	0.7	NA	1	0.9	0.6	2	1	0.2	1	0.6	1	0.4	0.4	0.2	2	1	0.4	1	0.5	0.7	0.7	0.5				ENSMUSG00000003500	4.90583	4.31397	5.38393	4.55795	4.25983	4.4327
ENSMUSG00000003526	Prodh	49	9	4	4	147	65	0.7	3	20	3	66	3	20	13	298	6	2	1	16	4	8	4	1	6	6	0.8	9	10	3	1	NA	5	19	35	10				ENSMUSG00000003526	1.24537	1.02982	1.19637	0.729274	0.725967	0.744258
ENSMUSG00000003527	Dgcr14	11	14	17	12	14	19	16	15	15	15	12	23	14	14	8	15	15	14	21	22	22	21	26	15	16	12	15	16	18	15	16	13	13	17	12				ENSMUSG00000003527	7.54604	7.75411	7.90669	8.60651	6.41923	9.48946
ENSMUSG00000003528	Slc25a1	1	3	2	1	4	4	0.5	4	0.6	2	0.5	10	0.2	1	4	2	1	0.7	8	1	6	2	4	2	2	1	0.7	0.9	2	0.7	0.7	1	2	4	1				ENSMUSG00000003528	12.7591	15.8162	12.6647	11.9882	9.4929	10.9139
ENSMUSG00000003531	Dgcr6	4	3	0.4	0.7	13	8	0.2	1	0.7	2	3	2	0.8	0.6	6	4	NA	0.1	3	1	10	6	8	2	0.6	2	NA	0.7	1	0.7	NA	1	2	1	2				ENSMUSG00000003531	2.37236	2.22233	2.25843	2.03507	1.70855	2.15046
ENSMUSG00000003534	Ddr1	0.5	1	NA	NA	NA	8	NA	1	NA	2	0.5	0.9	NA	1	NA	0.8	NA	NA	2	0.1	9	2	1	3	0.1	0.1	NA	NA	2	NA	NA	0.5	0.1	0.1	0.2				ENSMUSG00000003534	4.60967	4.45402	3.32962	6.18524	4.30716	5.36603
ENSMUSG00000003541	Ier3	181	42	8	181	50	87	2	224	457	107	142	130	277	1531	2	274	240	21	263	179	519	18	11	146	162	242	180	1144	174	7	20	1535	135	73	110				ENSMUSG00000003541	29.9985	19.9406	28.3948	37.7551	32.0754	34.1164
ENSMUSG00000003545	Fosb	0.1	2	0.3	NA	NA	NA	0.4	0.5	7	NA	0.2	NA	3	6	NA	0.8	NA	NA	NA	NA	NA	NA	NA	NA	0.1	NA	NA	14	NA	0.4	0.2	NA	NA	NA	NA				ENSMUSG00000003545	0.149196	0.285392	0.0745583	0.282983	0.533217	0.313082
ENSMUSG00000003546	Klc4	101	NA	NA	NA	12	NA	NA	0.4	NA	NA	187	0.2	NA	1	22	0.2	NA	NA	0.1	NA	NA	NA	NA	NA	0.1	0.2	0.7	NA	NA	NA	NA	3	0.9	0.5	2				ENSMUSG00000003546	4.16167	4.29562	4.30079	2.89684	1.9711	2.43057
ENSMUSG00000003549	Ercc1	2	18	9	16	9	14	14	14	12	16	2	20	12	16	4	19	5	10	16	12	22	13	14	10	13	7	10	11	10	10	13	22	13	11	12				ENSMUSG00000003549	2.0854	2.95068	2.5725	2.30198	2.24935	1.97999
ENSMUSG00000003555	Cyp17a1	NA	NA	NA	NA	7	NA	NA	NA	NA	NA	NA	NA	NA	NA	8	NA	NA	NA	NA	NA	NA	NA	NA	NA	NA	NA	NA	NA	NA	NA	NA	NA	NA	NA	NA				ENSMUSG00000003555	0	0.0409624	0	0	0	0
ENSMUSG00000003559	As3mt	34	9	2	NA	28	1	10	1	20	0.4	29	1	20	16	15	9	3	5	0.1	2	NA	5	4	0.2	1	0.2	2	21	0.8	2	6	1	2	5	0.2				ENSMUSG00000003559	0.321286	0.614578	0.682369	0.396103	0.459302	0.674207
ENSMUSG00000003573	Homer3	2	6	0.9	8	5	15	2	22	7	31	0.9	52	3	13	0.3	8	17	2	36	26	39	11	13	36	21	23	2	8	34	1	1	33	15	18	20				ENSMUSG00000003573	5.35264	5.1865	5.36863	8.08861	6.21501	6.43354
ENSMUSG00000003575	Crtc1	1	9	9	4	2	7	4	4	3	2	1	3	0.8	2	2	10	3	3	6	5	9	19	22	4	4	2	2	7	4	2	4	1	0.2	1	0.3				ENSMUSG00000003575	0.583442	0.51206	0.521681	0.896219	0.9201	1.0944
ENSMUSG00000003581	Rnf215	9	22	9	6	15	28	15	12	9	10	9	17	5	27	9	20	16	10	21	10	24	20	19	12	14	19	7	16	12	4	6	6	6	4	7				ENSMUSG00000003581	3.2955	3.15194	3.38732	4.26181	2.30205	4.06897
ENSMUSG00000003585	Sec14l2	3	0.6	NA	NA	10	NA	NA	NA	0.2	0.2	4	NA	NA	NA	16	0.1	NA	0.6	NA	NA	NA	0.3	0.4	0.2	0.6	NA	NA	0.7	NA	NA	NA	0.4	0.6	0.2	0.4				ENSMUSG00000003585	0.162254	0.196024	0.252982	0.295441	0.375766	0.354104
ENSMUSG00000003604	Aven	17	10	12	9	12	3	13	4	7	6	20	9	8	4	13	10	5	8	7	6	2	4	4	7	6	3	2	10	8	24	27	6	9	13	10				ENSMUSG00000003604	2.08335	1.35952	2.04044	1.54023	2.35601	1.73384
ENSMUSG00000003617	Cp	NA	NA	NA	NA	1	NA	NA	5	NA	NA	NA	NA	NA	2	3	0.6	NA	NA	NA	NA	NA	NA	NA	NA	NA	1	NA	NA	NA	NA	NA	0.2	NA	NA	NA				ENSMUSG00000003617	0.020216	0.00872271	0.0129891	0.0279365	0.0139341	0.032322
ENSMUSG00000003623	Crot	0.8	0.1	NA	0.1	7	NA	0.1	NA	NA	NA	0.9	NA	NA	0.3	3	0.6	NA	NA	NA	NA	NA	NA	NA	NA	NA	NA	NA	0.1	NA	NA	0.2	NA	NA	NA	NA				ENSMUSG00000003623	7.62803	7.38089	8.52498	9.10709	9.71769	10.5841
ENSMUSG00000003644	Rps6ka1	NA	NA	6	3	NA	NA	3	NA	3	NA	NA	0.2	3	NA	NA	NA	4	3	0.1	3	2	0.1	NA	NA	0.4	NA	7	3	NA	4	4	NA	NA	NA	NA				ENSMUSG00000003644	6.52495	6.9756	6.10796	5.61119	5.82052	5.81391
ENSMUSG00000003657	Calb2	NA	140	NA	NA	NA	NA	NA	NA	NA	9	NA	NA	NA	NA	NA	243	NA	NA	NA	NA	0.7	88	47	0.2	0.1	NA	NA	NA	NA	NA	NA	NA	NA	NA	0.2				ENSMUSG00000003657	0	0.0793269	0	0	0.140801	0
ENSMUSG00000003660	Snrnp200	23	36	67	44	32	16	52	32	40	38	26	15	39	77	41	41	34	60	13	22	16	52	56	45	36	38	47	53	44	56	79	29	64	80	64				ENSMUSG00000003660	27.0534	21.3753	24.9	20.4629	27.3849	26.7666
ENSMUSG00000003662	Ciao1	2	1	1	4	NA	1	3	0.9	4	2	1	2	6	0.3	2	0.8	3	2	1	2	2	2	2	0.8	0.7	1	4	2	2	4	5	0.8	1	1	1				ENSMUSG00000003662	11.0151	13.1491	12.6897	12.8622	11.1506	13.6543
ENSMUSG00000003665	Has1	0.1	0.1	NA	NA	NA	NA	NA	NA	NA	NA	NA	0.2	NA	0.3	NA	0.3	NA	NA	NA	NA	NA	NA	NA	NA	0.4	0.4	NA	NA	NA	NA	NA	NA	NA	NA	NA				ENSMUSG00000003665	0	0	0.0669952	0	0	0
ENSMUSG00000003680	Taf6l	70	68	61	96	77	99	95	68	83	39	55	69	114	68	64	48	168	108	111	208	201	18	24	42	64	85	180	70	37	86	82	97	55	58	58				ENSMUSG00000003680	1.81502	1.85098	1.42345	1.68901	1.11826	1.25449
ENSMUSG00000003721	Insig2	0.5	0.1	0.1	NA	3	NA	NA	NA	NA	NA	0.4	0.2	NA	0.3	4	0.8	NA	NA	0.1	0.3	NA	NA	NA	NA	NA	0.6	NA	0.1	NA	NA	NA	NA	NA	0.1	0.2				ENSMUSG00000003721	4.14662	3.3948	4.10386	3.76158	4.35435	4.83916
ENSMUSG00000003731	Kpna6	0.4	0.7	1	1	2	1	1	0.9	0.5	0.8	0.8	1	2	2	1	0.3	0.1	0.4	2	0.9	0.7	1	2	1	0.7	1	0.7	0.4	2	1	1	1	2	1	3				ENSMUSG00000003731	9.4501	9.50944	9.67017	9.7874	12.7312	11.1611
ENSMUSG00000003746	Man1a	77	17	35	4	52	13	105	12	24	2	112	5	18	61	95	7	26	61	12	10	12	3	4	4	2	24	3	49	3	58	43	10	7	7	12				ENSMUSG00000003746	6.98622	3.53173	5.41384	1.41962	1.76872	1.95308
ENSMUSG00000003752	Itpkc	7	4	5	1	4	0.9	3	2	2	2	14	1	0.8	3	2	4	2	3	2	1	0.9	4	5	2	2	2	2	3	2	3	2	1	4	2	5				ENSMUSG00000003752	3.33732	4.5122	3.35645	3.39317	3.38752	3.73213
ENSMUSG00000003762	Adck4	NA	0.1	NA	0.7	2	NA	NA	NA	0.7	NA	NA	0.2	3	NA	4	NA	0.1	NA	0.7	NA	NA	NA	NA	NA	0.2	NA	NA	0.1	NA	NA	0.3	0.5	0.2	0.6	1				ENSMUSG00000003762	1.68046	1.50296	1.45897	0.679337	0.543217	0.72984
ENSMUSG00000003778	Brd8	21	32	32	51	16	12	55	19	35	35	25	10	35	41	12	46	18	61	12	16	9	34	38	38	21	25	43	34	37	28	42	18	32	52	36				ENSMUSG00000003778	2.04198	2.23466	2.79776	1.69442	1.91644	2.21105
ENSMUSG00000003779	Kif20a	0.1	0.4	NA	0.6	NA	0.2	0.6	0.4	0.1	0.4	NA	0.2	0.1	NA	NA	0.4	0.6	0.6	0.3	0.4	NA	0.1	NA	0.2	0.2	0.4	0.1	0.1	0.7	NA	0.3	0.5	0.3	1	1				ENSMUSG00000003779	24.9547	25.6897	27.8031	21.0827	23.4044	21.4794
ENSMUSG00000003808	Farsa	24	38	55	44	29	40	38	25	53	33	22	48	80	31	20	36	34	38	43	35	40	35	50	28	32	22	11	32	31	38	35	23	36	41	31				ENSMUSG00000003808	4.07186	5.1693	4.67147	4.9306	4.61424	4.85124
ENSMUSG00000003809	Gcdh	0.4	NA	0.8	2	2	NA	2	0.3	0.7	0.4	NA	0.2	0.6	0.3	4	1	NA	3	NA	NA	NA	0.2	0.7	0.2	0.2	NA	0.1	0.1	0.2	0.7	2	1	0.2	5	4				ENSMUSG00000003809	3.79301	4.81677	3.89868	8.74758	7.42497	8.19063
ENSMUSG00000003810	Mast2	NA	0.1	NA	NA	NA	NA	NA	NA	NA	1	NA	NA	NA	NA	NA	0.3	NA	NA	NA	NA	NA	2	7	0.4	NA	0.1	NA	NA	0.8	NA	NA	NA	NA	NA	NA				ENSMUSG00000003810	2.71436	2.30432	3.25368	2.81922	3.98576	4.54361
ENSMUSG00000003812	Dnase2a	0.6	3	0.8	1	5	0.9	2	2	1	0.4	0.7	3	0.8	3	4	1	4	4	2	4	7	0.1	NA	0.8	1	2	0.7	1	0.4	1	0.8	7	3	4	3				ENSMUSG00000003812	0.472446	0.907387	0.665916	1.06153	0.865894	1.09027
ENSMUSG00000003813	Rad23a	14	16	21	23	24	37	19	20	14	17	12	31	14	13	28	14	17	54	35	32	52	18	17	16	31	22	18	17	16	16	17	15	20	26	21				ENSMUSG00000003813	10.1459	12.8704	9.42868	17.6229	13.3188	13.284
ENSMUSG00000003814	Calr	0.8	1	1	0.9	2	1	0.9	2	2	0.6	0.8	2	4	0.4	3	1	4	0.4	2	2	1	1	1	1	0.6	1	0.5	0.7	1	0.7	1	2	0.7	1	0.8				ENSMUSG00000003814	413.2	342.454	346.23	407.504	340.759	339.7
ENSMUSG00000003847	Nfat5	33	17	23	7	15	5	23	20	7	12	51	8	3	48	15	20	27	16	7	5	7	14	13	19	8	21	15	14	22	20	20	13	10	10	15				ENSMUSG00000003847	0.430199	0.346491	0.521859	0.323755	0.580284	0.598603
ENSMUSG00000003848	Nob1	16	20	93	65	22	21	45	25	59	33	9	52	57	15	10	29	16	30	31	22	14	29	35	26	23	22	4	48	31	46	54	32	34	58	37				ENSMUSG00000003848	3.45988	3.62223	3.79503	5.41916	4.69402	4.49922
ENSMUSG00000003849	Nqo1	36	2	NA	1	15	13	NA	12	0.8	6	23	10	0.2	69	10	20	3	14	11	32	8	3	1	5	6	24	13	6	9	NA	NA	192	11	5	18				ENSMUSG00000003849	5.05916	5.85744	5.10162	22.1732	29.3495	26.7097
ENSMUSG00000003863	Ppfia3	1	4	NA	NA	NA	NA	NA	NA	NA	NA	2	0.9	NA	NA	NA	4	3	NA	0.9	2	0.2	0.1	0.1	NA	0.2	NA	NA	NA	0.2	NA	NA	2	0.2	NA	0.9				ENSMUSG00000003863	0.0397646	0.101419	0.11923	0.13576	0.0568465	0.151436
ENSMUSG00000003865	Gys1	0.6	2	0.2	0.3	NA	0.3	0.3	2	0.2	0.4	0.4	2	0.6	0.1	NA	0.9	NA	0.1	0.6	0.7	0.3	0.1	NA	NA	0.3	0.3	2	0.2	NA	NA	0.3	0.9	0.7	1	0.8				ENSMUSG00000003865	3.54081	3.96312	3.43131	3.71608	3.72658	4.2809
ENSMUSG00000003868	Ruvbl2	6	8	6	9	3	3	8	1	5	7	4	3	2	4	0.3	10	3	5	3	3	6	9	10	7	7	0.4	2	8	7	5	7	2	2	3	2				ENSMUSG00000003868	22.9	26.1601	22.4134	22.9725	18.9905	20.1906
ENSMUSG00000003872	Lin7b	NA	1	NA	0.1	0.9	0.4	NA	NA	NA	0.6	NA	0.2	NA	NA	NA	1	NA	NA	0.5	0.2	0.5	14	8	NA	NA	0.2	NA	NA	0.8	NA	0.3	NA	0.4	0.1	0.2				ENSMUSG00000003872	0.221051	0.222548	0.1657	0.209636	0.0395011	0.128852
ENSMUSG00000003873	Bax	0.3	0.2	0.4	0.9	0.4	1	0.3	1	0.2	0.8	0.2	5	0.5	0.1	0.7	0.3	1	0.4	4	1	1	0.6	1	1	1	1	0.3	0.2	1	NA	NA	2	6	7	5				ENSMUSG00000003873	95.3861	111.13	95.0926	97.6788	76.5153	77.7851
ENSMUSG00000003882	Il7r	NA	NA	4	10	NA	NA	NA	NA	NA	NA	NA	NA	NA	NA	NA	NA	10	0.8	NA	NA	NA	NA	NA	NA	NA	NA	NA	0.1	NA	9	21	NA	NA	NA	NA				ENSMUSG00000003882	0	0	0	0	0	0
ENSMUSG00000003929	Zfp81	4	16	15	12	7	1	8	4	13	16	4	1	12	11	4	20	6	9	0.7	4	0.7	10	8	15	7	10	4	17	15	6	12	4	7	10	6				ENSMUSG00000003929	3.46151	2.80776	3.25265	3.10031	3.5608	3.10396
ENSMUSG00000003934	Efnb3	NA	3	NA	NA	NA	0.7	NA	NA	NA	2	NA	0.5	NA	NA	NA	10	NA	NA	3	NA	4	32	51	1	NA	NA	NA	NA	4	NA	NA	NA	NA	NA	NA				ENSMUSG00000003934	0.366476	0.1771	0.35163	0.116777	0.11002	0.164061
ENSMUSG00000003949	Hlf	NA	NA	NA	NA	NA	NA	NA	NA	0.2	NA	NA	NA	NA	0.3	NA	0.3	NA	NA	NA	NA	NA	0.1	NA	NA	NA	NA	NA	3	NA	NA	NA	NA	NA	NA	NA				ENSMUSG00000003949	0.0444704	0.102975	0.211122	0.0421739	0.099334	0.217746
ENSMUSG00000003955	Fam162a	48	23	28	37	57	32	12	54	23	40	27	56	35	19	53	28	12	20	36	78	24	21	17	34	23	48	13	14	30	20	16	50	43	38	49				ENSMUSG00000003955	122.678	106.222	123.721	104.182	65.4888	90.5185
ENSMUSG00000003970	Rpl8	144	132	431	434	201	462	626	341	345	246	87	524	356	149	130	122	332	444	669	406	470	161	212	219	184	126	104	208	225	802	738	418	357	183	306				ENSMUSG00000003970	993.118	1248.86	939.283	1049	821.884	834.081
ENSMUSG00000003974	Grm3	NA	NA	NA	NA	NA	NA	NA	NA	NA	NA	NA	NA	NA	NA	NA	0.2	NA	NA	NA	NA	NA	2	2	NA	NA	NA	NA	NA	NA	NA	NA	NA	NA	NA	NA				ENSMUSG00000003974	0	0	0	0	0	0
ENSMUSG00000003992	Ssbp2	NA	22	20	32	2	16	5	19	30	21	0.1	12	15	12	0.6	43	0.6	12	14	8	12	30	54	14	7	37	4	52	27	19	22	3	4	2	2				ENSMUSG00000003992	0.677901	0.618897	0.640968	0.438337	0.46666	0.387968
ENSMUSG00000004018	Fancl	5	15	17	26	14	2	19	7	21	11	3	0.2	17	15	7	12	8	32	2	5	0.7	4	2	9	5	9	14	20	8	15	11	11	5	8	6				ENSMUSG00000004018	2.66411	3.44781	3.0459	3.82355	5.10255	4.75556
ENSMUSG00000004031	Brinp2	NA	2	NA	NA	NA	0.2	NA	NA	NA	3	NA	NA	NA	0.1	NA	2	NA	NA	NA	NA	8	18	17	2	0.3	NA	NA	NA	6	NA	NA	NA	NA	NA	NA				ENSMUSG00000004031	0.0455502	0.0275152	0.0682889	0.0647969	0.219771	0.238963
ENSMUSG00000004032	Gstm5	0.5	4	NA	NA	NA	1	NA	1	0.5	3	0.3	0.4	0.5	0.1	0.4	5	0.1	0.7	2	0.4	0.5	6	3	2	0.9	1	NA	0.5	2	NA	NA	0.6	0.7	0.4	0.3				ENSMUSG00000004032	1.60055	2.40279	1.57603	1.18558	1.32006	1.19244
ENSMUSG00000004035	Gstm7	10	16	NA	NA	42	27	NA	7	1	9	9	2	2	4	58	26	0.4	NA	4	0.4	9	20	24	4	0.7	2	NA	6	8	0.4	NA	0.8	0.6	0.4	0.7				ENSMUSG00000004035	0.131803	0.130283	0.1976	0.20454	0.244093	0.318491
ENSMUSG00000004040	Stat3	2	2	4	0.7	3	3	6	2	1	0.9	2	0.4	2	6	2	3	3	0.7	0.5	0.6	5	0.7	1	0.4	1	0.7	5	4	0.4	12	11	NA	1	0.1	0.2				ENSMUSG00000004040	3.50806	3.38528	3.95413	4.23377	4.28858	5.34326
ENSMUSG00000004043	Stat5a	NA	0.1	1	NA	NA	NA	0.1	NA	NA	NA	NA	0.2	NA	0.1	0.1	NA	NA	NA	NA	NA	NA	NA	NA	NA	NA	0.2	NA	NA	NA	NA	NA	NA	0.1	NA	NA				ENSMUSG00000004043	0.137675	0.13639	0.107329	0.169213	0.245037	0.177196
ENSMUSG00000004044	Ptrf	NA	2	NA	0.2	2	36	NA	11	NA	0.1	NA	15	NA	6	NA	3	NA	NA	22	11	12	0.2	NA	0.2	1	20	NA	0.1	0.5	NA	NA	1	0.1	0.2	0.3				ENSMUSG00000004044	75.0216	70.1595	90.2139	102.772	119.48	134.969
ENSMUSG00000004054	Map3k11	0.1	2	1	3	1	0.7	9	0.5	2	0.8	0.5	0.9	2	2	2	1	0.5	5	0.3	1	1	0.8	0.6	1	0.9	0.2	3	3	1	6	5	1	0.2	1	0.8				ENSMUSG00000004054	14.8034	14.5274	15.2256	10.2704	8.93784	12.6769
ENSMUSG00000004056	Akt2	NA	0.7	NA	NA	NA	2	NA	0.5	NA	NA	NA	0.4	0.1	NA	NA	1	NA	NA	0.8	0.1	0.6	NA	NA	NA	0.1	0.1	NA	0.1	NA	NA	NA	NA	NA	NA	NA				ENSMUSG00000004056	2.60286	2.58608	2.73944	1.64065	1.63498	1.59692
ENSMUSG00000004069	Dnaja3	21	15	13	11	52	19	9	13	10	11	16	21	10	17	48	12	18	16	17	13	16	18	13	11	17	15	5	6	10	8	9	18	18	23	16				ENSMUSG00000004069	9.38035	9.75339	10.3897	7.94655	9.69119	10.9909
ENSMUSG00000004070	Hmox2	1	3	4	5	7	4	5	6	3	7	2	5	5	4	4	4	13	4	6	7	7	5	4	6	4	4	5	5	5	3	6	3	7	6	6				ENSMUSG00000004070	6.66167	7.96612	8.07571	5.82112	6.12331	6.52261
ENSMUSG00000004071	Cdip1	7	6	7	5	7	7	7	3	4	6	13	2	2	5	16	6	8	2	5	6	12	11	9	5	3	5	0.8	5	6	4	4	3	2	2	3				ENSMUSG00000004071	6.67986	7.01128	6.63065	5.76881	5.5112	5.93173
ENSMUSG00000004085	Zak	NA	0.1	NA	0.4	0.9	0.1	0.1	1	0.4	0.4	NA	0.3	0.1	0.7	NA	0.5	NA	NA	0.1	0.6	NA	0.1	NA	0.2	0.4	2	0.1	0.7	0.5	NA	NA	2	0.3	0.5	0.5				ENSMUSG00000004085	0.550651	0.508962	1.1836	0.464332	0.629521	0.85388
ENSMUSG00000004096	Cwc15	3	3	1	1	0.9	0.9	1	1	3	0.9	1	0.6	3	1	1	2	0.9	2	1	1	0.7	1	NA	1	2	1	3	4	0.8	NA	0.3	0.8	1	0.4	1				ENSMUSG00000004096	63.8454	90.8981	82.7481	67.7598	64.4723	74.6778
ENSMUSG00000004098	Col5a3	NA	32	NA	0.1	NA	20	0.3	11	NA	6	NA	21	NA	0.3	NA	7	NA	0.5	13	14	6	0.2	0.1	5	34	5	NA	0.1	5	NA	NA	NA	0.9	0.2	2				ENSMUSG00000004098	0.135957	0.0453114	0.119485	0.112041	0.216143	0.163966
ENSMUSG00000004099	Dnmt1	4	10	21	39	4	11	14	8	49	42	1	20	38	16	2	18	18	34	15	13	10	21	29	38	12	11	26	52	36	21	21	12	46	39	54				ENSMUSG00000004099	15.3525	15.579	24.6367	10.4577	13.89	16.8066
ENSMUSG00000004100	Ppan	0.6	0.3	3	1	NA	0.1	1	NA	3	0.8	NA	0.6	2	0.6	0.3	0.6	0.6	0.9	1	NA	NA	0.3	1	1	0.7	0.1	NA	4	0.8	2	1	1	0.2	0.6	0.7				ENSMUSG00000004100	6.2981	6.95595	6.66238	6.4413	5.66616	5.89143
ENSMUSG00000004105	Angptl2	NA	5	0.1	4	15	13	NA	9	0.5	4	NA	19	0.3	2	0.5	3	1	NA	8	15	2	0.7	0.3	7	54	4	NA	0.8	7	1	NA	1	NA	0.1	0.3				ENSMUSG00000004105	0.922203	0.501975	0.74446	0.547814	0.456355	0.886085
ENSMUSG00000004113	Cacna1b	NA	0.8	NA	NA	NA	NA	NA	NA	NA	3	NA	NA	NA	NA	NA	0.3	NA	NA	1	NA	NA	5	9	1	0.3	NA	NA	NA	3	NA	NA	NA	NA	0.1	NA				ENSMUSG00000004113	0.331965	0.168522	0.257757	0.292877	0.391867	0.422054
ENSMUSG00000004127	Trmt10a	NA	1	3	2	0.9	0.5	4	0.3	1	2	0.6	0.6	0.8	3	1	1	0.6	1	0.4	0.2	NA	1	1	1	0.7	0.6	0.7	1	0.8	4	2	1	1	1	0.7				ENSMUSG00000004127	1.27634	1.21271	1.40024	0.730041	1.00497	0.720738
ENSMUSG00000004151	Etv1	NA	NA	NA	NA	NA	NA	NA	0.3	NA	8	NA	NA	NA	NA	NA	0.5	NA	NA	NA	NA	NA	0.4	0.1	4	0.1	NA	NA	NA	8	NA	NA	NA	NA	NA	NA				ENSMUSG00000004151	0.132831	0.146317	0.17864	0.124489	0.0795868	0.0874479
ENSMUSG00000004187	Kifc2	1	2	0.2	0.2	NA	0.1	0.3	0.3	NA	0.4	1	NA	NA	0.9	0.2	1	NA	0.1	NA	NA	0.2	5	5	0.5	0.3	0.3	0.1	NA	0.9	0.4	0.5	0.2	0.3	0.2	0.2				ENSMUSG00000004187	0.462137	0.50429	0.625788	0.491996	0.543446	0.667375
ENSMUSG00000004207	Psap	NA	NA	NA	5	3	NA	6	NA	2	NA	NA	NA	2	0.3	NA	NA	7	7	NA	2	2	0.3	NA	NA	NA	NA	1	2	NA	NA	NA	NA	NA	NA	0.2				ENSMUSG00000004207	62.2266	72.541	70.4926	39.4208	37.4675	42.4775
ENSMUSG00000004221	Ikbkg	NA	NA	NA	0.2	14	3	NA	8	0.1	NA	NA	0.3	0.2	0.6	19	NA	0.5	0.4	0.9	4	1	NA	NA	0.6	10	9	0.7	1	0.2	NA	0.3	4	0.2	0.1	0.3				ENSMUSG00000004221	0.640357	0.687435	0.873114	0.805885	0.908426	0.966963
ENSMUSG00000004233	Wars2	0.5	0.7	0.5	0.7	2	NA	1	0.4	0.7	0.2	0.4	1	NA	0.3	NA	0.3	0.9	0.3	0.5	NA	0.2	0.4	0.1	0.2	0.3	0.4	NA	0.2	NA	1	NA	0.2	NA	NA	0.7				ENSMUSG00000004233	0.995225	1.05547	1.05996	0.891729	1.05258	0.844198
ENSMUSG00000004263	Atn1	0.5	1	1	0.3	NA	3	0.5	1	0.4	1	0.1	3	NA	1	NA	1	0.1	0.2	3	1	4	2	1	1	0.7	1	0.5	0.7	1	3	2	0.5	0.4	2	0.3				ENSMUSG00000004263	8.18755	7.65673	7.87426	7.96434	6.90139	8.35792
ENSMUSG00000004264	Phb2	227	137	213	242	330	215	163	140	236	157	152	307	234	90	413	134	162	205	255	232	265	155	198	154	166	117	60	156	156	143	153	213	319	369	273				ENSMUSG00000004264	30.3339	36.4261	28.3022	35.4475	26.0675	24.5029
ENSMUSG00000004266	Ptpn6	1	0.9	0.8	0.4	0.4	NA	0.6	NA	0.1	NA	2	NA	0.3	NA	0.7	0.6	1	0.7	NA	0.5	NA	NA	NA	NA	NA	NA	3	0.2	NA	0.7	0.8	0.4	0.3	0.2	NA				ENSMUSG00000004266	1.47185	1.22857	1.21698	1.16236	0.97555	1.21673
ENSMUSG00000004267	Eno2	NA	1	NA	NA	NA	0.2	NA	NA	NA	NA	NA	0.9	NA	NA	NA	4	NA	NA	0.7	0.6	0.5	5	2	NA	0.9	0.5	NA	NA	0.5	NA	NA	NA	0.7	0.4	0.3				ENSMUSG00000004267	0.0935095	0.151705	0.0881192	0.106417	0.0744782	0.142031
ENSMUSG00000004268	Emg1	35	35	81	63	37	21	50	23	80	45	20	27	75	32	43	41	24	56	28	34	22	25	22	35	24	21	32	55	38	50	48	39	42	63	45				ENSMUSG00000004268	21.4706	26.1328	25.4227	21.7143	19.2552	18.6797
ENSMUSG00000004270	Lpcat3	5	3	1	4	0.9	14	2	2	3	1	4	7	2	5	4	4	2	3	17	5	6	2	3	2	0.9	1	1	6	3	1	4	2	1	0.8	0.5				ENSMUSG00000004270	15.1714	12.9987	10.8863	13.4881	10.9009	11.7802
ENSMUSG00000004285	Atp6v1f	2	3	0.8	4	2	14	3	4	2	2	2	6	3	2	2	2	8	1	8	13	14	6	7	3	5	1	2	2	3	1	3	4	2	2	2				ENSMUSG00000004285	21.4279	26.4373	17.3242	29.8996	19.7796	20.9076
ENSMUSG00000004296	Il12b	NA	NA	NA	NA	0.4	NA	0.1	NA	NA	NA	NA	NA	NA	NA	NA	NA	NA	0.1	NA	NA	NA	NA	NA	NA	NA	NA	NA	NA	NA	NA	0.3	NA	NA	NA	NA				ENSMUSG00000004296	0	0	0	0	0	0
ENSMUSG00000004317	Clcn5	0.8	2	NA	1	NA	0.1	NA	2	0.2	4	2	1	0.1	2	0.1	3	0.6	0.1	0.9	0.3	0.2	1	1	4	1	1	NA	0.8	4	NA	NA	3	2	3	3				ENSMUSG00000004317	8.04706	4.43128	7.11834	5.53637	7.37868	6.3677
ENSMUSG00000004319	Clcn3	63	42	35	27	36	18	40	6	11	25	76	3	10	37	49	28	19	62	5	6	12	49	44	31	19	5	27	26	23	28	34	16	28	26	24				ENSMUSG00000004319	6.94382	4.45703	6.2234	6.87843	9.21068	10.6372
ENSMUSG00000004328	Hif3a	NA	3	NA	NA	NA	0.1	NA	0.5	NA	NA	NA	0.2	NA	NA	NA	3	NA	NA	1	NA	NA	0.3	0.6	NA	0.1	NA	NA	NA	NA	NA	NA	NA	0.2	0.2	NA				ENSMUSG00000004328	0.217925	0.233363	0.0816784	0.0620014	0.0743448	0.138578
ENSMUSG00000004347	Pde1c	NA	0.1	NA	NA	NA	NA	NA	NA	NA	0.4	NA	NA	NA	NA	NA	NA	NA	NA	NA	NA	NA	0.1	0.4	0.2	NA	NA	NA	NA	0.5	NA	NA	NA	NA	NA	NA				ENSMUSG00000004347	0.00180974	0.0021864	0.00271317	0	0.00582112	0.0101272
ENSMUSG00000004356	Utp20	NA	0.1	1	0.1	NA	NA	NA	NA	NA	NA	NA	NA	NA	NA	NA	NA	NA	NA	NA	NA	NA	NA	NA	NA	NA	0.1	NA	0.1	NA	0.7	NA	NA	0.2	0.1	0.7				ENSMUSG00000004356	17.452	12.4323	17.4427	14.0508	17.3731	15.7415
ENSMUSG00000004359	Spic	0.1	NA	0.1	NA	8	NA	2	NA	0.5	NA	NA	NA	0.2	0.6	1	0.3	4	38	NA	0.8	NA	NA	NA	NA	NA	NA	2	4	NA	1	1	NA	NA	NA	NA				ENSMUSG00000004359	0	0.0373164	0	0	0	0
ENSMUSG00000004360	9330159F19Rik	NA	1	NA	NA	NA	0.5	NA	NA	NA	NA	NA	NA	NA	NA	NA	0.2	NA	NA	NA	NA	NA	NA	NA	NA	0.1	NA	NA	NA	NA	NA	NA	NA	NA	NA	NA				ENSMUSG00000004360	0	0	0.061939	0	0	0.0231193
ENSMUSG00000004364	Cul3	0.1	0.4	0.5	0.2	NA	NA	0.8	0.5	0.4	0.6	NA	NA	NA	0.6	1	0.5	0.1	0.3	0.4	0.2	NA	0.7	0.6	0.6	0.3	0.5	0.7	0.5	0.5	2	1	0.5	0.4	0.7	0.8				ENSMUSG00000004364	14.6749	13.1585	19.3199	11.0048	16.199	15.6989
ENSMUSG00000004366	Sst	47	NA	NA	NA	NA	NA	NA	NA	NA	1	8	1	NA	0.6	NA	NA	NA	NA	0.1	NA	NA	269	363	NA	0.1	NA	NA	NA	NA	NA	NA	NA	NA	NA	NA				ENSMUSG00000004366	0	0	0	0	0	0
ENSMUSG00000004371	Il11	NA	NA	NA	NA	NA	NA	NA	NA	NA	0.4	NA	1	0.2	NA	NA	NA	NA	NA	3	NA	0.2	NA	NA	0.2	5	0.2	NA	0.5	NA	NA	NA	NA	NA	0.1	NA				ENSMUSG00000004371	0.207327	0.150287	0.155413	0.235945	0.244522	0.261041
ENSMUSG00000004383	Large	12	24	4	7	3	28	0.8	70	5	29	17	26	4	38	6	30	43	2	26	26	30	44	41	35	39	56	NA	11	45	2	3	23	12	11	11				ENSMUSG00000004383	7.87259	5.96775	6.4858	4.47738	4.34986	4.61252
ENSMUSG00000004393	Ddx56	10	18	63	29	27	28	34	18	38	21	8	44	45	21	26	22	14	26	41	19	24	23	24	20	27	23	7	29	20	26	24	26	33	52	40				ENSMUSG00000004393	11.0285	13.646	12.991	17.4332	19.8939	17.1071
ENSMUSG00000004394	Tmed4	184	115	23	52	77	96	28	47	45	58	147	54	52	88	117	109	62	25	57	40	88	71	59	60	87	69	30	48	63	29	27	60	31	34	33				ENSMUSG00000004394	51.2478	47.621	42.8904	68.8537	56.1745	63.9911
ENSMUSG00000004415	Col26a1	NA	0.7	NA	NA	NA	NA	NA	NA	NA	NA	NA	0.4	NA	NA	NA	5	NA	NA	NA	NA	0.2	1	2	NA	NA	NA	NA	NA	NA	NA	NA	NA	NA	NA	NA				ENSMUSG00000004415	0.0237323	0	0.0118598	0	0	0
ENSMUSG00000004446	Bid	2	0.4	2	3	3	0.1	2	0.4	8	0.3	2	2	7	0.9	3	0.2	6	5	0.4	4	0.2	0.6	2	0.2	0.3	2	9	1	0.8	NA	0.7	1	0.4	0.7	0.5				ENSMUSG00000004446	2.74752	2.90673	3.24293	4.1719	4.35366	4.75687
ENSMUSG00000004451	Ralb	21	2	2	2	6	8	5	7	4	4	19	12	12	8	1	7	18	2	16	17	22	6	6	5	6	8	66	3	4	2	0.7	4	5	4	5				ENSMUSG00000004451	5.62933	6.7511	6.91742	4.86583	5.27457	5.62357
ENSMUSG00000004460	Dnajb11	146	124	54	60	216	94	63	89	66	55	190	83	90	64	128	68	118	71	98	93	75	48	47	60	113	83	81	53	57	58	59	87	59	78	74				ENSMUSG00000004460	23.1406	20.2224	28.667	19.2782	22.082	22.4451
ENSMUSG00000004462	Tbccd1	2	19	16	20	8	14	14	15	12	23	0.8	9	14	17	6	20	21	22	6	16	8	13	16	26	16	25	9	8	25	8	13	8	19	16	16				ENSMUSG00000004462	5.01487	4.78421	5.98872	3.52265	3.87504	3.36269
ENSMUSG00000004473	Clec11a	NA	0.1	NA	0.1	1	NA	NA	NA	1	NA	NA	2	1	0.4	NA	0.2	NA	NA	NA	12	NA	NA	NA	NA	NA	2	NA	0.2	NA	NA	NA	NA	NA	NA	NA				ENSMUSG00000004473	0.215235	0.288924	0.358534	0.217728	0.102565	0.401478
ENSMUSG00000004500	Zfp324	3	7	2	5	5	7	4	7	0.7	7	2	7	1	4	3	12	8	5	9	8	10	10	14	9	5	10	3	2	8	3	2	2	2	2	3				ENSMUSG00000004500	0.433805	0.370699	0.470587	0.52178	0.385707	0.419391
ENSMUSG00000004508	Gab2	0.9	0.6	NA	2	NA	0.3	NA	1	3	2	1	0.1	2	3	NA	1	3	0.4	0.1	0.9	0.5	1	2	4	2	0.3	2	4	4	NA	NA	0.2	0.2	NA	0.3				ENSMUSG00000004508	2.49	2.4348	2.65978	0.611018	1.36824	0.925293
ENSMUSG00000004530	Coro1c	27	4	7	9	8	24	7	23	15	29	30	26	14	12	3	4	40	5	23	19	20	21	25	30	73	9	16	22	28	11	11	12	22	26	27				ENSMUSG00000004530	16.7409	14.1466	19.4664	16.8459	19.0895	17.5651
ENSMUSG00000004535	Tax1bp1	2	0.1	0.2	0.9	0.9	NA	NA	0.3	0.6	NA	2	NA	1	0.3	0.3	0.1	NA	0.2	0.2	NA	NA	NA	0.2	NA	0.1	0.2	0.8	0.7	NA	NA	0.3	NA	0.2	0.1	0.6				ENSMUSG00000004535	15.4216	16.2697	20.6717	11.5058	14.1049	15.7116
ENSMUSG00000004552	Ctse	NA	NA	3	NA	NA	NA	1	NA	3	NA	NA	NA	1	NA	NA	NA	0.4	35	NA	NA	NA	NA	NA	NA	NA	NA	16	8	NA	5	9	NA	NA	NA	NA				ENSMUSG00000004552	0	0	0	0	0.0180517	0
ENSMUSG00000004558	Ndrg2	0.1	10	0.2	NA	56	41	NA	20	NA	20	0.2	1	0.1	5	112	5	1	NA	14	0.1	24	42	15	22	2	0.1	NA	0.5	19	NA	NA	1	0.2	0.4	0.2				ENSMUSG00000004558	0.241665	0.305233	0.082342	0.150012	0.223776	0.245879
ENSMUSG00000004561	Mettl17	15	17	35	21	25	16	19	11	13	27	16	22	18	17	21	18	24	21	13	15	14	29	35	25	11	22	3	14	24	17	21	13	10	13	7				ENSMUSG00000004561	0.266034	0.30916	0.22411	0.435392	0.323269	0.319008
ENSMUSG00000004562	Arhgef40	2	0.6	NA	0.8	0.9	1	NA	2	0.2	0.8	1	4	0.2	0.3	NA	0.3	NA	NA	4	0.7	0.7	1	0.7	1	0.7	0.5	NA	0.9	0.8	NA	NA	2	0.4	0.9	0.5				ENSMUSG00000004562	0.0767766	0.0539279	0.0669207	0.204212	0.227811	0.257281
ENSMUSG00000004565	Pnpla6	9	5	2	0.9	5	4	3	2	0.7	2	16	2	1	10	3	4	3	2	3	2	4	3	4	3	2	2	3	1	2	1	1	2	0.6	2	0.5				ENSMUSG00000004565	11.6151	9.73386	8.96669	9.18106	8.94283	8.72017
ENSMUSG00000004567	Mcoln1	14	13	7	10	28	29	19	27	5	19	20	35	4	16	32	12	44	16	37	39	36	28	27	21	25	17	7	6	18	17	24	15	18	20	19				ENSMUSG00000004567	8.08152	6.59178	6.88784	10.6381	8.71461	10.6659
ENSMUSG00000004568	Arhgef18	10	6	NA	NA	10	17	NA	12	NA	7	17	7	NA	17	9	5	1	0.3	10	3	9	10	10	7	6	7	NA	0.2	8	NA	NA	14	11	7	10				ENSMUSG00000004568	4.82222	4.26475	5.48385	5.80134	7.02162	9.49153
ENSMUSG00000004591	Pkn2	17	16	25	15	18	8	22	30	18	29	25	8	12	39	29	18	15	36	8	12	7	11	8	29	20	21	19	27	28	32	30	23	35	28	33				ENSMUSG00000004591	7.73281	6.58887	7.50052	6.78563	7.79729	7.83271
ENSMUSG00000004609	Cd33	NA	NA	NA	0.5	NA	NA	0.1	NA	1	NA	NA	NA	0.3	NA	NA	0.2	2	0.8	NA	1	0.2	0.1	NA	NA	NA	NA	56	5	NA	NA	NA	NA	NA	NA	NA				ENSMUSG00000004609	0	0	0	0	0	0
ENSMUSG00000004610	Etfb	248	111	19	116	617	137	37	104	248	60	193	95	364	64	395	106	41	55	164	121	109	37	35	51	70	106	159	134	64	25	18	48	53	61	77				ENSMUSG00000004610	13.2392	17.7012	13.246	23.6716	20.5498	21.5824
ENSMUSG00000004612	Nkg7	NA	NA	0.1	0.8	NA	NA	NA	NA	2	NA	NA	NA	10	NA	NA	NA	NA	0.1	NA	NA	NA	NA	NA	NA	NA	NA	0.7	2	NA	NA	2	NA	NA	NA	NA				ENSMUSG00000004612	0	0.128793	0	0	0	0
ENSMUSG00000004626	Stxbp2	84	35	36	77	26	33	65	14	48	18	98	9	63	25	22	22	154	48	36	49	32	10	4	27	10	2	227	54	25	52	49	67	49	49	51				ENSMUSG00000004626	4.3477	5.91801	4.49765	7.20613	5.77141	6.71079
ENSMUSG00000004631	Sgce	NA	0.7	NA	NA	0.9	0.1	NA	NA	NA	0.4	NA	NA	NA	NA	NA	0.5	NA	NA	NA	0.4	NA	0.3	1	0.4	0.2	0.6	NA	NA	0.8	NA	NA	NA	0.2	0.1	0.2				ENSMUSG00000004631	2.54297	2.556	1.99606	2.59154	1.9108	1.63662
ENSMUSG00000004633	Chn2	NA	NA	NA	NA	NA	NA	NA	NA	NA	NA	0.2	NA	NA	1	NA	NA	NA	NA	NA	NA	NA	0.1	NA	NA	NA	NA	NA	NA	NA	NA	NA	NA	NA	NA	NA				ENSMUSG00000004633	0.394166	0.285722	0.484566	0.722203	0.380355	0.457685
ENSMUSG00000004637	Wwox	8	9	3	7	11	9	9	6	7	4	11	3	8	20	7	9	7	9	3	7	16	6	4	7	5	5	7	7	5	5	9	8	6	4	3				ENSMUSG00000004637	0.58579	0.937133	0.593521	0.743569	0.538349	0.702434
ENSMUSG00000004642	Slbp	5	6	4	33	5	3	9	3	27	11	5	2	26	9	2	11	7	37	2	6	1	7	5	9	6	4	21	18	5	6	5	8	12	17	16				ENSMUSG00000004642	10.2021	10.0522	14.2767	8.60199	11.7652	9.93875
ENSMUSG00000004654	Ghrhr	NA	0.1	NA	NA	NA	NA	NA	NA	NA	NA	NA	NA	NA	NA	NA	NA	NA	NA	NA	NA	NA	NA	NA	NA	0.1	NA	NA	NA	NA	NA	NA	NA	NA	NA	NA				ENSMUSG00000004654	0	0	0	0	0	0
ENSMUSG00000004655	Aqp1	44	2	NA	0.7	378	15	0.2	4	3	0.8	45	17	2	851	8	105	NA	139	55	13	89	0.6	NA	0.5	51	0.4	11	6	0.5	NA	NA	NA	NA	NA	0.2				ENSMUSG00000004655	0	0	0.0532539	0	0	0
ENSMUSG00000004661	Arid3b	6	11	33	10	2	1	37	2	3	0.6	11	0.4	2	8	2	10	7	27	1	5	7	4	5	0.8	3	0.8	34	7	0.5	25	30	4	12	8	13				ENSMUSG00000004661	4.82389	4.98829	4.5306	1.87543	2.51687	2.61263
ENSMUSG00000004665	Cnn2	5	14	32	10	46	387	127	314	38	68	3	572	36	73	0.9	28	13	112	627	334	158	6	6	41	33	413	610	47	61	250	253	115	82	92	126				ENSMUSG00000004665	130.464	115.418	140.658	125.713	120.393	130.037
ENSMUSG00000004667	Polr2e	40	39	57	39	38	44	60	40	49	54	29	77	53	19	33	41	31	58	76	51	38	37	35	41	36	70	22	41	38	36	32	55	132	145	132				ENSMUSG00000004667	17.7541	25.8873	18.4155	16.1391	12.2184	12.4693
ENSMUSG00000004677	Myo9b	6	8	19	12	6	7	20	11	8	7	9	9	7	10	5	8	21	14	8	10	7	6	5	8	17	7	18	16	6	37	37	4	5	6	6				ENSMUSG00000004677	2.47046	2.84013	4.01997	2.68772	3.5558	5.2511
ENSMUSG00000004698	Hdac9	NA	0.8	NA	0.3	NA	0.6	12	0.4	NA	6	NA	NA	NA	0.4	NA	2	NA	4	NA	NA	0.6	2	2	8	1	2	NA	NA	8	0.4	NA	NA	NA	NA	NA				ENSMUSG00000004698	0.0528191	0	0.0316746	0	0.0453053	0.177342
ENSMUSG00000004707	Ly9	NA	NA	60	31	3	NA	72	1	25	NA	NA	NA	19	0.6	NA	NA	352	52	NA	17	6	0.2	NA	NA	0.1	NA	5	17	NA	84	74	NA	NA	NA	NA				ENSMUSG00000004707	0	0	0	0	0	0
ENSMUSG00000004709	Cd244	NA	NA	NA	1	NA	NA	NA	NA	0.2	NA	NA	NA	0.2	NA	NA	NA	NA	0.5	NA	NA	NA	NA	NA	NA	0.1	NA	0.7	0.2	NA	NA	NA	NA	NA	NA	NA				ENSMUSG00000004709	0	0	0	0	0	0
ENSMUSG00000004730	Adgre1	NA	0.1	NA	40	22	NA	3	6	4	NA	NA	NA	7	1	2	4	1392	21	NA	131	38	2	0.6	NA	0.3	NA	16	0.4	NA	NA	1	NA	NA	0.1	NA				ENSMUSG00000004730	0	0	0	0	0	0
ENSMUSG00000004768	Rab23	0.6	5	1	0.6	0.9	4	1	2	0.5	3	0.5	4	NA	2	0.9	4	0.6	1	3	3	2	5	6	2	3	6	4	0.8	4	0.7	0.3	2	5	7	5				ENSMUSG00000004768	1.55642	1.48398	2.2464	1.01767	1.11537	1.26221
ENSMUSG00000004771	Rab11a	182	103	39	53	130	98	67	135	43	78	118	72	49	137	69	106	83	45	110	119	82	130	136	69	72	65	191	54	83	57	44	116	58	43	73				ENSMUSG00000004771	16.0205	19.4792	18.6281	17.8337	17.5447	19.1777
ENSMUSG00000004788	Eif2b2	41	39	40	48	36	63	41	41	56	25	40	57	58	43	24	43	36	40	53	54	66	37	36	28	45	22	41	52	24	33	37	40	40	72	48				ENSMUSG00000004788	8.98857	10.8498	8.09956	8.01876	8.45694	8.88927
ENSMUSG00000004791	Pgf	NA	5	NA	8	NA	3	NA	28	0.2	2	NA	4	NA	2	NA	10	0.1	NA	28	13	0.7	1	1	5	11	NA	NA	4	2	NA	NA	0.2	0.7	0.3	3				ENSMUSG00000004791	0.147893	0.428818	0.443444	1.11083	1.01484	1.36554
ENSMUSG00000004798	Ulk2	0.4	0.4	NA	NA	NA	NA	0.2	NA	NA	0.4	0.3	0.2	NA	0.6	NA	0.8	NA	0.1	NA	0.3	NA	1	2	0.8	0.3	0.1	NA	0.4	0.8	NA	NA	NA	NA	0.1	0.2				ENSMUSG00000004798	1.22941	1.40897	1.5663	2.5549	3.26672	3.58939
ENSMUSG00000004814	Ccl24	NA	NA	NA	NA	6	NA	NA	0.1	0.1	NA	NA	NA	0.5	0.7	0.7	0.5	3	2	NA	NA	NA	0.2	0.2	NA	NA	NA	NA	NA	NA	NA	NA	NA	NA	NA	NA				ENSMUSG00000004814	0	0	0	0	0	0
ENSMUSG00000004815	Dgkq	36	7	4	4	7	6	8	8	3	6	75	6	2	9	12	7	7	4	7	6	9	12	10	7	5	8	4	4	7	2	3	5	5	2	3				ENSMUSG00000004815	0.294617	0.357424	0.377007	0.392801	0.338351	0.350079
ENSMUSG00000004837	Grap	NA	NA	3	NA	NA	NA	3	NA	NA	NA	NA	NA	NA	NA	NA	NA	0.1	2	NA	NA	NA	NA	NA	NA	NA	NA	NA	NA	NA	0.4	0.2	NA	NA	NA	NA				ENSMUSG00000004837	0.0508863	0	0	0	0	0
ENSMUSG00000004842	Pou1f1	NA	NA	NA	NA	NA	NA	NA	NA	NA	NA	NA	NA	NA	NA	NA	NA	NA	NA	NA	NA	NA	NA	NA	NA	0.7	NA	NA	NA	NA	NA	NA	NA	NA	NA	NA				ENSMUSG00000004842	0	0	0	0	0	0
ENSMUSG00000004843	Chmp2b	7	2	0.2	0.7	0.9	0.6	0.5	0.4	0.7	0.6	5	2	0.8	2	0.2	2	0.6	NA	1	0.2	0.2	0.5	1	0.6	0.3	0.4	1	1	0.8	0.7	0.3	5	2	2	2				ENSMUSG00000004843	22.7592	27.0967	28.669	20.9521	25.0836	22.8391
ENSMUSG00000004846	Plod3	NA	2	NA	0.7	0.9	5	0.2	3	0.8	2	0.2	5	2	2	0.4	1	2	NA	6	3	6	0.8	NA	1	3	2	1	0.5	0.8	NA	0.3	0.2	1	1	1				ENSMUSG00000004846	20.4768	13.3757	16.7407	14.6137	10.6164	13.8764
ENSMUSG00000004849	Ap1s1	44	17	5	29	15	65	5	43	17	16	31	73	31	10	14	16	33	7	61	79	82	40	40	19	56	27	14	8	18	4	4	47	28	25	41				ENSMUSG00000004849	35.6655	33.0506	33.0718	26.6461	23.626	19.305
ENSMUSG00000004864	Mapk13	311	15	NA	NA	0.9	0.7	NA	0.5	0.2	NA	365	2	0.2	4	0.2	4	NA	0.4	0.1	NA	0.2	NA	NA	0.2	0.7	16	183	1	0.5	NA	NA	40	3	1	2				ENSMUSG00000004864	1.93132	3.80287	2.19158	11.3295	9.44983	10.1656
ENSMUSG00000004865	Srpk1	51	18	170	40	20	13	32	22	48	51	85	17	47	30	27	21	18	31	14	12	7	28	39	44	28	18	25	60	47	157	130	32	90	120	94				ENSMUSG00000004865	3.23334	3.90629	5.37366	3.12655	3.94802	4.31561
ENSMUSG00000004872	Pax3	NA	NA	NA	NA	NA	NA	NA	NA	NA	NA	NA	1	NA	NA	NA	NA	NA	NA	0.1	NA	0.2	NA	2	NA	0.9	NA	NA	NA	NA	NA	NA	NA	0.7	NA	NA				ENSMUSG00000004872	0.155441	0.0441864	0.130226	0.156085	0.475472	0.601206
ENSMUSG00000004880	Lbr	11	17	51	81	13	20	80	13	91	25	6	16	95	40	12	23	19	140	31	18	9	12	13	20	15	10	330	77	21	123	103	20	50	48	28				ENSMUSG00000004880	129.499	116.447	116.72	113.004	103.753	105.563
ENSMUSG00000004891	Nes	NA	7	NA	0.2	2	11	NA	10	NA	18	NA	4	NA	5	0.4	17	NA	NA	5	1	34	6	22	36	198	1	NA	NA	25	NA	NA	17	3	1	3				ENSMUSG00000004891	6.95803	4.30192	10.8333	16.8272	20.6156	23.695
ENSMUSG00000004892	Bcan	NA	NA	NA	NA	NA	0.6	NA	NA	NA	NA	NA	NA	NA	NA	NA	NA	NA	NA	NA	NA	16	4	0.7	NA	0.1	NA	NA	NA	NA	NA	NA	NA	NA	NA	NA				ENSMUSG00000004892	0.0716053	0.0346034	0.0429403	0.407446	0.568127	0.601045
ENSMUSG00000004894	Hapln2	NA	NA	NA	NA	NA	NA	NA	NA	NA	NA	NA	NA	NA	NA	NA	NA	NA	NA	NA	NA	0.9	NA	NA	NA	NA	NA	NA	NA	NA	NA	NA	NA	NA	NA	NA				ENSMUSG00000004894	0.0357875	0	0	0	0	0
ENSMUSG00000004895	Prcc	47	77	74	48	40	49	80	46	64	50	60	67	65	61	53	89	48	50	43	62	126	94	114	64	41	45	49	69	64	102	103	36	74	43	66				ENSMUSG00000004895	35.7793	41.6141	39.5052	27.7105	26.4408	30.2379
ENSMUSG00000004896	Rrnad1	5	8	11	8	7	5	13	7	5	13	4	5	5	10	7	11	10	10	4	6	8	9	7	10	5	7	8	5	11	4	9	4	4	4	5				ENSMUSG00000004896	0.997012	1.35681	0.987891	1.34547	1.23281	1.19974
ENSMUSG00000004897	Hdgf	0.8	2	2	2	6	6	1	1	4	1	0.9	3	2	1	6	2	1	0.9	2	2	4	2	2	1	3	1	2	3	1	2	4	2	0.8	2	2				ENSMUSG00000004897	61.2792	71.7552	65.7357	45.7799	41.0521	40.6244
ENSMUSG00000004902	Slc25a18	NA	0.1	NA	NA	NA	0.5	NA	NA	NA	NA	NA	NA	NA	NA	NA	NA	NA	NA	0.1	NA	2	1	0.6	NA	NA	NA	NA	NA	NA	NA	NA	NA	NA	NA	NA				ENSMUSG00000004902	0.0686609	0	0	0	0	0
ENSMUSG00000004929	Thop1	NA	0.1	NA	0.2	NA	0.1	NA	NA	NA	0.3	NA	0.6	NA	NA	NA	0.5	0.1	NA	0.5	0.1	0.2	NA	NA	0.2	0.1	0.2	NA	0.1	0.2	0.7	NA	NA	0.4	0.4	0.3				ENSMUSG00000004929	8.22797	8.39654	7.82744	6.91389	6.14747	5.6502
ENSMUSG00000004933	Matk	NA	0.1	NA	NA	NA	NA	NA	NA	NA	NA	NA	NA	NA	NA	NA	0.2	0.7	NA	NA	NA	NA	0.1	NA	NA	NA	NA	NA	NA	NA	NA	NA	NA	NA	NA	NA				ENSMUSG00000004933	0.0242083	0.00584935	0.0145172	0.0110199	0.0155734	0.0304801
ENSMUSG00000004934	Pias4	2	0.6	2	0.4	NA	0.7	2	1	0.7	1	2	3	0.5	0.6	1	0.3	0.6	1	5	1	1	1	2	2	1	3	0.8	0.5	1	0.7	1	1	3	5	3				ENSMUSG00000004934	4.18067	4.70402	4.36866	3.74228	3.33172	4.48688
ENSMUSG00000004936	Map2k1	3	4	2	2	0.9	2	3	2	2	1	6	4	1	1	1	2	0.6	2	3	3	2	3	1	1	4	4	5	2	1	NA	0.7	2	3	3	4				ENSMUSG00000004936	28.9999	26.3758	31.7312	20.3642	22.0994	26.9702
ENSMUSG00000004937	Sgta	53	42	28	34	58	98	38	67	21	56	55	121	32	33	71	42	61	27	103	107	141	96	125	61	77	90	36	27	67	32	30	49	61	62	63				ENSMUSG00000004937	49.7287	56.7138	52.819	43.8601	39.2548	42.028
ENSMUSG00000004939	Nmrk2	NA	NA	NA	NA	NA	NA	NA	0.5	NA	NA	NA	0.2	NA	NA	NA	NA	NA	NA	NA	NA	NA	NA	NA	NA	0.1	NA	NA	NA	NA	NA	NA	NA	NA	NA	NA				ENSMUSG00000004939	0	0	0	0	0	0
ENSMUSG00000004945	Tmem242	41	89	19	37	59	62	28	51	54	35	28	47	33	28	42	84	42	25	69	76	83	47	48	33	48	62	46	59	31	26	16	28	15	26	19				ENSMUSG00000004945	14.8989	18.7977	17.8801	12.2571	10.0134	11.166
ENSMUSG00000004947	Dtx2	7	14	24	17	10	18	28	14	12	13	10	27	14	12	8	13	15	13	16	25	24	15	21	16	22	17	18	14	15	32	30	13	26	18	21				ENSMUSG00000004947	2.48954	2.39846	2.27169	2.34287	2.28342	2.21571
ENSMUSG00000004951	Hspb1	NA	0.2	NA	NA	5	15	NA	8	0.1	1	0.1	4	NA	42	1	0.6	NA	NA	7	0.1	1	0.1	NA	NA	1	3	NA	NA	1	NA	NA	7	16	21	22				ENSMUSG00000004951	76.7606	74.0785	93.7219	111.051	98.9145	89.3459
ENSMUSG00000004952	Rasa4	0.1	0.7	NA	0.6	NA	0.3	0.2	0.5	1	NA	0.2	1	1	0.9	NA	1	6	0.3	0.4	2	0.4	0.5	0.4	NA	0.1	0.3	NA	1	NA	NA	NA	0.1	NA	0.1	0.3				ENSMUSG00000004952	0.0381731	0.0760947	0.0543677	0.0977449	0.0798105	0.098796
ENSMUSG00000004980	Hnrnpa2b1	21	29	28	23	6	2	32	8	36	21	16	4	7	12	6	29	10	30	3	9	6	16	21	18	17	15	33	25	17	12	15	12	19	17	26				ENSMUSG00000004980	47.3648	47.6741	76.8343	33.537	55.8518	54.1163
ENSMUSG00000004988	Fxyd4	NA	NA	NA	0.7	NA	NA	NA	NA	NA	NA	NA	NA	NA	NA	NA	NA	NA	NA	NA	NA	NA	NA	NA	NA	NA	NA	NA	NA	NA	NA	NA	NA	NA	NA	NA				ENSMUSG00000004988	0	0	0	0	0.0419388	0
ENSMUSG00000004994	Ccdc130	2	4	6	5	3	7	5	6	3	8	3	6	5	5	4	2	10	6	7	6	9	7	4	9	10	5	6	2	8	3	4	5	6	5	5				ENSMUSG00000004994	0.897826	1.10897	0.843775	1.12088	1.27872	1.3029
ENSMUSG00000004996	Mri1	0.6	3	3	7	NA	2	2	1	4	3	1	2	6	3	1	2	0.9	4	3	2	0.9	2	2	1	0.8	0.9	1	3	2	3	4	4	0.7	3	2				ENSMUSG00000004996	0.813289	1.03979	0.7221	1.87805	1.21063	1.33661
ENSMUSG00000005034	Prkacb	NA	1	0.4	0.7	0.4	0.6	1	1	1	1	NA	1	0.8	0.6	0.6	1	0.1	1	1	0.7	0.8	2	1	0.6	1	0.6	0.6	1	1	0.4	0.8	0.1	0.1	0.2	0.3				ENSMUSG00000005034	3.67483	4.15302	3.70251	3.26465	3.57874	3.55306
ENSMUSG00000005043	Sgsh	1	4	3	4	7	11	5	15	2	5	1	9	2	11	4	4	45	9	9	21	15	2	2	5	1	17	3	4	5	9	14	4	6	6	4				ENSMUSG00000005043	2.24487	1.42468	1.78635	1.84528	2.18959	2.62068
ENSMUSG00000005045	Chd5	NA	0.3	NA	NA	NA	NA	NA	NA	NA	0.4	NA	NA	NA	NA	NA	NA	NA	NA	NA	NA	0.2	5	5	0.2	0.1	NA	NA	NA	NA	NA	NA	NA	NA	NA	NA				ENSMUSG00000005045	0.00406786	0.00819082	0.00406569	0	0.00436148	0.0132786
ENSMUSG00000005054	Cstb	103	37	15	10	64	80	33	172	56	38	61	183	69	67	43	34	863	17	171	563	286	18	15	39	120	325	47	37	45	32	17	401	131	148	218				ENSMUSG00000005054	108.259	146.466	113.904	190.185	145.322	146.749
ENSMUSG00000005057	Sh2b2	NA	0.1	NA	0.3	0.4	0.1	0.3	0.5	0.2	0.4	NA	0.5	0.9	0.4	NA	0.3	NA	0.2	NA	0.4	0.3	0.5	0.7	0.2	0.1	0.3	0.6	0.9	0.5	NA	NA	NA	2	1	1				ENSMUSG00000005057	0.771244	0.614567	1.18085	2.16624	2.26961	1.92834
ENSMUSG00000005069	Pex5	33	13	14	8	53	19	11	14	20	11	51	25	21	12	42	17	15	10	18	20	23	16	23	10	9	14	19	29	11	18	10	10	14	9	17				ENSMUSG00000005069	2.14752	2.37246	1.82232	1.84342	1.8803	1.82169
ENSMUSG00000005078	Jkamp	5	5	1	3	NA	3	2	4	1	4	6	2	0.5	1	2	4	3	1	1	2	0.7	3	3	5	4	3	1	1	4	0.7	1	3	3	4	4				ENSMUSG00000005078	8.51548	8.31455	9.68334	9.68244	9.40078	9.93958
ENSMUSG00000005087	Cd44	13	31	51	75	9	127	31	41	358	28	9	62	297	11	1	11	101	57	61	81	106	2	1	98	560	82	542	369	64	40	32	161	1	3	10				ENSMUSG00000005087	1.14093	0.787009	1.37564	2.0673	2.90954	3.8979
ENSMUSG00000005089	Slc1a2	NA	NA	NA	NA	NA	NA	NA	NA	NA	NA	NA	NA	NA	NA	NA	1	NA	NA	NA	NA	NA	0.9	0.6	NA	NA	NA	NA	NA	NA	NA	NA	NA	NA	NA	NA				ENSMUSG00000005089	0.00905646	0	0.0305493	0.00772991	0.00971017	0.00633489
ENSMUSG00000005102	Eif2ak4	0.5	3	2	3	4	1	5	3	5	4	0.6	3	4	8	3	4	2	5	1	2	0.7	4	2	3	1	4	2	4	3	4	3	2	5	3	4				ENSMUSG00000005102	0.38725	0.372756	0.405924	0.480115	0.50128	0.491101
ENSMUSG00000005103	Wdr1	5	6	9	4	2	8	6	4	6	5	4	7	4	3	1	4	4	5	7	3	2	6	6	4	6	3	17	6	4	8	10	6	5	6	6				ENSMUSG00000005103	111.661	91.6868	139.018	96.6342	116.06	120.081
ENSMUSG00000005107	Slc2a9	0.6	0.4	NA	NA	NA	NA	NA	NA	NA	NA	0.6	NA	NA	0.3	0.2	NA	NA	NA	NA	NA	NA	NA	NA	NA	NA	NA	NA	NA	NA	NA	NA	NA	NA	NA	NA				ENSMUSG00000005107	0	0	0.0115844	0.00439682	0.0041424	0.01081
ENSMUSG00000005124	Wisp1	NA	1	NA	NA	NA	NA	NA	1	NA	0.2	NA	3	NA	0.3	NA	0.8	NA	NA	0.1	0.4	NA	NA	NA	NA	0.2	1	NA	NA	0.4	NA	NA	NA	0.2	0.1	NA				ENSMUSG00000005124	0.848128	0.326024	1.13115	0.821044	0.879822	1.06324
ENSMUSG00000005125	Ndrg1	91	108	49	18	22	309	4	15	79	44	103	47	28	121	13	18	56	5	74	37	69	28	7	47	42	132	45	64	43	17	10	40	55	19	63				ENSMUSG00000005125	1.6046	2.71997	2.10359	0.929132	1.39074	0.850452
ENSMUSG00000005131	4930550C14Rik	NA	0.7	NA	NA	NA	NA	0.2	0.4	0.2	NA	NA	0.2	NA	0.6	NA	0.8	0.1	NA	0.1	NA	0.2	0.1	NA	0.2	0.3	0.4	NA	0.4	0.2	NA	NA	0.5	1	1	2				ENSMUSG00000005131	2.04859	3.57494	0.853125	1.89963	1.46431	1.53911
ENSMUSG00000005142	Man2b1	81	23	42	41	93	31	42	56	31	29	49	21	50	86	73	15	364	53	59	285	155	9	5	28	16	31	155	28	35	37	34	23	12	32	20				ENSMUSG00000005142	19.3235	14.0935	17.1643	30.9768	23.7029	39.7465
ENSMUSG00000005148	Klf5	181	9	0.1	0.4	NA	9	NA	5	0.7	1	278	22	0.8	13	NA	3	NA	2	52	0.8	15	3	3	2	21	3	49	3	2	NA	0.3	47	82	61	40				ENSMUSG00000005148	24.0122	20.0938	31.6874	20.6262	26.8509	42.8922
ENSMUSG00000005150	Wdr83	1	1	2	2	0.9	0.5	2	1	1	2	1	0.9	2	0.9	0.6	0.6	1	0.7	0.9	1	0.5	3	4	2	0.4	0.4	3	1	2	0.7	1	0.5	1	2	1				ENSMUSG00000005150	1.39372	1.43453	1.28777	1.95507	1.71102	1.57867
ENSMUSG00000005161	Prdx2	1	5	0.3	11	0.9	3	1	2	4	3	0.7	3	3	NA	NA	3	4	4	4	2	2	5	6	2	2	3	0.8	6	2	NA	1	5	0.7	0.8	0.3				ENSMUSG00000005161	16.6193	22.2809	17.4933	22.0869	15.5282	14.8222
ENSMUSG00000005198	Polr2a	39	41	119	46	16	49	134	56	42	60	63	70	32	144	30	48	128	78	77	37	66	41	56	57	43	68	54	38	54	146	125	36	51	72	55				ENSMUSG00000005198	20.3005	13.2675	17.4441	13.0991	18.962	17.7612
ENSMUSG00000005204	Senp3	0.9	2	3	1	NA	0.7	0.4	0.4	0.2	1	0.5	0.8	0.1	0.4	0.1	2	1	NA	1	0.8	0.7	1	1	0.6	0.2	1	0.3	0.7	0.6	1	2	0.5	1	2	3				ENSMUSG00000005204	12.2499	14.2734	12.5528	15.9349	15.8791	14.7814
ENSMUSG00000005220	Corin	NA	NA	NA	NA	NA	NA	NA	NA	NA	NA	NA	NA	NA	0.4	NA	0.1	NA	NA	NA	NA	NA	NA	NA	NA	NA	NA	NA	NA	NA	NA	NA	NA	NA	NA	NA				ENSMUSG00000005220	0	0	0.0071958	0	0.00514621	0.0167869
ENSMUSG00000005225	Plekha8	9	2	0.1	NA	7	0.3	0.2	1	0.1	0.8	15	0.4	NA	4	9	2	0.8	0.1	1	0.9	0.2	2	1	1	3	0.5	NA	0.2	0.8	0.7	NA	0.6	1	0.8	0.3				ENSMUSG00000005225	5.30221	4.5492	5.56354	2.56743	3.24269	3.49919
ENSMUSG00000005232	G6pc2	NA	NA	NA	NA	0.9	NA	NA	NA	NA	NA	NA	NA	NA	NA	NA	NA	NA	NA	NA	NA	NA	NA	NA	NA	NA	NA	NA	NA	NA	NA	NA	NA	NA	NA	NA				ENSMUSG00000005232	0	0	0	0	0	0
ENSMUSG00000005233	Spc25	8	12	0.5	26	9	4	4	6	19	31	3	4	25	1	5	9	4	31	4	20	0.9	2	1	17	2	6	52	18	22	2	1	19	34	44	43				ENSMUSG00000005233	5.74243	6.69331	7.88153	6.83996	7.41432	6.68281
ENSMUSG00000005251	Ripk4	0.9	0.3	NA	4	NA	NA	NA	NA	NA	NA	1	NA	NA	0.6	0.3	0.5	NA	NA	NA	NA	NA	NA	NA	NA	NA	NA	NA	NA	NA	NA	NA	2	NA	0.1	NA				ENSMUSG00000005251	4.56378	5.25034	5.04503	6.1639	5.13373	6.78814
ENSMUSG00000005262	Ufd1l	45	69	56	47	61	32	53	49	55	47	41	28	59	50	57	65	59	49	24	52	23	59	46	42	75	64	85	55	45	40	46	61	34	41	37				ENSMUSG00000005262	4.09739	5.08969	5.0209	4.88375	5.68583	5.95187
ENSMUSG00000005267	Zfp287	NA	3	1	0.1	3	3	2	2	0.7	7	0.5	1	0.2	6	0.3	2	3	3	1	2	1	8	10	5	2	6	NA	2	7	9	5	0.9	1	1	1				ENSMUSG00000005267	0.346076	0.316213	0.379318	0.307795	0.508253	0.5167
ENSMUSG00000005268	Prlr	NA	NA	NA	NA	0.9	NA	NA	NA	NA	NA	NA	NA	NA	NA	2	NA	NA	NA	NA	NA	NA	NA	NA	NA	NA	NA	NA	NA	NA	NA	NA	NA	NA	NA	NA				ENSMUSG00000005268	0.0155009	0.0224725	0.0302107	0	0.0166198	0
ENSMUSG00000005299	Letm1	55	13	21	10	42	28	20	11	11	10	85	16	15	12	41	9	14	15	14	12	17	17	21	11	12	11	10	10	11	28	19	16	14	13	13				ENSMUSG00000005299	7.27177	7.09211	8.11905	7.42396	8.19557	8.74452
ENSMUSG00000005312	Ubqln1	48	20	28	17	21	19	29	18	13	22	47	22	12	16	32	21	11	19	19	15	23	35	33	19	30	16	18	19	20	33	26	18	38	33	40				ENSMUSG00000005312	24.7132	25.3104	27.9581	24.6152	27.095	29.4074
ENSMUSG00000005338	Cadm3	NA	0.4	NA	NA	1	0.3	NA	0.3	NA	1	NA	1	NA	0.3	NA	0.8	NA	NA	0.1	NA	0.5	8	11	0.4	0.4	NA	NA	NA	1	NA	NA	NA	NA	NA	NA				ENSMUSG00000005338	0.080336	0.045974	0.0316947	0.0577421	0.0544009	0.0473213
ENSMUSG00000005339	Fcer1a	NA	NA	NA	NA	NA	NA	0.2	NA	0.6	NA	NA	NA	6	NA	NA	NA	NA	0.3	NA	NA	NA	NA	NA	NA	NA	NA	NA	0.7	NA	NA	NA	NA	NA	NA	NA				ENSMUSG00000005339	0	0	0	0	0	0
ENSMUSG00000005354	Txn2	0.6	0.6	0.8	1	3	1	0.7	1	0.7	0.9	0.8	2	0.6	3	5	0.6	2	1	2	2	5	1	1	0.5	0.6	2	0.8	0.5	2	1	1	0.6	1	0.9	1				ENSMUSG00000005354	18.0816	20.3352	18.279	14.2486	13.1588	12.7214
ENSMUSG00000005357	Slc1a6	NA	0.4	NA	0.2	NA	7	NA	13	NA	0.4	NA	3	NA	NA	NA	0.9	NA	NA	14	1	12	3	4	0.2	NA	21	NA	NA	1	NA	NA	NA	0.1	NA	0.2				ENSMUSG00000005357	1.05318	0.43315	0.638291	0.561025	0.192204	0.125394
ENSMUSG00000005360	Slc1a3	0.1	23	NA	0.1	0.4	54	NA	6	NA	2	NA	4	NA	NA	NA	46	NA	1	4	0.8	79	64	47	1	1	0.7	NA	NA	0.8	NA	0.2	NA	0.1	NA	0.2				ENSMUSG00000005360	0.931661	0.74492	0.573936	0.505069	0.214311	0.398121
ENSMUSG00000005362	Crbn	19	18	17	15	14	2	28	21	18	18	17	2	14	16	26	26	31	28	3	10	2	17	10	19	16	21	16	26	21	36	48	10	14	17	14				ENSMUSG00000005362	4.46457	5.08556	5.1634	3.69656	3.80016	4.87557
ENSMUSG00000005370	Msh6	3	9	13	30	4	1	17	4	12	13	3	3	8	7	3	11	3	15	2	3	1	6	5	14	4	9	5	15	17	13	9	12	30	31	27				ENSMUSG00000005370	50.4064	48.5774	54.5706	49.1568	63.8958	62.3631
ENSMUSG00000005371	Fbxo11	0.5	5	2	0.4	0.9	0.9	2	3	2	3	0.3	2	0.8	1	0.6	3	3	0.5	0.5	0.9	1	4	5	5	1	3	0.7	4	4	2	1	1	0.2	1	0.8				ENSMUSG00000005371	4.05004	3.679	4.95351	3.06606	4.50704	5.05819
ENSMUSG00000005373	Mlxipl	89	3	NA	NA	350	0.1	NA	NA	0.2	NA	235	0.2	NA	30	478	3	NA	NA	0.1	NA	NA	0.3	NA	NA	0.1	0.4	NA	0.2	0.5	NA	NA	0.8	0.2	0.1	0.3				ENSMUSG00000005373	0.0142212	0.0286352	0.0319808	0.0188816	0.017789	0.0331586
ENSMUSG00000005374	Tbl2	35	24	28	18	34	32	13	17	12	16	48	27	18	24	41	30	10	21	15	28	27	19	15	12	17	29	12	11	12	9	14	7	28	26	18				ENSMUSG00000005374	4.79919	2.79701	3.53622	4.23416	4.8302	4.85447
ENSMUSG00000005378	Wbscr22	20	35	38	45	43	57	37	32	46	24	16	55	53	20	43	33	28	26	48	47	67	30	34	27	28	25	22	28	25	23	24	40	39	63	38				ENSMUSG00000005378	3.32728	3.94226	3.16747	3.58835	2.43726	2.53897
ENSMUSG00000005410	Mcm5	NA	0.3	0.9	2	NA	0.1	0.8	0.5	1	0.6	NA	0.6	2	0.6	NA	0.2	0.9	3	0.4	0.6	NA	0.2	0.1	1	NA	0.2	0.9	2	1	0.7	0.7	1	2	3	1				ENSMUSG00000005410	78.8481	85.7542	79.6676	112.433	120.582	115.053
ENSMUSG00000005417	Mprip	15	8	1	2	15	23	2	35	1	11	15	20	0.8	22	21	9	9	3	25	13	16	10	9	9	9	18	0.8	6	12	0.7	3	8	5	5	12				ENSMUSG00000005417	5.14796	4.78209	6.40204	6.07267	7.36274	8.61773
ENSMUSG00000005442	Cic	1	2	0.7	0.5	0.9	1	2	0.9	0.7	0.9	1	1	0.6	1	NA	2	2	1	2	2	2	2	3	1	2	0.4	0.7	1	1	1	2	0.7	0.4	0.4	0.4				ENSMUSG00000005442	2.67127	2.46579	2.6495	2.04476	2.05437	2.57056
ENSMUSG00000005447	Pafah1b3	4	3	NA	1	NA	2	4	2	2	3	3	8	1	1	0.3	5	2	2	4	4	4	11	30	2	0.8	2	0.7	2	2	NA	NA	7	0.7	0.9	0.7				ENSMUSG00000005447	5.17914	5.68446	4.5864	4.16799	2.31913	2.30265
ENSMUSG00000005465	Il27ra	2	NA	55	0.3	11	1	24	16	3	0.3	0.5	2	0.8	25	0.3	0.8	1	29	1	0.5	0.2	0.4	0.1	0.5	0.8	2	NA	13	0.2	96	95	NA	NA	NA	NA				ENSMUSG00000005465	0.0705054	0.127769	0	0.140415	0.226784	0.64113
ENSMUSG00000005469	Prkaca	30	44	7	21	40	82	11	39	10	40	34	68	10	22	34	46	35	13	68	53	102	80	78	36	50	35	17	17	42	11	8	24	12	9	9				ENSMUSG00000005469	41.6482	43.9067	45.7356	47.5596	41.482	44.6479
ENSMUSG00000005470	Asf1b	5	4	2	22	NA	9	4	3	15	14	1	17	13	2	NA	4	6	25	11	10	8	2	1	9	4	2	39	8	12	3	5	13	17	31	14				ENSMUSG00000005470	14.7156	17.265	13.3078	18.8962	21.3971	18.0768
ENSMUSG00000005474	Myl10	NA	NA	NA	1	NA	NA	NA	NA	NA	NA	NA	NA	NA	NA	NA	NA	NA	NA	NA	NA	NA	NA	NA	NA	NA	NA	NA	0.2	NA	NA	NA	NA	NA	NA	NA				ENSMUSG00000005474	0	0	0	0	0	0
ENSMUSG00000005481	Ddx39	4	3	11	8	2	3	7	2	6	4	7	11	7	4	2	2	4	10	7	3	1	4	5	3	4	2	6	3	5	6	7	5	7	20	10				ENSMUSG00000005481	10.0752	11.9461	11.6729	10.2998	9.17201	7.84946
ENSMUSG00000005483	Dnajb1	24	21	27	12	15	13	29	17	35	9	28	20	26	23	8	27	6	17	24	14	17	5	3	7	16	8	29	39	11	44	43	15	20	25	23				ENSMUSG00000005483	38.9388	36.0606	45.4903	49.3104	49.2419	66.4133
ENSMUSG00000005501	Usp40	13	12	13	9	14	4	9	10	4	15	14	3	3	15	19	13	12	4	6	6	2	9	8	12	8	20	6	6	15	9	6	5	6	6	6				ENSMUSG00000005501	0.51733	0.392242	0.526861	0.62122	0.84157	0.868478
ENSMUSG00000005503	Evx1	NA	NA	NA	NA	NA	NA	NA	NA	NA	NA	NA	NA	NA	NA	NA	NA	NA	NA	NA	NA	NA	NA	0.7	NA	NA	NA	NA	NA	NA	NA	NA	NA	NA	NA	NA				ENSMUSG00000005503	0	0	0	0.0271533	0	0
ENSMUSG00000005505	Kbtbd4	0.1	0.9	0.2	0.5	NA	0.7	0.3	0.5	0.4	0.8	0.3	0.5	0.8	0.4	0.1	0.6	0.5	0.3	NA	0.5	0.3	0.9	0.7	0.8	0.7	0.6	0.6	0.4	0.8	NA	0.2	0.2	0.4	0.3	0.3				ENSMUSG00000005505	4.02293	5.29546	4.79344	3.94616	4.54668	4.51499
ENSMUSG00000005506	Celf1	NA	NA	NA	NA	NA	NA	NA	0.5	NA	NA	NA	NA	NA	0.3	NA	NA	2	0.1	NA	0.1	0.2	0.1	NA	NA	NA	0.5	NA	NA	0.4	NA	NA	NA	NA	NA	NA				ENSMUSG00000005506	3.23857	2.61796	4.03243	2.04846	2.94322	2.87552
ENSMUSG00000005510	Ndufs3	52	27	15	17	65	31	13	21	19	18	44	15	20	11	68	23	30	18	26	21	17	29	22	15	16	26	9	13	16	14	10	25	21	27	20				ENSMUSG00000005510	4.29925	5.28873	4.46482	5.37686	3.69727	4.93381
ENSMUSG00000005514	Por	0.4	NA	NA	0.2	1	0.4	NA	0.3	NA	NA	0.5	0.1	NA	NA	4	NA	NA	NA	0.2	0.1	0.5	NA	NA	NA	0.2	NA	NA	NA	NA	NA	NA	2	0.2	0.1	0.3				ENSMUSG00000005514	19.4695	16.9741	14.854	20.8254	16.0927	18.7977
ENSMUSG00000005533	Igf1r	0.5	5	4	NA	2	0.5	NA	8	2	7	NA	4	0.6	2	NA	7	0.7	0.4	4	2	0.9	3	5	4	3	6	5	4	7	NA	1	6	2	1	0.3				ENSMUSG00000005533	38.8081	23.1781	30.4349	18.8905	21.509	26.679
ENSMUSG00000005534	Insr	4	0.7	0.4	0.3	5	1	0.6	3	0.8	3	6	0.6	0.8	8	9	0.8	0.5	0.9	1	0.4	0.2	2	2	3	1	1	3	0.9	3	1	1	0.5	1	0.8	0.6				ENSMUSG00000005534	2.47197	1.73869	3.33792	5.44331	7.10706	8.25473
ENSMUSG00000005540	Fcer2a	NA	NA	NA	NA	6	NA	625	NA	NA	NA	NA	NA	NA	1	NA	NA	NA	233	NA	NA	NA	NA	NA	NA	NA	NA	NA	0.2	NA	4	4	NA	NA	NA	NA				ENSMUSG00000005540	0	0	0	0	0	0
ENSMUSG00000005566	Trim28	NA	0.1	0.3	0.3	NA	NA	0.2	0.3	0.2	0.3	NA	0.2	0.2	NA	NA	NA	NA	0.1	NA	0.3	0.5	0.2	0.6	0.2	0.1	0.2	NA	0.1	0.5	NA	0.3	0.5	0.4	0.4	0.3				ENSMUSG00000005566	63.035	63.4486	60.7585	58.8676	58.026	53.8854
ENSMUSG00000005575	Ube2m	7	1	0.5	1	3	4	0.3	6	1	1	4	4	2	0.6	2	2	3	0.7	4	4	4	2	2	2	3	2	2	1	1	0.7	0.3	3	2	1	3				ENSMUSG00000005575	16.5165	19.6939	16.0884	18.8978	15.7659	15.7505
ENSMUSG00000005580	Adcy9	2	0.4	NA	NA	2	NA	NA	NA	0.2	NA	2	NA	NA	1	0.8	1	NA	0.1	0.2	0.2	0.2	0.8	0.6	0.3	0.1	0.1	0.3	0.6	0.2	NA	NA	NA	0.1	NA	0.1				ENSMUSG00000005580	0.204371	0.0728575	0.130594	0.312649	0.344848	0.290597
ENSMUSG00000005609	Ctr9	0.9	0.5	0.3	14	0.4	0.2	1	0.5	1	0.8	2	0.1	0.8	1	0.7	0.9	0.1	0.4	0.6	0.2	NA	0.7	1	0.8	0.7	2	1	2	0.8	0.4	0.5	0.6	4	1	4				ENSMUSG00000005609	17.3414	19.7728	25.5763	9.23385	10.799	11.0429
ENSMUSG00000005610	Eif4g2	NA	0.3	0.7	0.5	NA	0.1	0.5	0.5	0.6	0.8	NA	0.3	0.7	0.3	0.8	0.4	0.8	0.5	NA	0.2	NA	1	0.6	0.6	0.3	0.5	0.1	0.5	0.8	1	1	0.5	0.4	0.5	0.8				ENSMUSG00000005610	95.5492	93.1286	109.156	80.5889	97.3279	95.8606
ENSMUSG00000005611	Mrvi1	NA	NA	NA	NA	NA	NA	NA	5	NA	NA	NA	NA	NA	0.3	NA	NA	NA	NA	NA	NA	NA	NA	NA	NA	NA	0.6	NA	NA	NA	NA	NA	NA	NA	NA	NA				ENSMUSG00000005611	0.00471117	0	0	0.00536147	0.00505123	0
ENSMUSG00000005615	Pcyt1a	4	0.1	0.1	2	NA	NA	0.2	0.4	0.8	NA	10	NA	0.8	0.9	1	NA	2	NA	NA	NA	NA	NA	NA	NA	0.3	NA	0.3	0.8	NA	NA	NA	NA	NA	0.1	NA				ENSMUSG00000005615	2.31444	2.28097	2.65362	2.4752	3.39876	2.66006
ENSMUSG00000005621	Zfp592	0.8	0.3	4	2	NA	2	4	2	1	1	3	0.6	0.5	2	2	0.8	0.1	3	1	0.9	1	2	3	1	1	0.5	1	2	0.5	9	12	0.5	2	0.6	2				ENSMUSG00000005621	4.5181	3.41468	5.51716	2.69527	3.81734	3.85214
ENSMUSG00000005625	Psmd4	59	62	54	44	55	52	39	46	48	38	45	58	50	32	77	55	40	44	60	43	36	63	59	34	64	65	61	48	38	44	43	54	64	59	84				ENSMUSG00000005625	13.3912	17.2343	15.4442	14.3034	15.0293	15.2814
ENSMUSG00000005640	Insrr	NA	NA	NA	NA	NA	NA	NA	NA	NA	NA	NA	NA	NA	NA	NA	0.2	NA	NA	0.5	NA	NA	0.4	0.1	NA	NA	NA	NA	NA	NA	NA	NA	NA	NA	NA	NA				ENSMUSG00000005640	0	0	0	0	0	0
ENSMUSG00000005656	Snx6	2	0.9	0.5	1	0.9	0.3	0.9	0.9	1	1	0.5	0.2	0.8	0.6	0.4	2	1	0.8	0.5	1	0.2	0.6	0.7	1	2	2	7	1	2	0.7	0.7	2	2	2	3				ENSMUSG00000005656	40.3068	42.0207	42.8396	33.5995	36.1961	36.0598
ENSMUSG00000005672	Kit	NA	NA	3	NA	NA	NA	NA	NA	0.7	NA	NA	NA	0.2	3	NA	NA	NA	0.5	NA	NA	NA	NA	NA	NA	NA	NA	NA	3	NA	0.7	1	0.6	NA	NA	NA				ENSMUSG00000005672	1.48959	1.68825	1.17187	0.700737	1.01598	0.747933
ENSMUSG00000005674	Tomm40l	14	17	9	10	10	21	9	13	21	7	9	26	23	7	7	12	15	7	18	20	30	19	14	8	11	10	6	13	8	9	11	10	4	6	3				ENSMUSG00000005674	0.403854	0.700813	0.36878	0.576588	0.36215	0.395488
ENSMUSG00000005677	Nr1i3	23	NA	NA	NA	27	NA	NA	NA	NA	NA	39	NA	NA	NA	83	NA	NA	NA	NA	NA	NA	NA	NA	NA	NA	NA	NA	NA	NA	NA	NA	NA	NA	NA	NA				ENSMUSG00000005677	0.275427	0.475358	0.24087	0.361953	0.207418	0.224767
ENSMUSG00000005681	Apoa2	NA	NA	NA	NA	12505	NA	NA	NA	NA	2	NA	0.2	NA	18	15721	NA	NA	NA	NA	NA	NA	NA	NA	9	NA	NA	NA	NA	4	NA	NA	NA	NA	NA	NA				ENSMUSG00000005681	0	0	0	1.79297	1.5333	0.915546
ENSMUSG00000005682	Pan2	6	9	7	3	6	2	11	4	5	6	7	2	5	10	4	7	3	8	2	3	2	4	5	5	3	4	7	8	7	5	10	4	4	7	5				ENSMUSG00000005682	6.65521	4.89799	4.45198	7.454	6.93236	7.38061
ENSMUSG00000005683	Cs	52	28	23	28	22	52	19	29	14	21	44	55	22	15	16	18	34	28	54	38	45	42	39	20	53	51	37	14	24	16	19	41	23	32	24				ENSMUSG00000005683	132.384	134.003	125.255	118.794	121.566	125.349
ENSMUSG00000005686	Ampd3	NA	0.1	NA	NA	NA	NA	NA	0.5	NA	NA	NA	NA	NA	NA	NA	0.2	0.1	NA	NA	NA	0.2	NA	NA	NA	0.3	NA	0.5	NA	NA	NA	NA	NA	NA	NA	NA				ENSMUSG00000005686	0	0	0.0243991	0.0277818	0.0567108	0.0683039
ENSMUSG00000005687	Bcas2	60	81	135	91	71	73	106	86	79	152	33	121	99	76	111	75	149	136	86	70	75	131	191	151	69	64	54	73	151	138	144	140	223	124	179				ENSMUSG00000005687	5.93591	7.43948	7.97268	6.21048	6.30371	6.22815
ENSMUSG00000005696	Sh2d1a	NA	NA	0.5	NA	NA	NA	NA	NA	NA	NA	NA	NA	NA	NA	NA	NA	NA	NA	NA	NA	NA	NA	NA	NA	NA	NA	NA	NA	NA	0.7	0.3	NA	NA	NA	NA				ENSMUSG00000005696	0	0	0	0	0	0
ENSMUSG00000005698	Ctcf	16	21	35	31	16	8	67	16	34	30	22	8	35	30	17	23	37	59	7	15	6	36	36	33	15	14	26	36	35	67	60	26	33	47	31				ENSMUSG00000005698	9.82105	9.30063	12.6317	8.93595	11.4555	12.1595
ENSMUSG00000005699	Pard6a	2	7	3	9	3	13	7	5	3	5	1	8	4	5	3	8	4	4	7	5	24	8	8	4	4	4	3	2	5	5	4	3	5	4	3				ENSMUSG00000005699	4.74696	5.35705	5.04786	7.18198	5.12905	4.86483
ENSMUSG00000005716	Pvalb	NA	2	NA	NA	NA	NA	NA	NA	NA	NA	NA	NA	NA	NA	NA	1	NA	NA	NA	NA	0.7	NA	NA	NA	NA	NA	NA	NA	NA	NA	NA	NA	NA	NA	NA				ENSMUSG00000005716	0	0	0	0	0	0
ENSMUSG00000005718	Tfap4	0.8	1	3	3	0.4	0.1	0.8	0.8	3	2	0.1	2	3	2	0.7	2	1	2	1	2	0.7	2	2	2	0.9	2	0.6	2	2	1	2	0.7	2	2	0.9				ENSMUSG00000005718	1.45997	0.962092	1.89032	0.730052	1.58907	0.928395
ENSMUSG00000005732	Ranbp1	0.6	0.6	3	1	NA	0.4	0.3	0.3	1	2	0.2	4	2	NA	0.3	1	0.7	1	1	0.6	0.5	1	2	1	0.8	0.2	0.8	0.5	2	2	6	4	15	20	19				ENSMUSG00000005732	47.7312	54.4443	55.4395	40.1378	44.2628	41.6177
ENSMUSG00000005763	Cd247	NA	NA	214	3	NA	NA	0.7	NA	NA	NA	NA	NA	NA	NA	NA	NA	NA	4	NA	NA	NA	NA	NA	NA	NA	NA	NA	0.5	NA	221	154	NA	NA	NA	NA				ENSMUSG00000005763	0.844709	0.544276	0.670964	0.451982	0.826235	0.833429
ENSMUSG00000005774	Rfx5	9	9	11	13	6	9	28	5	10	6	14	5	8	16	6	10	13	21	9	6	8	5	4	5	2	15	7	18	8	10	7	7	3	1	2				ENSMUSG00000005774	0.200446	0.176843	0.207588	0.262631	0.442553	0.422473
ENSMUSG00000005800	Mmp8	NA	NA	NA	0.1	NA	NA	NA	5	3	NA	NA	NA	2	NA	NA	NA	5	6	NA	NA	NA	NA	NA	NA	NA	NA	3515	3	NA	NA	NA	NA	NA	NA	NA				ENSMUSG00000005800	0	0	0	0	0	0
ENSMUSG00000005802	Slc30a4	31	10	3	7	8	4	6	9	2	5	36	3	0.5	8	9	6	0.8	2	12	11	4	3	2	7	18	15	NA	6	5	2	4	6	8	13	7				ENSMUSG00000005802	5.88346	4.23996	5.90195	5.80324	9.89705	8.75282
ENSMUSG00000005803	Sqrdl	26	0.6	4	1	185	19	0.3	29	6	4	19	6	9	47	281	1	53	5	12	122	30	2	1	2	7	88	282	8	3	4	4	68	2	0.3	2				ENSMUSG00000005803	0.0905372	0.139764	0.120652	0.228965	0.199538	0.288502
ENSMUSG00000005804	Bloc1s6	26	25	36	38	36	33	23	30	29	24	36	25	41	37	28	22	62	27	32	40	27	52	69	27	28	28	55	30	28	22	24	39	30	28	21				ENSMUSG00000005804	4.68099	4.68191	5.45727	4.28311	4.79188	5.30634
ENSMUSG00000005813	Metap1	39	33	53	31	46	21	24	31	27	26	38	22	26	19	53	31	26	28	28	17	8	26	29	24	31	25	34	41	28	29	28	41	69	61	79				ENSMUSG00000005813	29.8462	31.9333	34.2057	32.4827	34.2637	34.6153
ENSMUSG00000005823	Gpr108	16	23	12	17	18	41	21	30	22	12	28	27	22	19	20	20	55	16	30	68	51	9	8	13	27	56	41	21	15	24	19	18	7	11	9				ENSMUSG00000005823	41.0041	40.1398	30.2494	38.7038	29.2051	32.5553
ENSMUSG00000005824	Tnfsf14	NA	NA	59	0.9	NA	NA	NA	NA	6	NA	NA	NA	3	0.3	NA	NA	4	2	NA	0.4	NA	NA	NA	NA	NA	NA	10	12	NA	3	5	NA	NA	NA	NA				ENSMUSG00000005824	0	0	0	0	0	0
ENSMUSG00000005836	Gata6	10	0.4	NA	NA	NA	NA	NA	19	NA	NA	14	2	NA	10	1	0.5	NA	NA	4	0.4	0.2	NA	NA	0.8	0.3	12	NA	NA	NA	NA	NA	1	0.2	0.1	0.2				ENSMUSG00000005836	1.92953	0.98896	1.55595	0.682049	0.658256	0.75664
ENSMUSG00000005846	Rsl1d1	40	86	375	215	77	18	108	80	288	103	21	16	284	54	100	96	61	112	18	57	15	53	40	119	123	131	38	270	104	131	156	117	236	366	256				ENSMUSG00000005846	41.1619	49.8915	56.5036	39.5367	47.1637	45.6458
ENSMUSG00000005871	Apc	3	4	2	0.6	3	0.1	2	2	0.7	4	7	0.2	NA	6	2	2	NA	0.7	0.7	0.3	0.8	4	3	5	7	2	1	2	3	5	5	2	0.9	1	1				ENSMUSG00000005871	1.21594	0.980989	2.08073	0.464365	0.892549	1.28487
ENSMUSG00000005873	Reep5	12	52	17	47	37	99	42	94	50	33	6	90	56	40	27	58	145	60	119	214	166	110	81	25	104	87	75	32	33	29	20	76	60	50	75				ENSMUSG00000005873	93.9791	86.966	91.6728	93.5732	73.9468	80.9196
ENSMUSG00000005881	Ergic3	6	3	0.6	2	3	4	1	2	1	0.6	7	2	0.6	1	3	3	4	1	6	6	6	2	3	1	2	1	4	0.8	1	NA	2	3	0.7	1	2				ENSMUSG00000005881	26.323	26.6004	21.0906	23.3109	14.6946	18.4941
ENSMUSG00000005882	Uqcc1	10	10	9	13	18	11	8	7	13	10	9	5	14	10	26	13	10	11	8	7	7	14	11	9	7	8	6	9	9	7	7	9	9	14	16				ENSMUSG00000005882	1.26618	1.4429	1.4499	1.32161	1.3659	1.52412
ENSMUSG00000005886	Ncoa2	0.6	0.8	2	0.3	2	0.1	2	0.8	1	0.8	2	0.3	1	1	2	0.6	0.5	2	NA	0.1	NA	0.8	0.6	0.8	0.6	0.5	2	2	0.5	1	2	0.2	0.7	0.2	0.3				ENSMUSG00000005886	0.89446	0.844045	1.09475	0.458641	0.701658	0.763522
ENSMUSG00000005891	Prl4a1	NA	NA	NA	NA	NA	NA	NA	NA	NA	NA	NA	NA	NA	2	NA	NA	NA	NA	NA	NA	NA	NA	NA	NA	NA	NA	NA	NA	NA	NA	NA	NA	12	1	4				ENSMUSG00000005891	0	0	0	0	0	0
ENSMUSG00000005892	Trh	NA	0.4	NA	NA	NA	NA	NA	NA	NA	NA	NA	NA	NA	NA	NA	9	NA	NA	NA	NA	NA	0.4	NA	NA	0.1	NA	NA	0.9	NA	NA	NA	NA	NA	NA	NA				ENSMUSG00000005892	1.58549	1.50793	2.37697	2.18824	1.7361	1.84052
ENSMUSG00000005893	Nr2c2	NA	1	0.2	0.1	NA	0.1	NA	0.4	NA	0.6	NA	NA	NA	0.3	NA	0.3	NA	0.1	NA	NA	NA	1	0.6	0.6	0.2	0.2	NA	NA	NA	0.7	0.3	NA	0.2	NA	0.3				ENSMUSG00000005893	2.5717	1.96786	2.52971	1.75379	2.60395	2.69262
ENSMUSG00000005897	Nr2c1	2	3	0.5	1	3	NA	0.3	1	0.4	0.6	2	0.2	0.2	5	2	2	1	0.4	0.5	0.9	0.7	1	1	1	1	4	0.5	0.5	0.5	1	0.7	0.9	0.2	0.6	0.2				ENSMUSG00000005897	4.13723	3.44505	3.33603	2.11342	1.96757	2.25981
ENSMUSG00000005899	Smpd4	6	18	15	24	9	17	12	13	38	22	4	14	31	19	12	16	21	25	13	19	14	25	23	22	16	21	6	28	22	15	17	17	32	54	36				ENSMUSG00000005899	1.38672	1.37878	1.62017	1.15125	1.4139	1.30671
ENSMUSG00000005907	Pex1	5	4	3	4	6	0.7	3	3	3	4	5	0.9	3	3	13	6	3	3	2	2	0.5	6	6	5	2	2	2	3	5	3	2	2	4	3	4				ENSMUSG00000005907	0.883504	0.863545	0.887633	0.705216	0.983457	0.944168
ENSMUSG00000005917	Otx1	NA	0.1	NA	NA	NA	22	NA	NA	NA	NA	NA	NA	NA	NA	NA	NA	NA	NA	1	0.2	15	5	12	NA	NA	NA	NA	NA	NA	NA	NA	10	3	1	1				ENSMUSG00000005917	0.058101	0.0893371	0.0712678	0.0601098	0.067958	0.0591141
ENSMUSG00000005936	Kctd20	10	20	9	14	17	12	20	22	24	20	14	23	29	17	10	24	15	19	20	13	9	23	26	18	18	15	74	20	17	20	15	10	12	14	14				ENSMUSG00000005936	7.88627	7.59635	7.9664	5.48462	6.73838	5.68615
ENSMUSG00000005947	Itgae	NA	NA	0.2	17	NA	NA	0.2	NA	NA	NA	NA	NA	NA	NA	NA	NA	NA	3	NA	NA	NA	NA	NA	NA	NA	NA	NA	0.2	NA	4	135	NA	NA	NA	NA				ENSMUSG00000005947	0.018358	0.0443576	0.00917411	0	0.0131221	0
ENSMUSG00000005949	Ctns	8	20	4	12	24	13	14	18	9	19	10	25	8	28	18	21	44	10	18	28	24	12	14	26	25	34	22	6	27	11	9	4	10	6	9				ENSMUSG00000005949	5.91614	4.81912	5.17387	5.04957	5.05257	5.8312
ENSMUSG00000005950	P2rx5	NA	0.1	NA	0.4	NA	1	NA	2	NA	NA	NA	NA	NA	NA	NA	NA	NA	NA	2	NA	0.2	NA	NA	NA	0.1	1	NA	0.1	NA	NA	NA	NA	0.2	NA	NA				ENSMUSG00000005950	0.0838828	0	0	0.119327	0.281055	0.161356
ENSMUSG00000005951	Shpk	24	9	7	2	40	4	2	2	1	4	42	3	2	8	58	4	4	3	3	2	4	3	2	9	3	4	4	2	3	4	4	2	1	0.1	0.5				ENSMUSG00000005951	0.173184	0.239118	0.123637	0.244015	0.380211	0.56532
ENSMUSG00000005958	Ephb3	0.8	2	NA	NA	NA	0.5	NA	1	NA	3	0.5	4	NA	0.3	NA	2	NA	NA	0.9	0.4	0.2	0.5	0.6	2	0.4	0.6	NA	NA	2	NA	NA	0.2	0.9	1	0.8				ENSMUSG00000005958	3.98105	3.74987	4.22207	4.76497	4.38644	6.48355
ENSMUSG00000005968	Tuft1	4	0.8	0.5	0.1	0.9	NA	0.2	2	NA	0.6	6	0.2	NA	3	0.3	0.6	NA	0.2	1	0.4	0.2	0.4	1	0.2	0.3	1	NA	0.2	0.4	NA	0.3	1	0.2	0.2	0.3				ENSMUSG00000005968	2.65337	2.6668	3.80867	3.6621	4.58815	4.99936
ENSMUSG00000005973	Rcn1	0.1	6	2	0.6	2	2	0.2	4	0.5	1	0.2	2	0.6	3	NA	6	0.1	0.1	5	3	0.8	1	1	1	2	2	0.3	0.6	1	0.4	0.5	0.5	0.9	1	1				ENSMUSG00000005973	34.7243	24.6672	39.7294	22.2009	29.1243	29.3856
ENSMUSG00000005980	Dnase1	35	0.4	NA	NA	NA	NA	NA	NA	NA	NA	26	NA	NA	NA	NA	NA	NA	NA	NA	NA	NA	NA	NA	NA	NA	NA	NA	NA	NA	NA	NA	NA	NA	NA	NA				ENSMUSG00000005980	0.112073	0.0725351	0.156019	0.182204	0.115871	0.156788
ENSMUSG00000005981	Trap1	61	44	71	76	149	77	51	45	96	41	40	67	91	41	249	47	47	57	57	52	39	50	39	36	42	57	18	76	37	44	54	50	64	89	64				ENSMUSG00000005981	24.0799	24.9335	23.6985	28.3829	30.0354	28.9067
ENSMUSG00000005982	Naa60	4	3	5	2	8	4	4	4	7	4	3	2	7	5	9	3	8	4	2	5	7	3	3	5	3	5	14	5	4	3	4	2	1	3	1				ENSMUSG00000005982	1.66098	1.80403	1.73078	1.47851	1.67861	1.65188
ENSMUSG00000005983	1700037C18Rik	NA	NA	NA	NA	NA	NA	NA	NA	NA	NA	NA	NA	NA	0.1	NA	NA	NA	NA	NA	NA	NA	NA	NA	NA	NA	NA	NA	NA	NA	NA	NA	NA	NA	NA	NA				ENSMUSG00000005983	1.27568	1.19978	1.23465	1.21286	1.00418	1.31024
ENSMUSG00000005986	Ankrd13d	NA	8	1	6	NA	8	5	2	0.6	8	NA	4	1	4	NA	8	6	3	5	5	14	25	20	4	1	4	9	2	8	4	4	2	5	1	3				ENSMUSG00000005986	0.332365	0.371795	0.479827	0.420268	0.257368	0.482191
ENSMUSG00000005994	Tyrp1	NA	NA	NA	NA	NA	NA	NA	NA	NA	NA	NA	NA	NA	NA	NA	NA	NA	NA	NA	NA	NA	NA	NA	NA	0.2	NA	NA	NA	NA	NA	NA	NA	NA	NA	NA				ENSMUSG00000005994	0	0	0	0	0	0
ENSMUSG00000006005	Tpr	NA	0.1	0.8	0.3	NA	NA	0.7	0.5	0.2	0.3	NA	NA	0.2	0.1	0.2	NA	2	0.6	NA	0.2	NA	0.1	NA	0.2	0.3	0.4	0.1	0.6	0.4	1	2	0.5	0.4	0.6	0.8				ENSMUSG00000006005	2.96557	3.18607	9.3664	1.65551	2.96072	4.60576
ENSMUSG00000006010	BC003331	7	7	4	7	10	2	5	10	8	8	5	1	8	14	13	7	8	6	2	4	2	6	3	8	9	17	5	8	9	2	4	5	4	6	4				ENSMUSG00000006010	0.960666	0.863379	1.4578	1.10327	1.27495	1.46277
ENSMUSG00000006014	Prg4	NA	NA	NA	NA	4	NA	NA	NA	NA	NA	NA	NA	NA	NA	3	NA	NA	NA	NA	NA	NA	NA	NA	NA	NA	NA	NA	NA	NA	NA	NA	NA	NA	NA	NA				ENSMUSG00000006014	0.0984609	0.15667	0.428437	0.090188	0.118442	0.134385
ENSMUSG00000006019	Dhx34	NA	NA	NA	NA	NA	NA	NA	NA	NA	NA	NA	NA	NA	NA	NA	NA	NA	NA	NA	NA	NA	NA	NA	NA	0.1	NA	NA	NA	NA	NA	NA	NA	NA	NA	NA				ENSMUSG00000006019	0.306943	0.476777	0.422605	0.518026	0.470141	0.630964
ENSMUSG00000006021	Kptn	14	11	4	13	9	19	8	6	11	6	12	11	14	6	9	12	12	7	17	11	12	13	16	6	3	4	8	9	7	9	7	8	4	4	4				ENSMUSG00000006021	1.25736	1.80387	1.36022	1.00814	0.742994	0.539696
ENSMUSG00000006024	Napa	109	105	168	104	145	148	175	152	90	121	123	226	101	102	125	105	111	132	196	176	179	94	85	110	193	136	112	121	116	161	122	109	99	65	117				ENSMUSG00000006024	14.806	17.7676	15.317	13.843	11.6174	13.4705
ENSMUSG00000006050	Sra1	4	3	4	1	3	0.9	2	1	2	1	7	1	2	10	4	3	1	1	1	1	0.9	3	2	2	0.5	1	3	2	2	5	6	5	1	1	0.8				ENSMUSG00000006050	9.74946	11.7709	9.2299	9.90929	8.76011	10.2853
ENSMUSG00000006056	Calcoco2	NA	0.3	NA	NA	NA	NA	NA	NA	NA	NA	NA	NA	NA	NA	NA	NA	NA	NA	NA	NA	NA	NA	NA	NA	NA	NA	NA	NA	NA	NA	NA	NA	NA	NA	0.2				ENSMUSG00000006056	1.71806	2.44706	2.62994	0.987892	0.891948	0.809606
ENSMUSG00000006057	Atp5g1	256	70	33	65	268	86	16	58	65	34	143	75	87	11	231	53	15	23	70	57	128	122	74	19	55	33	21	29	26	13	16	58	55	95	58				ENSMUSG00000006057	1.12494	1.49127	1.29933	1.81322	1.53466	1.48191
ENSMUSG00000006058	Snf8	122	48	27	55	46	88	50	58	26	44	110	74	44	14	53	28	80	33	97	78	81	68	63	43	47	50	49	17	43	39	37	69	64	55	51				ENSMUSG00000006058	5.31581	6.20395	6.11251	7.3417	7.84835	8.54377
ENSMUSG00000006095	Tbcb	0.6	3	0.4	2	0.9	1	0.2	0.9	0.7	3	0.4	0.2	NA	0.6	0.6	3	2	0.2	2	0.8	4	6	9	2	1	2	0.3	0.7	2	NA	0.3	0.9	0.2	0.2	0.7				ENSMUSG00000006095	17.6065	20.7575	13.7743	20.958	16.7727	15.5431
ENSMUSG00000006127	Inpp5k	NA	0.2	0.2	0.8	0.9	0.7	2	0.5	0.2	0.3	0.3	0.3	NA	3	0.2	0.2	1	0.9	0.8	0.2	NA	0.8	0.7	0.2	0.1	0.8	0.6	0.3	0.4	2	1	0.2	0.9	0.4	0.5				ENSMUSG00000006127	2.62573	3.06114	2.6519	1.46479	1.40763	1.77493
ENSMUSG00000006134	Crkl	12	11	17	11	12	12	21	9	12	15	20	12	8	20	13	13	13	18	8	10	12	20	23	16	18	11	16	13	16	22	22	10	20	22	16				ENSMUSG00000006134	27.7226	22.3672	25.1324	20.781	25.7121	25.1069
ENSMUSG00000006143	Upk3bl	NA	NA	NA	NA	NA	NA	NA	NA	NA	NA	NA	NA	NA	NA	NA	NA	NA	NA	NA	NA	NA	NA	NA	NA	NA	NA	NA	NA	NA	NA	NA	0.5	NA	NA	NA				ENSMUSG00000006143	0.153304	0.0762634	0.0946375	0.266829	0.212714	0.214469
ENSMUSG00000006154	Eps8l1	NA	0.1	NA	NA	0.9	NA	14	NA	1	NA	NA	NA	0.5	2	NA	0.7	NA	5	NA	NA	NA	NA	NA	NA	NA	NA	2	3	NA	8	10	0.2	0.2	0.1	0.2				ENSMUSG00000006154	0.0170542	0.0377734	0	0.0355818	0.0091426	0.0318113
ENSMUSG00000006169	Clint1	3	0.6	1	0.3	2	NA	2	0.5	1	NA	5	NA	1	0.9	0.3	1	0.7	0.9	0.1	NA	NA	0.1	NA	NA	0.1	0.2	2	1	NA	2	3	0.2	NA	0.1	NA				ENSMUSG00000006169	6.67113	6.52342	8.51814	7.5761	10.0735	9.65928
ENSMUSG00000006191	Cdkal1	12	23	50	24	27	6	46	21	44	25	21	4	36	61	28	24	37	36	5	12	5	16	10	25	19	23	14	42	22	39	39	19	24	32	20				ENSMUSG00000006191	0.304291	0.423323	0.532225	0.0944434	0.128525	0.245097
ENSMUSG00000006200	Rhox6	NA	NA	NA	NA	NA	NA	NA	NA	NA	NA	NA	NA	NA	NA	NA	NA	NA	NA	NA	NA	NA	NA	NA	NA	NA	NA	NA	NA	NA	NA	NA	NA	NA	0.4	1				ENSMUSG00000006200	39.5012	62.4925	51.7917	34.0973	63.057	7.06152
ENSMUSG00000006205	Htra1	NA	NA	NA	NA	NA	5	NA	5	NA	NA	NA	2	NA	NA	NA	0.5	0.6	NA	4	0.4	2	0.2	NA	NA	1	1	NA	NA	NA	NA	NA	2	3	1	2				ENSMUSG00000006205	12.3301	11.3897	12.9512	26.844	16.9152	16.5639
ENSMUSG00000006215	Zbtb17	16	17	35	19	14	14	24	9	26	16	21	16	20	17	12	17	21	12	15	14	20	14	25	20	15	8	14	40	17	25	30	14	12	9	7				ENSMUSG00000006215	0.863366	0.753846	0.811916	1.18351	0.778417	1.07057
ENSMUSG00000006218	Fam131c	1	3	NA	NA	3	0.3	NA	NA	NA	1	0.9	0.4	NA	1	4	2	NA	NA	0.5	NA	NA	11	29	0.2	0.3	NA	NA	NA	0.8	NA	NA	6	0.4	0.4	0.2				ENSMUSG00000006218	0.130677	0.31575	0.146934	0.371787	0.735576	0.776961
ENSMUSG00000006219	Fblim1	NA	NA	NA	NA	NA	0.1	NA	10	NA	NA	NA	NA	NA	1	NA	0.2	2	NA	0.1	2	4	NA	NA	0.8	0.3	NA	NA	NA	0.5	NA	NA	0.5	0.4	5	3				ENSMUSG00000006219	3.73811	3.51177	3.38415	5.86704	6.39722	6.25121
ENSMUSG00000006235	Epor	NA	NA	NA	NA	2	NA	NA	NA	NA	NA	NA	NA	NA	0.6	NA	NA	NA	7	NA	NA	0.5	NA	NA	NA	NA	NA	NA	NA	NA	NA	NA	NA	NA	NA	NA				ENSMUSG00000006235	0.511658	0.494519	0.536955	0.960767	0.603449	0.393688
ENSMUSG00000006241	Ccdc159	NA	0.3	NA	NA	NA	NA	NA	NA	NA	NA	NA	NA	NA	0.6	0.3	0.2	NA	NA	NA	NA	NA	0.2	NA	NA	NA	0.2	NA	NA	0.2	NA	NA	NA	NA	NA	NA				ENSMUSG00000006241	0.183291	0.479784	0.206093	0.225973	0.262028	0.149578
ENSMUSG00000006262	Mob1b	6	11	7	3	4	3	4	7	4	7	7	3	3	6	8	7	7	5	3	3	4	4	3	8	6	8	5	9	7	5	5	7	3	4	4				ENSMUSG00000006262	1.83848	1.52032	2.4331	1.76037	2.62371	2.67842
ENSMUSG00000006269	Atp6v1b1	NA	9	NA	NA	NA	NA	NA	NA	NA	NA	NA	NA	NA	NA	NA	5	NA	NA	NA	NA	NA	NA	NA	NA	NA	NA	NA	NA	NA	NA	NA	NA	NA	NA	NA				ENSMUSG00000006269	0	0	0	0	0.052248	0.0340865
ENSMUSG00000006273	Atp6v1b2	52	46	27	26	36	35	51	64	45	41	58	38	67	26	19	45	138	30	38	68	30	98	78	34	156	32	152	35	43	24	29	24	39	37	23				ENSMUSG00000006273	26.6617	28.627	28.8086	31.2502	32.929	33.2741
ENSMUSG00000006276	Eps15l1	14	30	39	43	27	18	49	26	33	34	21	30	21	52	16	32	30	45	25	23	22	35	44	41	23	25	34	42	37	54	63	18	24	33	36				ENSMUSG00000006276	15.0057	14.0119	17.6567	16.4987	20.9123	22.5817
ENSMUSG00000006281	Tep1	5	1	5	3	3	4	3	5	2	1	4	3	2	4	4	1	8	4	4	4	0.9	1	2	3	5	5	2	2	1	7	3	2	2	2	1				ENSMUSG00000006281	1.15992	0.728418	0.748958	1.34617	1.14514	1.29334
ENSMUSG00000006289	Osgep	19	43	22	59	40	38	39	25	69	30	12	37	64	40	23	38	23	39	40	36	27	24	23	20	19	34	20	53	25	39	31	26	21	26	19				ENSMUSG00000006289	0.300175	0.410368	0.254619	1.04281	0.872362	0.779096
ENSMUSG00000006299	Aamp	112	103	126	100	145	275	89	123	96	103	133	185	97	138	201	116	142	62	245	186	273	141	142	131	96	168	79	87	121	113	123	111	137	145	134				ENSMUSG00000006299	14.8749	16.994	14.6042	14.5153	13.8148	13.525
ENSMUSG00000006301	Tmbim1	4	0.6	NA	NA	NA	2	NA	2	0.6	0.6	5	2	0.1	0.9	0.9	0.5	NA	NA	1	1	1	NA	NA	1	5	2	NA	2	1	NA	NA	5	3	3	7				ENSMUSG00000006301	3.39061	2.75899	2.53669	5.75438	4.54125	4.8686
ENSMUSG00000006304	Arpc2	246	67	190	126	96	96	244	211	225	101	204	114	167	112	75	69	506	167	138	268	134	100	91	126	164	111	603	170	104	262	274	190	165	219	235				ENSMUSG00000006304	48.2367	58.3016	52.3031	46.1744	44.1563	45.189
ENSMUSG00000006307	Kmt2b	0.1	0.8	0.8	0.3	NA	0.1	3	0.9	2	1	0.7	0.6	0.8	1	0.4	0.8	0.6	2	0.9	0.5	0.2	2	2	2	0.3	0.4	0.8	1	1	2	3	0.2	NA	0.5	0.3				ENSMUSG00000006307	3.0407	2.03046	2.56191	1.86854	1.97764	2.73815
ENSMUSG00000006310	Zbtb32	NA	NA	NA	NA	NA	NA	NA	NA	NA	NA	NA	NA	NA	NA	NA	NA	NA	NA	NA	NA	NA	NA	NA	NA	NA	NA	NA	NA	NA	NA	NA	NA	0.4	NA	NA				ENSMUSG00000006310	0.10194	0.316687	0.109163	0.265167	0.359121	0.244476
ENSMUSG00000006315	Tmem147	8	19	4	16	23	22	6	10	17	14	6	18	11	9	24	15	7	6	17	10	30	17	21	10	11	13	4	8	13	4	2	15	7	5	9				ENSMUSG00000006315	57.8949	55.4326	41.6946	77.8319	48.0927	47.7635
ENSMUSG00000006333	Rps9	36	40	111	67	56	16	154	10	73	14	21	18	49	52	7	35	82	94	19	21	22	19	18	12	42	13	51	51	15	132	122	62	40	35	41				ENSMUSG00000006333	54.3457	68.2449	51.8412	62.3851	45.072	48.135
ENSMUSG00000006335	Tfpt	2	6	3	5	9	8	3	5	4	4	3	8	2	6	3	7	1	4	8	5	12	10	10	5	5	3	4	5	3	2	2	2	3	3	3				ENSMUSG00000006335	2.27309	3.28097	2.36754	3.09061	2.27041	2.64442
ENSMUSG00000006342	Susd2	134	5	0.3	2	13	8	NA	9	0.2	0.2	49	2	NA	15	0.5	3	4	7	0.9	2	22	10	2	NA	2	6	NA	0.8	0.4	5	NA	NA	0.2	0.1	0.5				ENSMUSG00000006342	4.68756	3.06142	3.55943	3.5766	2.1458	3.6302
ENSMUSG00000006344	Ggt5	NA	NA	0.2	0.3	NA	NA	0.2	1	0.1	NA	NA	NA	NA	NA	NA	0.2	NA	0.1	NA	0.8	0.5	NA	NA	NA	NA	0.5	0.8	0.5	NA	0.7	0.3	NA	NA	NA	NA				ENSMUSG00000006344	0	0	0.0212255	0	0	0
ENSMUSG00000006356	Crip2	NA	3	NA	NA	2	9	0.2	4	0.2	0.6	NA	1	NA	0.9	0.6	2	NA	0.1	2	2	6	3	6	0.8	2	0.6	NA	0.8	1	NA	NA	1	3	5	7				ENSMUSG00000006356	79.0666	97.3331	75.1173	102.104	86.2757	87.6877
ENSMUSG00000006360	Crip1	3486	60	41	92	61	145	254	416	263	13	2360	65	157	170	1	31	1148	262	78	143	60	9	3	6	22	1	298	354	11	227	220	163	66	37	139				ENSMUSG00000006360	13.8701	37.2231	20.3178	18.3149	14.5306	12.1459
ENSMUSG00000006362	Cbfa2t3	0.4	NA	NA	2	2	NA	0.3	NA	0.7	NA	0.1	NA	0.8	9	NA	NA	NA	1	NA	NA	NA	0.3	1	NA	NA	NA	0.2	1	NA	NA	NA	NA	0.1	0.4	0.1				ENSMUSG00000006362	0.0728452	0.0602149	0.10921	0.0479949	0.0452177	0.0321817
ENSMUSG00000006373	Pgrmc1	181	109	26	31	1081	93	34	154	39	68	187	57	41	101	2129	113	67	20	147	113	62	196	248	56	122	117	17	47	63	47	41	171	109	75	125				ENSMUSG00000006373	166.244	122.583	158.86	168.745	148.446	159.383
ENSMUSG00000006378	Gcat	29	7	1	9	53	11	0.8	4	4	5	21	22	3	1	50	7	2	0.4	21	8	4	3	2	4	6	9	2	3	3	0.7	0.3	9	5	5	4				ENSMUSG00000006378	1.67965	2.40775	1.2134	2.04025	1.30635	1.19316
ENSMUSG00000006386	Tek	NA	0.1	NA	NA	10	NA	NA	0.5	0.1	NA	NA	NA	NA	47	0.2	0.8	NA	NA	NA	NA	NA	0.6	NA	NA	0.1	NA	NA	0.4	NA	NA	NA	NA	NA	NA	NA				ENSMUSG00000006386	0.33741	0.214111	0.270806	0.170659	0.321569	0.367133
ENSMUSG00000006389	Mpl	NA	NA	NA	NA	NA	NA	NA	NA	3	NA	NA	NA	NA	NA	NA	NA	NA	0.7	NA	NA	NA	NA	NA	NA	NA	NA	NA	35	NA	NA	NA	NA	NA	NA	NA				ENSMUSG00000006389	0	0	0	0	0	0
ENSMUSG00000006390	Elovl1	68	103	46	62	102	136	56	128	61	42	51	184	62	64	73	36	255	57	177	200	141	22	8	55	201	53	135	40	44	40	30	86	67	76	94				ENSMUSG00000006390	25.031	21.7485	21.242	27.9094	25.4377	25.8748
ENSMUSG00000006392	Med8	17	19	19	18	40	16	14	15	17	12	13	20	26	11	25	18	36	19	22	20	9	17	20	12	26	7	22	11	15	12	12	19	21	22	24				ENSMUSG00000006392	4.57988	5.39444	5.31776	4.99241	5.31314	5.04982
ENSMUSG00000006395	Hyi	39	12	11	15	85	38	6	49	15	10	39	34	14	12	113	18	27	9	37	83	60	15	18	19	13	8	2	18	16	17	14	11	2	1	2				ENSMUSG00000006395	0.642913	1.32939	0.722892	0.393968	0.357915	0.363227
ENSMUSG00000006398	Cdc20	0.9	2	0.6	7	NA	2	0.8	1	6	6	0.7	6	7	NA	NA	1	1	8	6	2	4	0.9	2	2	1	0.7	7	3	3	0.7	0.2	6	8	14	9				ENSMUSG00000006398	30.6378	31.6428	32.305	54.692	49.9654	49.018
ENSMUSG00000006403	Adamts4	NA	0.7	NA	NA	2	1	NA	1	NA	2	NA	2	NA	10	NA	2	NA	NA	3	2	9	2	0.6	10	14	0.8	NA	NA	5	NA	NA	NA	0.7	2	2				ENSMUSG00000006403	0.111718	0.0449899	0.106076	0.148329	0.139746	0.052097
ENSMUSG00000006411	Pvrl4	NA	0.7	NA	NA	NA	NA	NA	NA	NA	NA	NA	NA	NA	0.6	NA	0.6	0.6	NA	NA	NA	NA	NA	NA	NA	NA	NA	NA	0.4	NA	NA	NA	9	NA	NA	NA				ENSMUSG00000006411	0.0231658	0.0559745	0.0972446	0.121272	0.149028	0.142597
ENSMUSG00000006412	Pfdn2	0.6	1	0.8	0.8	0.9	2	1	0.5	0.7	2	0.9	2	0.8	0.4	2	1	1	0.4	1	2	4	4	4	1	2	1	0.5	0.5	2	0.4	2	1	2	2	3				ENSMUSG00000006412	7.60071	9.31042	9.89982	8.59826	10.1097	10.3161
ENSMUSG00000006418	Rnf114	17	NA	NA	NA	0.9	NA	0.2	NA	NA	NA	22	NA	NA	0.6	2	NA	0.1	0.2	NA	NA	NA	NA	NA	NA	NA	NA	2	NA	NA	NA	NA	NA	NA	NA	NA				ENSMUSG00000006418	7.91514	9.00488	7.69586	7.99263	7.25596	6.87596
ENSMUSG00000006435	Neurl1a	NA	1	NA	NA	NA	NA	NA	NA	NA	3	NA	0.6	NA	0.1	NA	1	NA	NA	NA	NA	0.5	3	2	3	0.1	0.2	NA	NA	5	NA	NA	NA	NA	NA	0.2				ENSMUSG00000006435	1.16704	1.76962	1.3033	0.948666	0.823547	0.899632
ENSMUSG00000006442	Srm	NA	NA	0.8	0.7	NA	0.1	0.1	0.3	0.7	0.2	NA	0.5	3	NA	NA	0.3	NA	0.1	0.5	0.3	0.2	0.2	0.2	NA	0.2	0.2	NA	0.2	0.2	NA	0.3	0.2	0.4	0.5	0.2				ENSMUSG00000006442	18.8301	22.0584	20.1011	22.3527	20.9407	15.7644
ENSMUSG00000006445	Epha2	40	2	0.5	0.1	6	4	2	9	2	3	56	5	NA	12	6	0.5	NA	0.3	7	3	0.9	0.3	0.4	2	4	1	NA	3	4	NA	NA	52	5	8	6				ENSMUSG00000006445	20.8781	14.4216	19.9584	58.4958	55.7891	88.6083
ENSMUSG00000006456	Rbm14	37	42	78	50	34	34	60	26	62	52	68	55	66	41	36	43	17	56	51	38	51	42	54	43	37	33	42	50	45	56	52	28	52	61	40				ENSMUSG00000006456	9.36231	7.78323	8.46726	8.40162	8.51179	8.30876
ENSMUSG00000006457	Actn3	NA	NA	NA	NA	NA	NA	NA	NA	NA	NA	NA	NA	NA	NA	NA	NA	NA	NA	NA	NA	NA	NA	NA	NA	NA	NA	NA	NA	NA	NA	NA	NA	0.2	NA	NA				ENSMUSG00000006457	0.170068	0.278844	0.400661	0.262665	0.351662	0.288904
ENSMUSG00000006463	Zdhhc24	9	13	4	10	3	12	4	4	3	6	15	5	3	8	2	10	9	7	11	12	15	9	7	7	11	15	6	6	8	3	4	5	4	3	3				ENSMUSG00000006463	0.967755	0.903898	0.938792	0.962513	0.841422	1.041
ENSMUSG00000006464	Bbs1	NA	11	0.2	0.3	NA	9	0.2	3	3	4	0.2	3	1	5	1	13	NA	1	3	3	14	13	14	3	3	2	NA	2	3	NA	NA	1	2	2	1				ENSMUSG00000006464	0.611217	0.505773	0.564865	0.219157	0.368065	0.374829
ENSMUSG00000006469	Slc34a3	0.1	NA	NA	NA	NA	NA	NA	NA	NA	NA	NA	NA	NA	NA	NA	NA	NA	NA	NA	NA	NA	NA	NA	NA	NA	NA	NA	NA	NA	NA	NA	NA	NA	NA	NA				ENSMUSG00000006469	0.0165025	0.0199371	0.0247405	0	0	0.0230865
ENSMUSG00000006471	Ndor1	7	9	32	18	14	8	24	11	12	12	9	13	10	13	12	11	11	17	8	14	10	11	11	10	14	16	14	18	11	17	29	10	10	16	14				ENSMUSG00000006471	2.28695	2.31781	2.10687	1.43459	1.5237	1.93657
ENSMUSG00000006476	Nsmf	29	70	5	4	59	57	8	32	6	26	44	29	4	49	54	53	6	8	29	28	141	90	67	46	32	32	2	15	38	7	5	10	10	3	3				ENSMUSG00000006476	0.107739	0.107849	0.108451	0.173407	0.100664	0.118426
ENSMUSG00000006488	Prl7a1	NA	NA	NA	NA	NA	NA	NA	NA	NA	NA	NA	NA	NA	NA	NA	NA	NA	NA	NA	NA	NA	NA	NA	NA	NA	NA	NA	NA	NA	NA	NA	NA	0.4	0.2	0.2				ENSMUSG00000006488	0	0	0	0	0	0
ENSMUSG00000006490	Prl8a9	NA	NA	NA	NA	NA	NA	NA	0.5	NA	0.3	NA	0.2	NA	NA	NA	NA	NA	NA	0.4	NA	NA	NA	NA	0.2	NA	NA	NA	NA	0.4	NA	NA	NA	8	2	11				ENSMUSG00000006490	0	0	0	0	0	0
ENSMUSG00000006494	Pdk1	0.8	2	0.3	1	NA	NA	0.2	NA	0.4	1	0.3	0.2	0.5	0.6	0.7	2	0.1	0.5	NA	0.6	NA	0.3	NA	2	0.1	0.5	NA	0.7	NA	0.7	1	1	0.7	0.3	0.8				ENSMUSG00000006494	3.31391	2.79077	2.92248	2.85438	2.33042	3.71796
ENSMUSG00000006498	Ptbp1	21	38	78	62	28	51	64	48	71	48	15	62	58	52	25	55	70	75	47	80	88	22	30	47	54	56	30	97	42	74	88	47	69	65	53				ENSMUSG00000006498	16.4884	15.4512	17.3343	13.9716	16.2545	15.5875
ENSMUSG00000006517	Mvd	5	5	1	6	3	8	1	3	0.2	3	4	13	2	NA	4	6	4	0.2	10	7	8	7	7	2	4	2	2	0.2	4	0.7	1	6	6	4	4				ENSMUSG00000006517	8.32756	12.4393	7.53868	15.2904	16.4595	12.655
ENSMUSG00000006519	Cyba	215	9	21	37	19	26	80	50	38	0.6	139	31	52	22	1	10	224	47	46	311	172	2	2	1	9	37	398	25	3	42	33	41	0.7	6	4				ENSMUSG00000006519	59.2242	62.719	37.6146	172.587	138.888	117.78
ENSMUSG00000006522	Itih3	NA	NA	NA	NA	NA	NA	NA	NA	NA	NA	NA	NA	NA	NA	3	NA	NA	NA	NA	NA	NA	NA	NA	NA	NA	NA	NA	NA	NA	NA	NA	NA	NA	NA	NA				ENSMUSG00000006522	0	0	0	0	0	0
ENSMUSG00000006526	Tmem110	NA	0.4	0.1	NA	0.9	NA	NA	0.4	NA	NA	NA	0.1	NA	0.3	0.4	0.3	0.1	NA	NA	0.1	0.2	NA	NA	0.2	0.1	0.6	NA	0.1	NA	0.4	0.2	NA	NA	NA	NA				ENSMUSG00000006526	6.2157	7.07209	7.10634	7.15288	6.41808	6.35861
ENSMUSG00000006527	Sfmbt1	0.4	0.6	1	0.3	3	0.3	1	0.9	0.7	0.8	0.7	1	0.8	0.6	2	0.6	4	1	0.6	1	0.7	1	1	0.6	2	1	1	1	0.8	1	1	0.2	0.9	0.9	0.5				ENSMUSG00000006527	0.57852	0.472718	0.618998	0.625592	0.957441	1.06456
ENSMUSG00000006529	Itih1	NA	NA	NA	NA	295	NA	NA	NA	NA	NA	NA	NA	NA	3	500	NA	NA	NA	NA	NA	NA	NA	NA	NA	NA	NA	NA	NA	NA	NA	NA	NA	NA	NA	NA				ENSMUSG00000006529	0	0	0	0	0	0
ENSMUSG00000006538	Ihh	3	NA	NA	NA	NA	NA	NA	NA	NA	NA	6	NA	NA	NA	2	NA	NA	NA	NA	NA	NA	NA	NA	NA	NA	NA	NA	NA	NA	NA	NA	NA	NA	NA	NA				ENSMUSG00000006538	0.0484266	0	0.217804	0.0551111	0.0389416	0.203243
ENSMUSG00000006542	Prkag3	NA	NA	NA	NA	0.4	NA	NA	0.3	NA	NA	0.2	0.2	NA	1	NA	NA	NA	NA	NA	0.1	NA	NA	NA	NA	NA	NA	NA	NA	NA	NA	NA	NA	NA	NA	NA				ENSMUSG00000006542	0	0	0	0.00911334	0.00858601	0
ENSMUSG00000006567	Atp7b	3	NA	NA	NA	3	NA	NA	NA	NA	NA	4	NA	NA	0.1	8	0.2	NA	3	NA	NA	NA	NA	NA	NA	NA	NA	NA	NA	NA	NA	0.2	NA	0.1	0.3	0.2				ENSMUSG00000006567	0.186239	0.0750003	0.0930701	0.141298	0.0903325	0.130272
ENSMUSG00000006574	Slc4a1	NA	NA	NA	NA	NA	NA	NA	NA	NA	NA	NA	NA	NA	NA	NA	NA	NA	4	NA	NA	NA	NA	NA	NA	NA	NA	NA	NA	NA	NA	NA	NA	NA	NA	NA				ENSMUSG00000006574	0.0156989	0.0189663	0	0	0	0
ENSMUSG00000006576	Slc4a3	NA	2	NA	NA	NA	2	NA	2	NA	1	NA	0.6	NA	4	NA	3	NA	NA	1	0.5	5	4	2	2	0.3	1	NA	0.1	0.8	NA	NA	0.5	0.1	0.1	0.2				ENSMUSG00000006576	0.0541568	0.0654284	0.0579942	0.0946494	0.111984	0.151528
ENSMUSG00000006585	Cdt1	2	0.6	3	3	0.9	0.1	10	1	2	4	2	3	0.8	1	NA	1	3	6	1	5	1	0.7	0.6	2	3	0.6	2	1	3	1	3	3	4	9	5				ENSMUSG00000006585	40.6643	47.1388	36.2835	52.8709	44.2184	48.0051
ENSMUSG00000006586	Runx1t1	NA	0.1	NA	NA	NA	NA	NA	NA	NA	0.2	NA	NA	NA	NA	NA	0.2	NA	NA	NA	NA	NA	2	5	NA	NA	NA	NA	NA	NA	NA	NA	NA	NA	NA	NA				ENSMUSG00000006586	0	0.00564574	0.0245209	0	0.0125261	0
ENSMUSG00000006587	Snai3	0.4	0.6	0.6	3	NA	NA	0.7	NA	NA	0.4	0.6	NA	NA	0.6	NA	NA	NA	0.6	0.5	NA	NA	NA	NA	NA	NA	NA	NA	0.2	0.5	0.7	14	3	12	6	7				ENSMUSG00000006587	0.558097	0.603279	0.308258	4.44593	5.13348	4.0271
ENSMUSG00000006589	Aprt	261	39	67	47	40	125	36	62	71	53	173	188	104	25	46	44	75	31	203	128	157	33	33	46	67	61	117	39	57	31	32	86	303	378	294				ENSMUSG00000006589	101.938	134.136	92.961	147.043	108.542	113.391
ENSMUSG00000006599	Gtf2h1	32	27	39	38	34	7	41	40	23	74	43	12	24	39	47	16	45	35	11	18	7	19	13	75	61	34	25	22	68	34	42	33	87	63	86				ENSMUSG00000006599	6.1826	6.20992	7.32664	4.98555	5.93755	5.48801
ENSMUSG00000006611	Hfe	NA	0.1	NA	NA	8	0.5	NA	NA	0.2	NA	NA	NA	0.2	0.9	5	0.2	0.6	2	NA	0.6	2	NA	NA	NA	0.1	0.4	NA	0.1	NA	NA	NA	NA	NA	NA	NA				ENSMUSG00000006611	0.0504637	0	0.0252184	0.114859	0.0541063	0
ENSMUSG00000006638	Abhd1	96	9	4	3	6	19	7	13	2	3	73	8	2	4	13	3	18	5	12	24	19	7	3	5	64	14	4	2	4	1	2	3	2	2	0.5				ENSMUSG00000006638	6.00963	5.14041	5.33224	1.07365	1.18348	1.45182
ENSMUSG00000006641	Slc5a6	0.1	NA	2	NA	NA	0.1	NA	NA	NA	NA	0.7	0.2	NA	0.3	0.3	0.2	NA	NA	0.9	NA	NA	0.2	0.1	NA	0.1	NA	NA	0.1	NA	NA	0.3	NA	NA	0.3	0.2				ENSMUSG00000006641	1.82865	1.92357	1.56928	1.29887	1.47724	1.26148
ENSMUSG00000006642	Tcf23	NA	NA	NA	NA	NA	NA	NA	0.3	NA	NA	NA	NA	NA	NA	NA	NA	NA	NA	NA	NA	NA	NA	NA	NA	NA	NA	NA	NA	NA	NA	NA	NA	NA	NA	NA				ENSMUSG00000006642	0	0	0	0	0	0
ENSMUSG00000006651	Aplp1	0.8	0.4	NA	NA	NA	NA	NA	0.3	NA	0.6	0.1	0.2	NA	0.3	NA	0.8	NA	NA	0.1	NA	2	7	5	NA	0.3	NA	NA	NA	0.5	NA	NA	NA	0.2	0.1	0.2				ENSMUSG00000006651	8.43815	10.4077	10.2675	9.58055	7.70066	10.9537
ENSMUSG00000006673	Qrich1	0.8	0.6	2	1	0.9	0.2	1	1	1	1	1	0.9	1	1	0.7	0.5	0.1	0.3	0.6	0.3	0.2	0.9	1	1	0.3	0.8	0.8	2	0.8	0.7	2	1	1	1	0.7				ENSMUSG00000006673	11.7758	12.7467	15.0959	8.65483	11.73	13.8093
ENSMUSG00000006675	P4htm	NA	7	0.6	0.2	NA	11	0.5	5	0.7	7	NA	4	0.6	3	NA	8	NA	2	1	2	9	13	10	4	4	4	NA	1	6	0.7	1	NA	2	1	0.7				ENSMUSG00000006675	0.905344	0.906269	1.00828	0.912561	0.804289	0.79612
ENSMUSG00000006676	Usp19	7	25	12	25	18	24	33	21	18	15	12	23	12	24	12	33	14	20	22	12	37	21	21	22	18	18	24	30	20	38	39	9	18	13	18				ENSMUSG00000006676	8.02663	7.98345	7.14	6.13897	5.85872	6.68713
ENSMUSG00000006678	Pola1	4	15	8	34	7	1	15	7	81	30	1	2	70	26	4	15	5	50	2	8	0.2	5	1	22	16	10	30	73	21	7	8	10	14	16	15				ENSMUSG00000006678	3.10272	2.56881	3.78285	2.44573	3.80122	3.49166
ENSMUSG00000006699	Cdc42	32	49	49	72	60	64	150	98	51	64	30	44	68	89	29	50	118	77	67	56	40	58	68	50	99	25	128	52	57	75	82	75	71	46	102				ENSMUSG00000006699	122.408	130.717	127.762	118.435	119.517	111.718
ENSMUSG00000006705	Pknox1	3	4	17	7	6	2	11	3	5	10	5	5	4	6	4	4	1	7	4	3	1	5	6	6	6	3	4	7	8	19	22	2	5	4	4				ENSMUSG00000006705	1.09904	0.933912	0.9876	0.860601	1.29008	1.02502
ENSMUSG00000006711	D130043K22Rik	NA	0.6	NA	NA	NA	0.1	NA	NA	NA	2	0.3	NA	NA	NA	NA	0.6	NA	NA	NA	NA	2	12	6	0.6	0.1	NA	NA	NA	2	NA	NA	NA	NA	NA	NA				ENSMUSG00000006711	0	0	0.00655983	0	0.00938275	0
ENSMUSG00000006715	Gmnn	21	10	6	58	13	5	11	9	67	30	21	5	78	5	12	5	40	57	8	15	4	5	3	17	6	6	62	31	22	13	10	41	94	103	81				ENSMUSG00000006715	14.585	17.8937	18.4772	14.3373	13.8393	14.0632
ENSMUSG00000006717	Acot13	37	22	4	29	74	18	11	28	9	24	25	7	16	22	59	20	34	17	9	21	14	14	5	24	21	41	14	12	26	8	10	29	15	18	14				ENSMUSG00000006717	7.98068	12.542	10.9919	10.1899	9.73938	11.7094
ENSMUSG00000006720	Zfp184	NA	4	NA	6	0.9	NA	0.5	1	4	10	0.2	0.6	2	0.6	NA	7	NA	0.3	NA	NA	0.2	2	2	8	0.4	5	0.7	7	6	NA	NA	0.2	0.2	0.6	0.5				ENSMUSG00000006720	0.249509	0.23293	0.300386	0.335577	0.231039	0.412523
ENSMUSG00000006728	Cdk4	24	32	27	65	22	55	20	34	40	57	11	157	48	14	10	36	18	30	83	69	60	23	58	47	48	52	7	29	49	18	20	67	51	68	59				ENSMUSG00000006728	48.1872	52.0102	40.9717	51.5374	40.5823	39.8817
ENSMUSG00000006731	B4galnt1	105	1	19	25	40	8	2	7	29	7	142	13	62	12	67	3	59	11	13	39	54	45	61	4	3	49	24	18	7	30	77	27	7	7	4				ENSMUSG00000006731	2.79935	3.0392	2.46703	8.3303	6.95596	7.40907
ENSMUSG00000006732	Mettl1	8	17	23	17	17	18	17	19	29	12	6	50	48	8	29	19	15	20	25	28	19	16	15	13	15	26	3	25	11	25	38	25	27	42	22				ENSMUSG00000006732	1.42585	1.70173	1.25667	1.39647	1.42685	0.991321
ENSMUSG00000006736	Tspan31	77	61	10	54	192	91	15	64	34	45	58	83	47	35	194	56	66	12	91	112	112	30	28	45	65	129	12	23	42	7	8	50	48	80	61				ENSMUSG00000006736	219.326	181.147	187.511	291.347	236.613	260.218
ENSMUSG00000006740	Kif5b	0.8	1	0.5	0.5	NA	0.1	0.6	3	0.4	0.8	1	0.1	0.1	1	0.6	1	0.9	0.4	0.1	0.3	NA	0.6	NA	0.9	0.7	1	0.6	0.8	1	3	0.7	1	0.3	0.7	0.8				ENSMUSG00000006740	13.0277	9.37378	16.931	9.12909	15.5575	15.4722
ENSMUSG00000006763	Saal1	6	16	10	38	6	13	17	15	26	31	4	14	31	14	10	16	8	19	21	14	8	13	17	25	11	14	13	20	27	11	14	14	30	13	12				ENSMUSG00000006763	1.30466	1.82215	1.46589	1.44232	1.20822	1.45213
ENSMUSG00000006764	Tph2	NA	NA	NA	NA	NA	NA	NA	NA	NA	NA	NA	NA	NA	NA	NA	NA	NA	NA	NA	NA	NA	NA	4	NA	NA	NA	NA	NA	NA	NA	NA	NA	NA	NA	NA				ENSMUSG00000006764	0.0320733	0	0.0961686	0.0730008	0.189136	0.224349
ENSMUSG00000006782	Cnp	NA	70	NA	0.1	NA	1	0.6	NA	NA	3	NA	NA	NA	NA	NA	6	NA	0.3	0.3	NA	44	31	0.1	10	24	NA	NA	NA	5	NA	NA	NA	NA	NA	NA				ENSMUSG00000006782	2.24864	1.9729	2.27335	2.02067	2.64718	3.44497
ENSMUSG00000006784	Ttc25	NA	4	NA	0.8	NA	3	0.5	0.5	NA	NA	NA	NA	0.2	4	NA	4	NA	NA	0.1	NA	5	1	0.4	0.2	0.3	0.4	NA	0.1	0.4	NA	NA	0.5	1	2	0.8				ENSMUSG00000006784	0.0224947	0.0217412	0.0404688	0.0409594	0.0337657	0.0818207
ENSMUSG00000006800	Sulf2	2	0.1	NA	NA	NA	3	NA	2	NA	2	3	4	NA	0.3	0.6	0.2	NA	NA	4	0.7	8	1	2	3	3	2	NA	0.1	4	NA	NA	0.2	1	1	2				ENSMUSG00000006800	12.179	8.94419	11.3702	10.269	9.12482	11.7615
ENSMUSG00000006818	Sod2	62	44	25	28	92	94	18	65	26	35	55	44	41	34	101	33	126	28	63	67	64	69	66	30	50	59	26	24	29	16	22	38	29	33	30				ENSMUSG00000006818	8.6732	8.8867	10.9363	8.81532	9.77009	10.5465
ENSMUSG00000006850	Tmco6	3	3	5	8	4	2	6	4	2	3	4	2	3	5	3	3	1	7	4	2	2	2	3	3	1	2	9	4	3	7	2	1	0.9	0.7	0.3				ENSMUSG00000006850	3.22621	4.67721	4.02416	5.37512	4.01253	5.56049
ENSMUSG00000006920	Ezh1	5	4	14	9	8	7	20	8	4	8	7	2	6	22	6	5	17	18	7	9	6	10	9	8	7	13	10	6	8	23	20	6	9	4	6				ENSMUSG00000006920	0.880301	1.11599	0.729335	1.0084	1.28226	1.24367
ENSMUSG00000006930	Hap1	NA	2	NA	NA	NA	NA	NA	NA	NA	1	NA	NA	NA	0.3	NA	2	0.1	0.1	NA	NA	0.2	9	10	1	0.1	NA	NA	NA	1	NA	NA	0.2	0.9	0.5	0.5				ENSMUSG00000006930	1.37128	1.45429	2.01862	6.11516	8.86151	11.4843
ENSMUSG00000006931	P3h4	NA	1	NA	0.1	NA	7	NA	2	NA	NA	NA	8	NA	0.3	NA	2	NA	NA	9	3	0.5	0.2	NA	NA	0.3	2	NA	NA	NA	NA	NA	2	0.7	0.2	0.3				ENSMUSG00000006931	18.4765	15.8664	14.7809	13.4683	10.7524	11.608
ENSMUSG00000006932	Ctnnb1	0.1	0.7	0.2	0.1	NA	0.1	NA	1	NA	0.4	NA	0.2	NA	0.3	NA	0.2	0.6	NA	0.5	NA	NA	0.4	1	0.2	0.3	0.7	NA	0.1	0.2	NA	NA	2	NA	0.2	0.3				ENSMUSG00000006932	55.9506	53.6362	58.8565	52.4248	58.0501	61.6562
ENSMUSG00000006941	Eif1b	2	3	2	3	3	3	2	4	3	3	0.7	3	3	2	2	3	3	2	3	3	7	6	7	2	4	1	2	2	3	2	2	3	2	0.8	0.8				ENSMUSG00000006941	25.921	25.9528	33.047	29.9635	25.8772	30.1953
ENSMUSG00000006948	Klk4	NA	0.4	NA	NA	NA	NA	NA	NA	NA	NA	NA	NA	NA	NA	NA	NA	NA	NA	NA	NA	NA	NA	NA	NA	1	NA	NA	NA	NA	NA	NA	NA	NA	NA	NA				ENSMUSG00000006948	0	0	0	0	0	0
ENSMUSG00000006958	Chrd	NA	0.8	NA	NA	0.9	2	NA	0.5	NA	NA	NA	0.9	NA	NA	0.3	3	NA	NA	0.9	NA	1	1	0.6	NA	0.1	0.8	NA	NA	0.4	NA	NA	NA	0.2	0.2	NA				ENSMUSG00000006958	0.373605	0.208964	0.363034	0.60233	0.311556	0.648491
ENSMUSG00000006998	Psmd2	95	95	62	80	144	92	61	107	71	87	132	81	94	74	135	87	115	74	95	74	36	118	118	91	170	89	75	67	87	46	57	115	124	120	131				ENSMUSG00000006998	35.1597	39.1174	41.8546	32.3684	42.0597	42.6509
ENSMUSG00000007021	Syngr3	NA	4	NA	NA	NA	3	NA	0.4	NA	11	NA	0.9	NA	NA	NA	3	NA	NA	1	0.1	16	85	64	5	2	NA	NA	NA	15	0.7	NA	NA	4	6	2				ENSMUSG00000007021	4.79654	4.15297	2.51685	4.04848	3.68565	2.5443
ENSMUSG00000007029	Vars	2	1	0.9	7	NA	3	2	0.5	1	3	1	6	2	0.6	0.6	1	1	5	3	1	2	0.9	1	3	1	2	0.7	2	3	0.7	1	4	4	10	6				ENSMUSG00000007029	9.10728	7.74024	7.28662	10.9648	9.32435	9.56292
ENSMUSG00000007030	Vwa7	NA	0.1	NA	NA	NA	1	0.1	NA	NA	0.6	0.5	NA	NA	2	NA	NA	NA	NA	0.5	NA	0.5	NA	NA	0.6	0.2	NA	NA	0.2	1	NA	NA	1	NA	NA	NA				ENSMUSG00000007030	0	0	0.0169336	0	0	0
ENSMUSG00000007034	Slc44a4	68	3	NA	NA	NA	NA	NA	NA	NA	NA	59	NA	NA	6	NA	0.6	NA	NA	NA	NA	NA	NA	NA	NA	NA	NA	NA	NA	NA	NA	NA	18	1	8	6				ENSMUSG00000007034	0.180062	0.247544	0.0651602	0.508758	0.40609	0.408256
ENSMUSG00000007035	Msh5	NA	0.1	NA	2	NA	NA	NA	NA	1	0.3	NA	NA	0.8	4	NA	0.3	NA	0.1	0.1	0.1	NA	NA	NA	NA	0.1	0.1	NA	1	0.4	NA	NA	0.2	NA	0.2	NA				ENSMUSG00000007035	0.0269243	0.0532277	0.0220173	0.0389973	0.0288678	0.075333
ENSMUSG00000007036	Abhd16a	35	27	17	19	26	37	19	27	14	24	40	35	11	47	40	23	36	31	41	47	75	26	23	20	20	20	22	21	26	33	27	17	4	5	7				ENSMUSG00000007036	3.23488	2.65347	2.90353	3.93693	3.40066	3.17081
ENSMUSG00000007038	Neu1	1	1	10	0.6	NA	0.7	4	1	0.4	0.4	2	0.9	0.8	2	0.3	2	0.1	2	0.4	1	0.8	2	2	0.2	0.7	1	0.9	0.5	1	7	10	0.6	0.4	2	2				ENSMUSG00000007038	7.68826	8.21037	6.27148	8.19706	4.66885	6.36154
ENSMUSG00000007039	Ddah2	NA	3	NA	NA	0.9	3	0.2	0.9	0.4	3	NA	2	NA	1	NA	3	NA	NA	2	0.4	5	2	3	4	0.9	0.3	NA	0.5	3	NA	NA	0.2	NA	0.2	NA				ENSMUSG00000007039	14.3343	18.5856	13.5464	14.5068	8.57642	7.41257
ENSMUSG00000007041	Clic1	NA	0.4	0.2	2	0.9	0.5	0.4	1	0.7	1	0.1	0.6	0.8	1	NA	0.1	3	0.6	1	1	0.5	0.2	0.6	0.4	0.3	0.3	0.4	1	0.8	0.4	0.2	1	0.1	0.4	0.3				ENSMUSG00000007041	74.206	91.413	86.8246	87.4006	58.5745	65.6269
ENSMUSG00000007050	Lsm2	0.6	0.6	0.2	5	NA	3	0.7	0.9	2	3	0.3	4	4	0.6	NA	0.6	0.7	3	4	2	0.7	0.5	1	3	1	0.4	1	2	4	NA	0.3	5	5	5	3				ENSMUSG00000007050	4.84533	6.13409	5.69482	4.74045	3.9397	3.99313
ENSMUSG00000007080	Pole	4	2	0.9	9	0.4	0.3	2	2	12	7	0.7	1	9	1	0.1	2	0.8	11	0.9	1	0.2	1	1	5	1	1	6	13	7	0.7	3	5	8	8	6				ENSMUSG00000007080	3.13597	2.73432	3.22776	3.08044	4.14379	4.56156
ENSMUSG00000007097	Atp1a2	NA	123	NA	NA	6	275	NA	13	NA	30	NA	0.9	NA	11	0.3	247	NA	NA	17	NA	260	409	69	54	2	NA	NA	NA	34	NA	NA	NA	NA	NA	NA				ENSMUSG00000007097	0.0185014	0.0149014	0.0184915	0	0.0132245	0.00862766
ENSMUSG00000007122	Casq1	NA	2	NA	NA	NA	5	NA	NA	NA	NA	NA	0.1	NA	0.4	NA	2	NA	NA	0.3	NA	2	0.7	NA	NA	0.3	NA	NA	NA	NA	NA	NA	NA	NA	NA	NA				ENSMUSG00000007122	0.0562978	0.0170037	0	0.0160172	0	0.0393796
ENSMUSG00000007207	Stx1a	NA	NA	NA	NA	NA	NA	NA	NA	NA	0.4	NA	NA	NA	NA	NA	0.2	NA	NA	0.5	NA	NA	0.2	NA	NA	0.1	NA	NA	NA	NA	0.7	NA	NA	NA	NA	NA				ENSMUSG00000007207	0.310495	0.316276	0.31033	0.166284	0.345962	0.229963
ENSMUSG00000007209	Ceacam9	NA	NA	NA	NA	NA	NA	NA	NA	NA	NA	NA	NA	NA	NA	NA	NA	NA	NA	NA	NA	NA	NA	NA	NA	NA	NA	NA	NA	NA	NA	NA	NA	0.9	2	4				ENSMUSG00000007209	0	0	0	0	0	0
ENSMUSG00000007338	Mrpl49	37	38	34	38	41	69	29	39	26	76	34	41	34	29	64	32	63	51	60	57	56	63	70	54	34	40	26	16	70	30	34	64	66	79	62				ENSMUSG00000007338	30.8588	39.9677	38.0515	25.1815	17.7061	23.3304
ENSMUSG00000007411	Mark3	58	73	45	34	47	54	60	58	32	62	74	36	24	71	42	81	27	63	35	26	52	80	91	78	66	30	61	52	64	58	51	49	81	78	100				ENSMUSG00000007411	13.6949	14.8227	16.7255	13.0207	13.8408	15.0916
ENSMUSG00000007415	Gatad1	26	26	10	16	26	32	11	36	21	24	30	37	16	17	29	22	14	12	30	28	37	24	23	21	31	19	31	24	24	11	11	27	24	28	17				ENSMUSG00000007415	25.6742	28.1688	24.4318	25.6087	22.8039	23.5018
ENSMUSG00000007458	M6pr	1	0.7	3	0.7	0.9	0.5	1	1	2	0.6	0.5	0.2	3	1	NA	0.5	3	1	0.4	1	0.2	0.7	0.7	0.2	0.7	0.4	1	2	0.8	1	1	1	2	2	1				ENSMUSG00000007458	28.5894	26.0927	26.9812	32.7475	33.8524	29.6938
ENSMUSG00000007476	Lrrc8a	20	20	17	6	27	26	11	60	8	22	48	30	5	71	25	22	10	11	23	16	45	33	29	30	35	14	11	18	24	23	26	20	16	16	15				ENSMUSG00000007476	6.39411	5.4439	8.9607	5.29669	7.34407	9.36751
ENSMUSG00000007564	Ppp2r1a	49	100	54	61	45	112	57	67	70	77	34	112	57	66	26	78	67	40	117	83	140	147	181	69	107	128	85	86	71	53	44	66	67	58	52				ENSMUSG00000007564	31.8042	38.5795	32.5651	33.3602	29.4273	30.473
ENSMUSG00000007570	Fance	6	18	14	15	14	14	7	10	9	11	8	19	8	17	7	22	11	15	24	22	24	13	13	16	13	16	6	8	14	13	10	11	13	15	14				ENSMUSG00000007570	0.876804	0.995335	0.843268	0.896166	0.684672	0.805409
ENSMUSG00000007589	Tinf2	20	14	31	20	14	7	37	9	19	18	20	11	16	10	7	12	13	26	7	10	8	12	13	18	14	9	33	21	19	29	18	18	26	25	21				ENSMUSG00000007589	14.8095	20.8574	14.5994	31.7119	27.245	23.6994
ENSMUSG00000007594	Hapln4	NA	NA	NA	NA	NA	NA	NA	NA	NA	NA	NA	NA	NA	NA	0.4	NA	NA	NA	NA	NA	NA	0.8	NA	NA	NA	0.2	NA	NA	NA	NA	NA	NA	0.2	1	0.5				ENSMUSG00000007594	0.730563	0.520112	0.625864	1.23226	1.83235	2.5551
ENSMUSG00000007603	Dus3l	6	10	10	10	6	7	20	7	11	9	10	9	13	5	5	9	12	11	9	9	8	8	8	10	5	7	4	9	8	17	19	8	5	11	7				ENSMUSG00000007603	8.27977	8.25803	6.86225	10.094	9.05191	8.50953
ENSMUSG00000007610	Gtpbp3	5	11	6	7	9	8	9	7	8	7	7	9	5	7	5	12	7	7	5	13	10	8	7	7	6	5	6	4	7	11	7	7	9	14	8				ENSMUSG00000007610	1.79499	2.29696	1.59741	2.97752	2.52194	2.5915
ENSMUSG00000007613	Tgfbr1	0.1	0.8	0.2	0.1	NA	NA	0.2	0.5	0.4	NA	NA	NA	NA	0.3	0.3	0.3	0.1	NA	NA	0.1	0.2	0.3	NA	NA	0.3	NA	NA	0.5	NA	NA	NA	0.9	NA	0.1	0.2				ENSMUSG00000007613	14.3194	8.11371	13.5514	10.9106	19.675	23.0843
ENSMUSG00000007617	Homer1	NA	0.3	NA	NA	NA	NA	NA	0.4	NA	NA	NA	NA	NA	NA	NA	0.5	NA	NA	NA	NA	NA	NA	NA	NA	NA	NA	NA	NA	NA	NA	0.3	NA	0.2	0.2	NA				ENSMUSG00000007617	1.64091	1.39504	2.0809	1.23378	1.90859	1.75803
ENSMUSG00000007646	Rad51c	NA	0.4	0.5	1	NA	0.1	1	0.5	0.4	2	NA	0.2	0.7	0.4	0.5	0.6	NA	2	0.7	0.7	NA	0.7	0.4	0.7	0.1	0.8	0.9	0.4	0.8	NA	0.2	0.8	4	2	2				ENSMUSG00000007646	0.501927	0.599801	0.719772	0.788516	1.31029	1.23645
ENSMUSG00000007653	Gabrb2	NA	0.4	NA	NA	NA	NA	NA	NA	NA	0.2	NA	NA	NA	NA	NA	0.2	NA	NA	NA	NA	NA	2	2	NA	NA	NA	NA	NA	NA	NA	NA	NA	NA	NA	NA				ENSMUSG00000007653	0	0	0	0	0	0
ENSMUSG00000007655	Cav1	NA	NA	NA	NA	NA	2	NA	1	NA	NA	NA	0.5	NA	2	NA	0.3	NA	NA	0.6	0.9	NA	NA	NA	NA	0.9	6	NA	NA	NA	NA	NA	0.5	NA	NA	0.1				ENSMUSG00000007655	0.944354	0.378267	0.673819	0.752868	0.314043	0.275529
ENSMUSG00000007656	Arpp19	5	0.6	0.9	0.6	3	1	1	0.5	0.8	1	4	0.9	0.6	0.6	4	0.6	0.9	0.6	2	0.8	0.7	1	0.7	0.2	0.4	0.2	1	0.9	1	2	0.7	6	6	5	10				ENSMUSG00000007656	8.11976	8.53427	8.53053	7.94782	8.47004	8.56839
ENSMUSG00000007659	Bcl2l1	7	4	4	3	3	21	0.5	10	0.1	8	7	8	0.8	5	5	4	10	5	11	9	16	9	12	6	12	5	3	0.9	7	0.7	1	6	9	4	6				ENSMUSG00000007659	13.0887	15.005	14.6576	11.7593	10.509	10.7432
ENSMUSG00000007670	Khsrp	28	45	46	50	34	59	39	36	50	44	36	83	43	30	22	50	26	52	71	50	73	41	61	52	34	39	28	51	47	41	34	36	45	59	35				ENSMUSG00000007670	11.9985	13.0645	19.3597	16.0172	18.6995	27.3196
ENSMUSG00000007682	Dio2	NA	NA	NA	NA	NA	NA	NA	NA	NA	0.6	NA	NA	NA	NA	NA	NA	NA	NA	NA	NA	NA	NA	NA	0.2	NA	NA	NA	NA	0.8	NA	NA	NA	NA	NA	NA				ENSMUSG00000007682	0	0	0	0	0.0171912	0
ENSMUSG00000007721	Ccdc124	30	17	23	22	46	92	27	30	24	32	41	77	37	34	36	14	48	26	65	64	81	64	75	27	48	13	22	13	30	26	26	63	65	79	84				ENSMUSG00000007721	40.776	53.3627	50.9557	49.5643	50.6658	54.6708
ENSMUSG00000007739	Cct4	127	119	210	178	132	32	136	140	212	159	66	42	149	85	100	152	133	151	43	90	22	96	74	147	140	165	86	196	141	157	170	203	248	321	246				ENSMUSG00000007739	44.6181	54.4446	56.1667	59.9649	64.4903	61.2694
ENSMUSG00000007777	0610009B22Rik	51	47	5	35	62	37	7	24	18	30	31	13	20	16	53	41	30	11	22	33	45	30	29	25	21	37	31	10	29	3	4	33	19	23	13				ENSMUSG00000007777	11.1468	11.68	12.3179	16.5814	16.3854	16.8202
ENSMUSG00000007783	Cpt1c	NA	7	NA	NA	NA	20	NA	9	NA	7	NA	9	NA	2	0.2	9	NA	NA	16	4	34	8	4	9	7	8	NA	NA	9	NA	NA	NA	4	2	0.5				ENSMUSG00000007783	37.3666	35.7497	27.519	31.5349	20.509	21.6853
ENSMUSG00000007805	Twist2	NA	0.3	NA	NA	NA	NA	NA	5	NA	0.4	NA	52	NA	NA	NA	9	NA	NA	7	5	1	NA	0.1	0.2	1	24	NA	NA	0.5	NA	NA	0.2	0.7	0.4	2				ENSMUSG00000007805	0	0	0.0362724	0	0	0
ENSMUSG00000007812	Zfp655	40	24	46	25	28	5	28	26	54	21	68	8	31	50	29	31	31	30	7	16	8	14	9	32	37	40	23	76	25	25	39	13	52	34	66				ENSMUSG00000007812	14.6092	14.6844	16.2647	14.0559	15.9374	16.3036
ENSMUSG00000007815	Rhoa	2	2	2	2	2	3	4	3	1	1	2	7	1	2	0.9	2	2	1	8	2	2	0.8	0.7	2	5	1	2	2	2	1	4	1	4	2	5				ENSMUSG00000007815	118.532	150.794	132.767	124.99	123.765	122.784
ENSMUSG00000007817	Zmiz1	NA	0.3	0.8	0.4	0.9	0.1	0.2	0.3	0.7	2	0.2	0.6	0.2	2	NA	0.5	0.6	0.5	0.1	0.8	1	3	3	4	0.9	0.1	NA	1	3	0.7	0.7	NA	2	0.4	2				ENSMUSG00000007817	1.9018	1.47835	2.40151	0.719787	1.19781	1.2862
ENSMUSG00000007827	Ankrd26	0.4	3	4	4	4	0.7	3	3	2	7	0.2	0.5	2	4	2	4	2	5	0.3	2	0.7	5	4	6	3	2	0.8	3	5	2	6	0.9	6	5	4				ENSMUSG00000007827	1.42921	1.33905	2.74612	0.630679	1.11332	1.8607
ENSMUSG00000007833	Aldh16a1	125	9	7	14	29	13	15	9	26	11	150	23	21	17	34	8	35	18	15	34	23	5	6	17	4	8	35	23	15	9	5	12	6	5	10				ENSMUSG00000007833	2.50345	2.64345	2.18196	1.95916	1.53229	1.36046
ENSMUSG00000007836	Hnrnpa0	116	178	169	115	86	130	160	100	185	106	124	211	172	79	45	222	33	116	166	136	218	113	272	140	102	87	84	179	119	217	155	100	104	113	76				ENSMUSG00000007836	73.6473	67.993	92.0449	56.5817	68.5144	71.4301
ENSMUSG00000007837	Prrg2	5	2	NA	NA	0.9	0.6	NA	0.4	0.1	NA	4	3	NA	0.9	7	3	0.1	NA	2	2	0.8	NA	NA	0.2	0.1	2	NA	0.2	0.4	NA	NA	4	2	0.7	4				ENSMUSG00000007837	0.441205	1.02225	0.715822	0.701572	0.466572	0.60878
ENSMUSG00000007850	Hnrnph1	0.5	1	1	1	NA	0.1	2	0.5	2	2	1	0.2	1	0.3	0.3	0.8	0.1	1	0.6	0.1	NA	1	2	1	0.6	0.4	1	0.7	0.8	4	2	0.9	2	2	2				ENSMUSG00000007850	5.34653	4.68422	8.18519	4.03031	6.70908	6.14568
ENSMUSG00000007867	Ift43	34	53	NA	1	25	98	0.3	49	0.5	22	29	42	0.6	58	4	39	14	0.6	43	49	39	22	25	27	47	33	NA	0.9	25	NA	NA	56	32	29	26				ENSMUSG00000007867	14.395	16.0702	15.8443	15.7599	13.6106	13.0856
ENSMUSG00000007872	Id3	6	3	0.5	NA	8	3	0.5	2	NA	NA	5	0.6	NA	11	0.6	2	NA	NA	3	0.8	1	0.2	NA	0.6	0.5	1	NA	0.4	0.4	2	NA	0.2	NA	NA	NA				ENSMUSG00000007872	56.7148	67.4109	50.3196	37.6638	33.8456	31.5318
ENSMUSG00000007877	Tcap	NA	NA	NA	NA	NA	NA	NA	0.3	NA	NA	NA	0.2	NA	6	NA	NA	NA	NA	NA	NA	NA	NA	NA	NA	0.1	NA	NA	NA	NA	NA	NA	NA	NA	NA	NA				ENSMUSG00000007877	0.0984914	0	0.147658	0	0	0
ENSMUSG00000007880	Arid1a	0.5	2	0.8	0.8	NA	0.7	2	0.6	0.7	1	0.9	0.5	0.2	0.9	0.1	2	0.5	0.8	0.4	0.5	0.9	2	3	1	0.4	0.2	0.5	0.8	1	3	3	0.5	0.4	0.6	0.4				ENSMUSG00000007880	5.34615	4.42232	5.8649	2.89612	3.92819	5.1986
ENSMUSG00000007888	Crlf1	0.1	3	NA	0.3	0.4	42	0.3	8	NA	NA	NA	34	NA	NA	NA	5	NA	0.8	32	5	9	0.3	0.2	0.4	46	0.3	NA	NA	NA	NA	NA	17	1	2	3				ENSMUSG00000007888	9.66682	5.21256	9.55251	24.0741	15.5371	21.3679
ENSMUSG00000007891	Ctsd	1	0.7	NA	0.4	0.9	6	NA	1	0.2	0.3	0.2	1	NA	0.6	2	0.6	41	0.4	4	34	30	0.5	0.1	0.8	1	2	0.8	0.2	1	NA	0.7	2	0.4	0.7	0.7				ENSMUSG00000007891	222.706	249.101	216.341	192.916	131.407	183.718
ENSMUSG00000007892	Rplp1	5	6	18	9	21	29	5	17	8	8	2	27	15	8	18	6	12	10	45	23	24	13	16	8	13	12	2	4	8	12	7	19	24	24	19				ENSMUSG00000007892	744.436	1021.21	728.377	1120.14	778.881	822.349
ENSMUSG00000007908	Hmgcll1	NA	4	NA	NA	NA	5	0.3	NA	NA	2	NA	0.2	NA	2	NA	4	NA	0.7	1	NA	0.2	11	12	2	0.4	NA	NA	NA	2	NA	NA	19	2	0.1	0.7				ENSMUSG00000007908	0.641781	0.544594	0.629985	0.7608	0.917474	0.844394
ENSMUSG00000007944	Ttc9b	NA	3	NA	NA	NA	NA	NA	NA	NA	4	NA	0.1	NA	NA	NA	2	NA	NA	NA	NA	4	30	38	1	0.3	NA	NA	NA	4	NA	NA	NA	NA	NA	NA				ENSMUSG00000007944	0.102275	0.123562	0.153331	0	0.0548289	0
ENSMUSG00000007946	Phox2a	NA	NA	NA	NA	NA	NA	NA	NA	NA	30	NA	0.2	NA	NA	NA	NA	NA	NA	0.1	NA	1	NA	6	49	NA	NA	NA	NA	62	NA	NA	NA	3	0.4	0.7				ENSMUSG00000007946	0.986263	1.54198	0.608838	0.924329	0.777539	0.608717
ENSMUSG00000007950	Abhd8	NA	0.5	0.1	0.1	NA	0.3	0.1	0.3	0.1	1	NA	0.2	NA	0.3	NA	0.2	NA	NA	0.2	0.2	0.7	1	0.7	0.2	0.1	0.4	NA	NA	0.4	0.4	0.2	NA	NA	0.2	0.2				ENSMUSG00000007950	10.9878	15.9467	9.62979	21.3674	14.0513	14.0221
ENSMUSG00000007987	Ift22	0.1	2	NA	0.9	NA	6	0.3	0.5	1	2	NA	1	2	NA	NA	4	2	0.4	3	0.9	4	4	5	1	0.4	0.6	NA	0.5	2	NA	NA	0.2	0.2	0.3	0.3				ENSMUSG00000007987	6.47891	11.4304	7.70888	10.9428	8.37998	11.8693
ENSMUSG00000007989	Fzd3	NA	58	0.5	NA	NA	24	NA	2	1	28	NA	3	0.2	4	0.5	37	NA	NA	4	NA	18	56	74	33	31	4	NA	3	31	NA	NA	6	2	4	3				ENSMUSG00000007989	2.8015	1.7969	1.92437	3.73309	5.92005	5.34441
ENSMUSG00000008028	1700008O03Rik	NA	0.7	NA	NA	NA	0.7	NA	NA	NA	0.3	NA	NA	NA	NA	NA	0.3	NA	NA	NA	NA	8	0.1	NA	0.4	NA	NA	NA	0.1	0.2	NA	NA	NA	0.4	0.2	0.3				ENSMUSG00000008028	0.0610569	0.0421512	0.0130767	0.00992639	0.028056	0.0610123
ENSMUSG00000008035	Mid1ip1	3	2	1	3	2	11	2	3	4	2	3	6	6	3	2	2	7	1	3	5	17	6	4	3	11	3	15	3	2	3	2	3	0.2	0.1	0.3				ENSMUSG00000008035	0.594523	1.05494	0.515288	1.09945	1.20515	1.48151
ENSMUSG00000008090	Fgfrl1	NA	1	NA	NA	NA	3	NA	NA	NA	NA	NA	0.2	NA	0.3	NA	0.8	NA	NA	NA	NA	5	0.2	NA	0.2	0.3	0.2	NA	NA	0.4	NA	NA	NA	NA	NA	0.2				ENSMUSG00000008090	6.73863	6.79734	5.14161	7.4578	7.30453	7.89704
ENSMUSG00000008136	Fhl2	11	0.3	NA	NA	NA	0.7	NA	12	NA	0.2	9	2	NA	NA	NA	0.6	NA	NA	4	2	NA	0.1	NA	0.2	0.2	2	NA	NA	1	NA	NA	4	NA	1	0.5				ENSMUSG00000008136	4.33101	3.85636	5.9871	5.60094	6.13622	6.27537
ENSMUSG00000008140	Emc10	38	79	47	49	61	121	42	53	44	55	32	74	57	39	65	77	46	38	75	110	214	72	72	55	63	63	26	50	51	40	48	30	47	24	37				ENSMUSG00000008140	11.8534	10.4323	10.924	14.7276	10.3944	11.8029
ENSMUSG00000008167	Fbxw9	10	13	2	2	9	22	2	14	3	18	11	36	5	11	14	16	10	2	35	15	45	21	31	12	6	13	2	4	17	2	2	23	14	19	19				ENSMUSG00000008167	1.53065	2.08705	1.4154	2.61518	2.15803	1.78726
ENSMUSG00000008193	Spib	793	NA	NA	19	4	NA	203	NA	1	NA	475	0.2	2	1	NA	NA	0.8	187	NA	NA	NA	NA	NA	NA	NA	5	0.1	0.4	NA	2	3	NA	NA	NA	NA				ENSMUSG00000008193	0.0497896	0	0.0248815	0.0566621	0.195739	0.0464363
ENSMUSG00000008200	Fnbp4	0.3	0.4	2	0.4	0.9	0.1	0.9	0.5	1	2	0.3	0.2	0.5	2	0.5	0.6	0.1	0.8	NA	NA	NA	0.7	0.7	2	0.3	0.6	0.3	2	0.9	0.7	2	0.5	0.2	0.5	0.8				ENSMUSG00000008200	2.18978	2.20225	3.11321	2.46538	3.35645	3.62044
ENSMUSG00000008206	Cers4	1	5	3	NA	2	7	6	3	0.8	2	1	1	0.2	5	NA	2	NA	2	3	0.9	7	2	2	3	2	8	NA	3	3	2	2	0.2	0.4	0.2	0.3				ENSMUSG00000008206	2.29943	2.3098	1.67385	1.54573	1.24655	1.14629
ENSMUSG00000008226	Scrn3	4	7	1	3	40	3	3	8	2	6	3	2	4	3	41	5	7	16	4	9	2	3	1	5	8	18	12	3	5	3	3	5	13	11	19				ENSMUSG00000008226	1.49927	1.59617	1.92045	1.37282	1.55821	1.68759
ENSMUSG00000008305	Tle1	23	27	9	NA	29	13	15	10	11	32	32	29	8	53	46	36	6	4	19	10	17	31	41	17	13	15	10	11	29	14	14	19	6	6	4				ENSMUSG00000008305	0.401031	0.453094	0.3702	0.661337	0.676817	0.748044
ENSMUSG00000008318	Relt	4	NA	0.5	11	NA	NA	0.8	NA	0.2	NA	2	NA	0.2	NA	NA	NA	0.9	1	NA	NA	NA	NA	NA	NA	NA	NA	8	0.5	NA	0.7	2	NA	NA	NA	NA				ENSMUSG00000008318	1.49483	1.42261	1.3848	1.01107	1.17936	0.907514
ENSMUSG00000008333	Snrpb2	18	39	46	85	33	13	66	29	93	52	11	6	160	45	19	44	102	50	10	117	9	23	16	41	46	43	42	67	45	46	55	69	87	70	73				ENSMUSG00000008333	8.46953	10.6996	12.8908	7.85944	9.25367	8.52292
ENSMUSG00000008348	Ubc	0.3	NA	NA	NA	0.4	0.1	0.2	0.6	0.2	NA	0.1	0.1	0.1	2	0.6	0.1	NA	NA	NA	NA	NA	NA	NA	NA	0.1	0.2	0.1	0.4	0.2	NA	0.2	0.1	0.2	NA	0.5				ENSMUSG00000008348	115.651	134.921	165.529	181.92	184.301	221.463
ENSMUSG00000008373	Prpf31	17	26	24	41	13	18	29	19	36	21	8	26	40	19	9	24	20	28	21	22	14	31	26	20	30	14	19	29	18	12	19	19	32	46	32				ENSMUSG00000008373	4.38402	5.32867	6.07574	3.60641	4.8434	4.15093
ENSMUSG00000008393	Carhsp1	1	0.9	0.6	1	4	2	2	3	0.1	1	3	2	0.3	5	0.6	1	2	1	4	1	0.8	1	1	1	1	2	6	0.4	2	1	0.7	5	3	2	3				ENSMUSG00000008393	90.4546	89.1418	105.562	87.9577	76.2141	74.5885
ENSMUSG00000008398	Elk3	NA	1	2	3	6	5	2	5	2	3	NA	9	2	12	0.1	2	2	2	6	6	4	1	0.6	4	3	8	0.7	6	5	4	3	5	0.7	1	2				ENSMUSG00000008398	2.70965	2.75343	2.56476	2.38462	3.09604	2.87518
ENSMUSG00000008429	Herpud2	15	22	19	13	28	41	46	31	16	18	14	22	16	37	31	26	34	28	34	27	34	29	30	21	27	38	44	27	22	45	64	15	15	9	15				ENSMUSG00000008429	18.9172	19.9745	18.252	15.8508	18.9682	16.603
ENSMUSG00000008435	Rdh13	3	3	8	2	3	4	3	2	2	5	4	3	2	10	5	3	3	2	3	2	1	6	10	4	4	3	NA	2	4	3	4	2	4	4	9				ENSMUSG00000008435	1.89712	1.95698	2.24616	1.64968	1.71591	1.71491
ENSMUSG00000008450	Nutf2	0.8	0.8	0.5	1	0.9	3	NA	2	1	2	0.5	5	2	0.9	1	0.8	2	0.9	3	2	0.5	2	2	2	2	0.9	0.7	0.5	1	0.7	0.7	1	5	8	7				ENSMUSG00000008450	26.1559	31.8006	31.7336	38.5528	39.3785	40.0479
ENSMUSG00000008461	Fut1	7	0.6	NA	NA	NA	NA	NA	NA	NA	NA	6	NA	NA	NA	NA	0.2	NA	0.3	NA	NA	NA	NA	NA	NA	NA	NA	NA	NA	NA	NA	NA	0.5	NA	NA	NA				ENSMUSG00000008461	0.0542123	0.0436636	0	0.390737	0.155001	0.632014
ENSMUSG00000008475	Arpc5	46	7	26	11	3	3	45	11	14	4	32	3	12	6	4	7	34	18	5	10	1	3	3	4	8	7	182	19	5	33	29	12	3	7	8				ENSMUSG00000008475	41.205	48.8832	46.8163	54.8771	56.3905	60.2285
ENSMUSG00000008489	Elavl2	NA	1	NA	NA	NA	NA	NA	NA	NA	2	NA	0.1	NA	NA	NA	0.8	NA	NA	NA	NA	NA	14	15	3	1	0.3	NA	NA	2	NA	NA	NA	0.2	0.2	0.2				ENSMUSG00000008489	0.0999356	0.0926187	0.141614	0.0810131	0.234847	0.149383
ENSMUSG00000008496	Pou2f2	NA	NA	5	3	NA	NA	24	0.5	4	NA	NA	0.2	3	0.3	0.2	NA	19	28	NA	12	10	0.3	NA	NA	NA	NA	NA	5	NA	5	7	NA	NA	NA	NA				ENSMUSG00000008496	0	0.012823	0.00530416	0	0	0
ENSMUSG00000008540	Mgst1	NA	0.7	NA	NA	13	NA	NA	0.3	NA	NA	0.3	NA	NA	0.3	14	NA	NA	NA	NA	NA	NA	NA	NA	NA	NA	0.4	1	NA	NA	NA	NA	NA	NA	NA	NA				ENSMUSG00000008540	0.0967862	0.11693	0.145102	0.100967	0.086477	0.0564173
ENSMUSG00000008575	Nfib	0.5	2	NA	NA	2	0.5	NA	0.5	NA	0.8	0.3	0.2	NA	3	1	2	NA	NA	0.1	0.2	0.2	0.8	1	0.8	0.1	1	NA	NA	1	NA	NA	0.4	NA	NA	NA				ENSMUSG00000008575	0.00664896	0.0080328	0.00854412	0.0108096	0.017313	0.0332205
ENSMUSG00000008601	Rab25	164	73	NA	NA	0.9	NA	NA	NA	NA	NA	97	0.4	NA	21	0.2	39	NA	NA	NA	NA	NA	0.1	0.6	NA	0.3	NA	NA	NA	NA	NA	NA	147	0.7	NA	0.2				ENSMUSG00000008601	0.178663	0.143899	0.0892841	0.626917	0.383119	0.374918
ENSMUSG00000008604	Ubqln4	10	11	10	6	7	9	8	4	4	12	11	13	5	5	14	11	6	5	13	6	15	10	8	10	11	5	2	6	12	10	12	8	13	8	9				ENSMUSG00000008604	24.7694	24.6497	28.178	18.3138	21.7422	19.6819
ENSMUSG00000008668	Rps18	24	19	57	36	15	57	31	37	48	27	10	52	70	12	21	22	27	40	79	42	36	21	21	24	28	34	10	34	19	49	63	37	56	63	42				ENSMUSG00000008668	19.1583	28.848	17.8633	24.7829	18.365	19.1968
ENSMUSG00000008682	Rpl10	87	113	191	125	64	49	180	98	184	49	62	95	154	195	71	123	193	111	102	161	75	61	72	49	85	135	146	98	45	105	108	117	68	136	92				ENSMUSG00000008682	7.0363	10.0605	7.55847	8.07717	7.62291	8.14024
ENSMUSG00000008683	Rps15a	15	4	9	25	11	10	9	19	49	10	5	25	65	3	7	5	7	18	21	14	14	12	12	9	11	11	11	16	9	4	8	49	37	31	43				ENSMUSG00000008683	8.92795	13.0255	8.03331	9.75499	7.26824	7.802
ENSMUSG00000008690	Ncaph2	0.8	1	0.4	2	NA	3	0.7	1	1	0.4	NA	2	0.8	0.6	NA	0.2	0.9	1	5	2	1	2	2	0.6	0.9	1	0.7	1	0.8	NA	0.7	2	5	2	5				ENSMUSG00000008690	10.2715	12.6572	9.09119	11.6218	8.65396	9.25119
ENSMUSG00000008730	Hipk1	0.4	0.1	0.3	NA	NA	0.2	0.2	2	1	0.6	NA	0.1	0.7	0.9	NA	0.3	1	9	NA	0.1	0.5	0.7	0.6	0.3	0.6	0.5	0.5	1	0.4	NA	0.5	0.5	NA	0.2	NA				ENSMUSG00000008730	2.03924	1.50653	2.25298	1.51615	2.53117	2.61926
ENSMUSG00000008734	Gprc5b	NA	1	NA	NA	NA	2	NA	3	NA	2	NA	0.2	NA	0.1	NA	0.5	NA	NA	3	0.1	2	1	0.4	2	2	0.7	NA	0.1	1	NA	NA	0.9	NA	NA	NA				ENSMUSG00000008734	2.38033	3.08738	1.51395	1.64175	1.31474	1.32624
ENSMUSG00000008763	Man1a2	0.8	2	0.8	0.4	0.9	0.5	0.3	1	0.2	0.9	0.5	0.5	0.1	0.1	0.7	1	1	0.6	1	0.7	0.2	2	1	1	0.7	1	0.3	0.3	1	1	0.8	1	0.4	0.9	0.7				ENSMUSG00000008763	23.0403	15.8735	23.4003	4.96673	7.80547	7.16713
ENSMUSG00000008822	Acyp1	3	16	6	19	12	44	9	11	15	12	2	10	19	9	10	16	7	13	26	18	50	17	16	13	8	7	16	10	13	9	12	7	10	11	8				ENSMUSG00000008822	1.74652	1.76599	1.50842	2.67893	1.93364	2.23087
ENSMUSG00000008843	Cldn13	0.9	NA	NA	NA	NA	NA	NA	NA	NA	NA	0.2	NA	NA	NA	NA	NA	NA	22	NA	NA	NA	NA	NA	NA	NA	NA	NA	NA	NA	NA	NA	NA	NA	NA	NA				ENSMUSG00000008843	0	0	0	0	0	0
ENSMUSG00000008845	Cd163	NA	0.1	NA	NA	15	NA	NA	9	NA	NA	NA	NA	NA	0.6	4	2	NA	12	NA	NA	NA	0.4	0.1	NA	0.1	NA	0.7	0.1	NA	NA	0.7	NA	NA	NA	NA				ENSMUSG00000008845	0	0	0	0	0	0
ENSMUSG00000008855	Hdac5	19	19	6	9	20	25	16	19	15	20	37	31	14	41	19	25	40	14	19	33	60	36	35	27	16	39	23	21	31	25	15	6	20	9	9				ENSMUSG00000008855	0.598231	0.623384	0.564769	1.185	1.00834	1.39733
ENSMUSG00000008859	Rala	76	46	18	19	28	32	27	49	14	46	45	39	11	18	29	43	57	15	39	42	31	82	71	42	68	34	75	18	46	30	23	75	36	34	55				ENSMUSG00000008859	36.7962	37.6056	41.2172	29.0712	31.6214	30.7013
ENSMUSG00000008892	Vdac3	30	28	7	22	36	17	13	29	26	30	23	14	28	18	25	28	20	18	18	27	8	35	28	21	50	25	37	18	21	8	7	34	23	32	26				ENSMUSG00000008892	18.0739	18.6479	19.0862	27.7377	29.1384	27.6381
ENSMUSG00000008958	Vps72	60	62	31	62	42	48	44	36	49	73	80	77	54	73	25	80	48	40	66	64	95	49	123	66	52	51	49	51	63	40	41	58	37	24	31				ENSMUSG00000008958	7.85081	10.131	7.48885	8.94384	6.77635	7.66745
ENSMUSG00000008976	Gabpa	0.8	1	1	1	0.9	0.4	2	1	2	1	0.7	0.6	1	1	3	2	2	1	0.4	0.9	0.2	0.8	1	2	2	0.9	1	1	1	2	1	0.8	3	3	2				ENSMUSG00000008976	9.93942	9.38884	9.51541	7.3661	10.0505	8.49832
ENSMUSG00000008999	Bmp7	0.1	1	NA	0.4	NA	3	NA	NA	NA	2	NA	0.4	NA	0.6	NA	1	NA	NA	8	NA	4	1	0.6	4	0.2	NA	NA	NA	4	NA	0.3	0.2	0.2	0.2	0.5				ENSMUSG00000008999	0.923498	0.861032	0.978186	1.41652	1.11931	1.5026
ENSMUSG00000009013	Dynll1	28	48	38	70	11	40	38	48	27	69	14	115	22	33	12	37	24	33	83	91	194	80	50	49	92	73	37	12	50	18	38	54	40	85	50				ENSMUSG00000009013	43.3519	53.0303	44.9289	49.6076	43.2225	40.0728
ENSMUSG00000009030	Pdcl	11	19	7	17	15	4	7	13	8	14	11	2	8	11	14	19	10	7	5	9	1	10	8	15	7	20	14	10	15	7	9	11	8	15	9				ENSMUSG00000009030	9.21211	10.1037	11.1037	11.2263	13.5453	14.5361
ENSMUSG00000009035	Tmem184b	17	10	7	4	7	49	7	26	5	16	29	40	5	21	18	13	50	5	45	36	45	15	17	15	20	28	10	5	20	15	14	41	8	5	9				ENSMUSG00000009035	12.1469	10.1187	9.67179	11.0206	12.296	10.7382
ENSMUSG00000009070	Rsph14	NA	1	NA	NA	NA	NA	NA	NA	NA	NA	NA	NA	NA	NA	NA	2	NA	NA	NA	0.1	1	0.3	0.6	NA	NA	NA	NA	NA	NA	NA	NA	NA	NA	NA	NA				ENSMUSG00000009070	0	0	0	0	0	0
ENSMUSG00000009073	Nf2	NA	NA	NA	NA	NA	NA	NA	NA	NA	NA	NA	NA	NA	NA	NA	NA	0.9	NA	NA	NA	NA	NA	NA	NA	0.1	0.1	NA	NA	NA	NA	NA	NA	NA	NA	NA				ENSMUSG00000009073	2.3835	2.0148	2.24685	1.44535	2.41165	2.24268
ENSMUSG00000009075	Cabp7	NA	NA	NA	NA	NA	NA	NA	NA	NA	0.2	NA	NA	NA	NA	NA	0.2	NA	NA	NA	NA	0.7	3	0.6	NA	0.1	NA	NA	NA	NA	NA	NA	NA	NA	0.1	NA				ENSMUSG00000009075	0.781473	1.09432	0.95857	1.19253	1.25682	0.770253
ENSMUSG00000009076	Zmat5	14	15	12	16	7	19	21	10	11	9	8	14	21	11	4	14	16	14	13	23	23	11	11	10	14	9	19	11	8	12	13	8	10	11	7				ENSMUSG00000009076	2.94553	4.86813	3.8507	3.43255	3.89082	2.14277
ENSMUSG00000009079	Ewsr1	2	9	6	6	2	2	6	4	11	5	3	3	3	7	3	7	6	4	3	2	4	5	2	5	6	2	5	11	5	5	3	4	3	4	3				ENSMUSG00000009079	4.49364	4.78975	7.51583	5.99548	7.45489	8.14556
ENSMUSG00000009090	Ap1b1	0.5	2	0.6	2	2	2	0.5	1	0.5	2	0.7	1	0.8	10	0.9	2	5	4	3	3	7	4	4	2	0.9	1	0.7	2	0.8	2	1	0.9	0.2	0.8	1				ENSMUSG00000009090	9.40825	9.16856	9.45476	8.06726	9.40792	9.72616
ENSMUSG00000009092	Derl3	1	6	0.8	2	9	1	6	1	0.5	0.4	0.8	1	0.8	0.6	3	2	0.6	12	0.9	NA	7	0.7	NA	1	0.3	0.7	NA	1	2	0.7	0.3	0.8	0.4	0.6	6				ENSMUSG00000009092	0.525806	0.974037	1.26126	0.5186	0.526176	0.637512
ENSMUSG00000009097	Tbx1	NA	0.1	NA	NA	NA	NA	NA	NA	NA	NA	NA	0.6	NA	1	NA	4	NA	NA	NA	NA	NA	0.4	NA	NA	NA	NA	NA	NA	NA	NA	NA	4	NA	NA	0.1				ENSMUSG00000009097	0.18424	0	0.157836	0.329483	0.253978	0.33139
ENSMUSG00000009112	Bcl2l13	9	11	13	10	9	11	13	9	15	15	11	10	14	14	20	8	9	23	11	6	10	12	15	13	8	6	15	15	11	18	17	15	11	12	9				ENSMUSG00000009112	11.9123	11.2467	10.1547	12.7988	13.5582	12.7411
ENSMUSG00000009114	2610028H24Rik	NA	0.1	NA	NA	NA	NA	NA	NA	NA	NA	NA	NA	NA	NA	NA	NA	NA	NA	NA	NA	NA	NA	NA	NA	NA	NA	NA	NA	NA	NA	NA	NA	NA	NA	NA				ENSMUSG00000009114	0.52802	0.47388	0.5202	0.326205	0.630834	0.358791
ENSMUSG00000009145	Dqx1	93	NA	NA	NA	3	NA	NA	NA	NA	NA	109	NA	NA	0.3	10	NA	NA	NA	0.1	NA	NA	NA	NA	NA	0.1	NA	NA	NA	NA	NA	NA	4	0.4	0.1	NA				ENSMUSG00000009145	0.148506	0.143532	0.11132	0.202806	0.0796128	0.166205
ENSMUSG00000009185	Ccl8	NA	NA	NA	NA	NA	NA	NA	NA	NA	NA	NA	1	NA	NA	NA	NA	25	NA	1	36	14	NA	NA	NA	3	1	NA	NA	NA	NA	NA	NA	NA	0.1	NA				ENSMUSG00000009185	0	0	0	0	0	0
ENSMUSG00000009207	Lnp	6	27	29	17	11	8	24	27	22	37	10	8	25	18	16	22	12	38	11	14	8	44	47	32	39	27	85	17	39	29	25	20	28	27	27				ENSMUSG00000009207	2.08853	1.42402	2.45718	1.99006	2.36151	2.29291
ENSMUSG00000009214	Tmem8c	NA	NA	NA	0.1	NA	NA	NA	NA	NA	NA	NA	2	NA	NA	NA	0.1	NA	NA	NA	NA	NA	NA	NA	NA	NA	NA	NA	NA	NA	NA	NA	NA	NA	NA	NA				ENSMUSG00000009214	0	0	0	0	0	0
ENSMUSG00000009216	Fam163b	NA	0.1	NA	NA	NA	NA	NA	NA	NA	0.2	NA	NA	NA	NA	NA	NA	NA	NA	NA	NA	NA	0.4	0.4	NA	NA	NA	NA	NA	NA	NA	NA	NA	NA	NA	NA				ENSMUSG00000009216	0	0	0	0	0	0
ENSMUSG00000009246	Trpm5	NA	5	NA	NA	NA	NA	NA	NA	NA	NA	NA	0.1	NA	NA	NA	3	NA	NA	NA	NA	NA	NA	NA	NA	NA	NA	NA	NA	NA	NA	NA	NA	NA	NA	NA				ENSMUSG00000009246	0.26346	0.151846	0.289893	0.143036	0.145126	0.131875
ENSMUSG00000009248	Ascl2	1	NA	NA	NA	NA	NA	NA	NA	NA	NA	NA	NA	0.1	NA	NA	NA	NA	NA	NA	NA	NA	NA	NA	NA	NA	NA	NA	NA	NA	NA	NA	NA	1	1	4				ENSMUSG00000009248	3.20635	6.29255	4.52421	2.74083	2.56668	0.832172
ENSMUSG00000009281	Rarres2	1	0.3	NA	NA	7	0.5	NA	2	NA	1	NA	0.2	NA	3	1	0.5	NA	NA	NA	0.3	0.7	0.2	NA	0.5	NA	1	NA	NA	0.4	NA	NA	NA	NA	NA	NA				ENSMUSG00000009281	2.05724	3.28715	2.68625	2.86986	3.48648	4.08494
ENSMUSG00000009291	Pttg1ip	31	15	9	5	69	39	9	29	8	5	41	14	11	48	74	20	11	5	55	30	23	6	4	6	48	62	17	14	8	12	13	46	14	10	20				ENSMUSG00000009291	50.3101	41.6373	41.1966	44.0537	37.6844	41.1784
ENSMUSG00000009292	Trpm2	NA	NA	NA	NA	NA	NA	0.3	NA	0.1	NA	NA	NA	0.2	NA	NA	NA	0.1	2	NA	0.4	NA	NA	NA	NA	NA	NA	25	0.2	NA	NA	NA	NA	NA	NA	NA				ENSMUSG00000009292	0.00503819	0.00608678	0.00503551	0	0	0
ENSMUSG00000009293	Ube2g2	17	19	42	23	44	45	42	52	37	18	13	45	34	46	45	18	59	25	59	58	53	29	38	20	48	45	31	26	25	19	26	37	21	23	27				ENSMUSG00000009293	8.68963	9.48614	10.2908	7.35634	7.4803	6.19199
ENSMUSG00000009350	Mpo	NA	NA	NA	NA	NA	NA	NA	NA	14	NA	NA	NA	18	NA	NA	NA	NA	NA	NA	NA	NA	NA	NA	NA	NA	NA	NA	3	NA	NA	NA	NA	NA	NA	NA				ENSMUSG00000009350	0	0	0	0	0	0
ENSMUSG00000009376	Met	0.1	0.1	NA	NA	2	NA	NA	NA	NA	NA	0.2	NA	0.3	0.6	2	0.6	NA	NA	0.4	NA	NA	NA	NA	0.3	5	0.4	NA	0.1	NA	NA	NA	0.3	0.1	0.1	NA				ENSMUSG00000009376	5.62657	4.25351	4.60652	6.13946	7.35805	7.9332
ENSMUSG00000009378	Slc16a12	NA	NA	NA	NA	0.9	NA	NA	NA	NA	NA	NA	NA	NA	3	3	NA	NA	NA	0.1	NA	NA	NA	NA	NA	NA	NA	NA	0.1	NA	NA	NA	NA	NA	NA	NA				ENSMUSG00000009378	0.0691193	0	0	0	0.0247028	0
ENSMUSG00000009394	Syn2	NA	2	NA	NA	NA	4	NA	0.1	NA	5	NA	NA	NA	0.3	NA	1	NA	NA	0.5	NA	25	52	20	5	0.3	NA	NA	NA	8	NA	NA	NA	NA	NA	NA				ENSMUSG00000009394	0.0649469	0.0470785	0.0778948	0.103476	0.201941	0.218062
ENSMUSG00000009406	Elk1	NA	2	0.5	0.1	NA	5	0.7	2	NA	2	NA	4	NA	0.3	0.4	2	1	0.3	4	2	4	3	4	2	2	2	0.1	0.5	3	0.7	NA	0.5	4	1	2				ENSMUSG00000009406	5.80519	6.9745	4.1524	6.23997	5.4041	5.49682
ENSMUSG00000009418	Nav1	NA	0.1	NA	0.2	NA	NA	NA	0.5	NA	0.6	NA	0.3	NA	NA	NA	0.2	NA	NA	0.1	NA	0.5	2	1	0.4	0.4	NA	NA	NA	1	NA	NA	NA	0.3	0.8	0.4				ENSMUSG00000009418	0.4251	0.442866	0.606523	0.25708	0.399637	0.387851
ENSMUSG00000009470	Tnpo1	2	3	1	2	2	1	2	3	2	5	3	1	1	3	2	3	2	2	1	1	0.5	3	3	5	3	4	2	2	5	2	3	4	3	2	4				ENSMUSG00000009470	15.7656	11.4964	16.7251	11.0527	18.8198	18.2904
ENSMUSG00000009471	Myod1	NA	NA	NA	NA	NA	NA	NA	NA	NA	NA	NA	3	NA	NA	NA	NA	NA	NA	NA	NA	NA	NA	NA	NA	0.3	NA	NA	NA	NA	NA	NA	NA	NA	NA	NA				ENSMUSG00000009471	0	0	0	0	0	0
ENSMUSG00000009487	Otog	NA	157	NA	NA	NA	NA	NA	NA	NA	NA	NA	NA	NA	NA	NA	53	NA	NA	NA	NA	NA	NA	NA	NA	NA	NA	NA	NA	NA	NA	NA	NA	NA	NA	NA				ENSMUSG00000009487	0	0	0	0	0	0
ENSMUSG00000009535	Rnmt	12	19	35	43	11	4	29	11	30	19	10	2	37	19	9	24	22	30	3	8	0.9	20	13	24	17	16	17	31	21	28	30	18	44	43	43				ENSMUSG00000009535	3.06676	3.62458	3.89437	3.42746	3.64519	3.58135
ENSMUSG00000009545	Kcnq1	39	2	NA	NA	2	NA	NA	NA	NA	NA	48	NA	NA	13	NA	0.6	NA	NA	NA	NA	NA	NA	NA	NA	NA	NA	NA	NA	NA	NA	NA	3	NA	NA	NA				ENSMUSG00000009545	0.00780866	0.0283016	0.0117067	0.017773	0.058606	0.0546206
ENSMUSG00000009549	Srp14	39	89	59	77	43	202	56	107	57	82	29	93	71	44	50	84	89	48	97	137	165	111	127	65	83	93	80	48	77	60	47	82	69	46	71				ENSMUSG00000009549	31.7018	42.0646	31.7371	30.4312	22.492	24.3304
ENSMUSG00000009555	Cdk9	1	2	0.6	1	2	2	1	1	1	2	3	1	0.8	1	1	3	3	0.7	0.7	2	2	2	1	1	0.4	0.6	3	1	2	2	1	1	0.9	1	2				ENSMUSG00000009555	4.85079	5.33572	4.79702	4.53658	4.75727	4.90046
ENSMUSG00000009563	Tor2a	65	29	23	27	39	56	25	25	22	23	63	56	29	23	63	31	54	27	50	59	89	26	39	27	30	25	34	25	26	22	19	53	74	67	59				ENSMUSG00000009563	9.30203	9.66459	7.85105	11.479	9.30739	8.56882
ENSMUSG00000009566	Fpgs	0.5	NA	NA	NA	40	NA	NA	NA	NA	NA	0.8	NA	NA	0.9	49	NA	NA	NA	NA	NA	NA	NA	NA	NA	NA	NA	NA	NA	NA	NA	NA	NA	NA	NA	NA				ENSMUSG00000009566	1.76497	1.92314	1.42756	2.07426	1.76861	1.29176
ENSMUSG00000009569	Mkl2	NA	NA	NA	NA	NA	NA	NA	0.3	NA	NA	NA	NA	NA	3	NA	0.5	NA	NA	NA	NA	NA	0.5	NA	NA	0.3	0.3	NA	NA	NA	NA	NA	NA	NA	0.1	0.2				ENSMUSG00000009569	1.81746	1.44427	2.39268	1.50549	2.29348	2.57654
ENSMUSG00000009575	Cbx5	0.5	31	0.1	2	4	12	0.3	10	0.2	15	0.2	1	0.2	14	0.6	22	0.6	0.4	8	5	7	21	18	21	8	10	0.1	0.7	18	NA	0.3	9	6	10	9				ENSMUSG00000009575	28.0813	21.0268	32.3535	19.7271	34.2137	29.5279
ENSMUSG00000009585	Apobec3	0.5	0.3	0.6	7	NA	0.1	5	0.3	4	NA	NA	0.2	4	0.6	NA	0.2	0.9	13	0.7	0.7	0.2	NA	NA	NA	0.2	0.5	3	2	0.5	3	3	5	NA	NA	NA				ENSMUSG00000009585	0.661205	0.789638	0.902976	0.704902	0.639668	0.948932
ENSMUSG00000009596	Taf7l	NA	NA	NA	NA	NA	NA	NA	NA	NA	NA	NA	NA	NA	NA	NA	NA	NA	NA	NA	NA	NA	NA	NA	NA	NA	NA	NA	NA	NA	NA	NA	NA	23	2	25				ENSMUSG00000009596	0.087757	0.0908758	0.150361	0.171206	0.551107	0.298156
ENSMUSG00000009614	Sardh	NA	NA	NA	NA	3	NA	NA	0.1	NA	NA	NA	NA	NA	0.3	9	NA	NA	NA	NA	NA	NA	NA	NA	NA	NA	NA	NA	NA	NA	NA	NA	NA	NA	NA	NA				ENSMUSG00000009614	0.0190584	0	0	0	0	0
ENSMUSG00000009621	Vav2	21	6	4	6	7	19	46	24	6	11	27	7	5	13	10	12	13	30	14	8	12	15	24	13	11	5	2	6	12	12	2	6	8	8	7				ENSMUSG00000009621	3.00292	2.94043	3.26343	1.82575	2.40741	2.29713
ENSMUSG00000009628	Tex15	NA	0.1	0.1	NA	NA	NA	0.1	NA	NA	NA	NA	NA	NA	0.3	NA	6	NA	NA	NA	NA	NA	NA	0.2	NA	NA	NA	4	NA	0.2	NA	NA	NA	0.9	3	1				ENSMUSG00000009628	0.290387	0.23985	0.239886	0.617102	0.918159	0.766891
ENSMUSG00000009630	Ppp2cb	0.7	2	0.6	1	NA	2	0.6	0.8	1	1	1	2	1	0.9	0.4	3	0.6	0.7	1	1	0.7	3	2	0.4	2	0.7	2	1	1	0.7	0.8	2	1	1	1				ENSMUSG00000009630	97.0145	105.943	95.3759	150.336	161.984	136.079
ENSMUSG00000009633	G0s2	58	25	0.5	0.2	113	8	0.2	126	0.5	10	14	2	2	10	99	4	NA	1	3	2	9	1	0.7	6	2	0.1	152	3	3	NA	1	0.5	NA	NA	0.2				ENSMUSG00000009633	0	0.134006	0	0.189346	0.475706	0.465524
ENSMUSG00000009640	Dmap1	10	9	10	12	19	19	10	9	10	10	7	15	12	8	10	12	6	11	20	13	9	19	18	12	11	8	11	7	14	4	4	11	9	9	10				ENSMUSG00000009640	3.02001	3.32762	3.59483	4.41542	4.842	4.84105
ENSMUSG00000009646	Pla2g12b	118	NA	NA	NA	49	NA	NA	NA	NA	NA	120	NA	NA	0.1	42	NA	NA	NA	NA	NA	NA	NA	NA	NA	NA	NA	NA	NA	NA	NA	NA	NA	NA	NA	NA				ENSMUSG00000009646	0	0	0	0	0	0
ENSMUSG00000009647	Mcu	285	15	41	6	31	63	20	59	16	18	346	53	27	60	29	26	16	14	48	47	50	32	26	9	16	47	138	20	16	27	9	71	16	17	19				ENSMUSG00000009647	1.00834	1.03945	1.142	0.841933	0.822594	0.935319
ENSMUSG00000009654	Oit3	NA	NA	NA	NA	2	NA	NA	NA	NA	NA	NA	NA	NA	6	0.3	NA	NA	NA	NA	NA	NA	NA	NA	NA	NA	NA	NA	NA	NA	NA	NA	NA	NA	NA	NA				ENSMUSG00000009654	0	0	0.0893412	0.0339091	0	0
ENSMUSG00000009681	Bcr	NA	0.4	NA	NA	NA	NA	0.3	NA	0.1	NA	NA	NA	NA	NA	NA	0.3	NA	NA	0.5	NA	0.5	1	2	0.2	0.1	0.2	NA	0.2	NA	NA	NA	0.2	NA	0.4	0.3				ENSMUSG00000009681	16.4633	15.1895	18.774	8.74119	10.4898	11.3258
ENSMUSG00000009687	Fxyd5	NA	1	84	120	21	5	37	87	174	12	NA	20	182	60	0.9	2	622	38	80	171	51	3	1	5	105	8	270	200	12	198	258	20	11	17	21				ENSMUSG00000009687	0.200234	0.20588	0.312966	0.446049	0.644062	0.411244
ENSMUSG00000009733	Tfcp2	2	6	9	5	2	2	5	1	3	3	4	3	2	6	2	12	0.1	8	0.9	2	1	6	11	4	1	2	3	4	3	4	11	1	3	3	4				ENSMUSG00000009733	1.52695	2.03619	1.59813	1.19673	1.49816	1.41068
ENSMUSG00000009739	Pou6f1	NA	1	1	0.1	NA	1	3	0.5	NA	1	NA	0.4	NA	2	0.2	3	0.1	0.7	0.7	0.6	2	4	7	2	0.4	1	NA	0.2	2	5	6	NA	1	0.5	1				ENSMUSG00000009739	0.0190713	0.0268807	0.0238264	0.0470248	0.0579357	0.062254
ENSMUSG00000009741	Ubp1	0.8	5	5	6	3	2	10	4	4	3	2	3	4	4	4	14	5	8	3	2	1	7	12	6	2	3	5	9	4	11	10	4	1	3	6				ENSMUSG00000009741	6.47114	5.10704	6.51834	5.59604	6.01728	5.42773
ENSMUSG00000009772	Nuak2	73	0.8	2	0.6	9	167	89	30	32	4	176	8	32	43	11	1	47	37	9	15	60	3	29	2	1	4	40	17	9	6	4	36	23	23	10				ENSMUSG00000009772	2.01137	1.6527	2.57531	2.01888	2.23023	2.23711
ENSMUSG00000009828	Ick	5	4	0.4	2	3	3	0.5	4	2	5	4	3	2	6	1	4	1	0.6	2	2	2	3	3	4	3	4	NA	3	5	3	2	2	0.9	0.9	1				ENSMUSG00000009828	0.437779	0.450238	0.451009	0.288704	0.341804	0.38631
ENSMUSG00000009863	Sdhb	301	89	55	79	340	136	55	73	87	73	197	129	73	33	309	85	239	52	117	106	102	107	118	66	118	30	122	64	66	55	45	101	40	48	42				ENSMUSG00000009863	18.4439	25.8702	19.5232	25.0977	18.7382	21.2861
ENSMUSG00000009876	Cox4i2	NA	6	0.2	0.2	NA	4	NA	2	1	0.8	NA	2	0.3	2	NA	4	NA	0.1	NA	1	0.2	0.8	0.6	0.3	0.4	NA	NA	0.8	NA	NA	NA	NA	NA	NA	0.1				ENSMUSG00000009876	0.513703	0.387887	0.096268	0	0	0.314413
ENSMUSG00000009894	Snap47	15	53	12	11	76	96	8	56	3	71	13	56	2	23	89	56	24	5	87	53	83	194	191	56	33	116	6	8	61	15	8	41	40	42	31				ENSMUSG00000009894	14.3578	16.7661	14.819	26.5126	24.105	24.5735
ENSMUSG00000009905	Kdsr	3	13	5	4	6	7	4	10	3	4	2	5	5	5	8	12	2	3	7	4	2	6	6	6	8	14	4	6	6	5	7	8	8	8	7				ENSMUSG00000009905	3.10754	2.96087	5.28321	3.61548	4.39094	6.05794
ENSMUSG00000009907	Vps4b	36	38	27	34	9	5	33	21	30	23	29	3	26	35	16	32	54	22	5	15	8	12	6	23	25	22	89	46	24	21	33	37	25	36	29				ENSMUSG00000009907	8.41462	8.71571	10.9813	6.49342	9.12784	9.82737
ENSMUSG00000009927	Rps25	27	12	23	29	19	24	15	21	35	17	14	40	49	4	21	12	16	27	30	25	14	19	13	12	49	16	15	14	13	3	8	53	48	64	66				ENSMUSG00000009927	146.905	222.639	134.637	182.9	131.65	140.632
ENSMUSG00000009995	Taz	33	34	26	28	36	15	44	17	15	14	35	11	14	29	28	33	42	35	9	27	38	23	16	14	18	39	43	18	18	33	23	20	6	8	7				ENSMUSG00000009995	0.967527	1.03009	0.954925	0.82122	0.488426	0.845967
ENSMUSG00000010021	Kif19a	0.6	83	NA	2	NA	0.5	2	0.3	0.4	NA	0.6	0.2	0.6	1	NA	71	1	1	1	0.5	23	1	0.4	3	1	0.1	NA	0.7	1	0.7	NA	2	NA	0.1	0.3				ENSMUSG00000010021	0.00810551	0.0097925	0	0.00922433	0	0
ENSMUSG00000010025	Aldh3a2	6	3	0.9	1	4	2	2	4	1	1	6	1	0.7	4	4	1	3	0.9	3	2	0.8	2	1	1	3	5	12	1	1	0.7	2	2	1	1	1				ENSMUSG00000010025	1.65218	2.11702	1.28226	2.23634	2.64373	2.11875
ENSMUSG00000010044	Zmynd10	NA	NA	NA	2	NA	8	NA	NA	NA	0.2	NA	0.2	NA	0.6	NA	1	NA	NA	0.4	NA	29	1	0.6	NA	0.2	0.2	NA	NA	NA	NA	NA	NA	NA	NA	NA				ENSMUSG00000010044	0	0.0969829	0.0802326	0.0609039	0.0573798	0
ENSMUSG00000010045	Tmem115	15	11	10	6	16	16	16	12	6	8	19	16	8	13	10	11	10	6	14	15	27	8	9	8	16	12	9	9	7	17	17	9	7	4	5				ENSMUSG00000010045	78.2224	62.4929	56.8052	73.4192	55.8971	64.8737
ENSMUSG00000010047	Hyal2	13	17	4	16	18	33	2	9	1	21	14	39	0.8	11	22	16	20	6	37	22	46	13	33	21	29	15	2	1	19	3	1	50	48	28	38				ENSMUSG00000010047	65.5022	54.2266	47.8434	79.6797	54.0212	58.894
ENSMUSG00000010048	Ifrd2	1	0.1	0.8	NA	6	NA	NA	NA	0.2	NA	2	0.4	0.2	2	4	0.2	0.1	2	0.1	NA	NA	0.1	NA	0.4	0.7	NA	0.5	0.1	0.2	NA	NA	0.5	1	2	0.3				ENSMUSG00000010048	17.4226	19.2756	18.3833	11.5301	9.79693	11.7232
ENSMUSG00000010051	Hyal1	1	11	NA	NA	71	22	NA	7	0.2	10	3	5	NA	45	108	15	13	2	14	6	24	4	2	17	109	31	0.7	0.2	15	NA	NA	12	17	4	19				ENSMUSG00000010051	1.31019	0.932764	1.36093	0.702915	0.607055	0.923005
ENSMUSG00000010054	Tusc2	18	13	19	11	25	24	12	8	4	10	19	11	6	13	27	17	11	15	22	21	38	28	30	10	17	10	11	5	10	8	7	14	17	11	19				ENSMUSG00000010054	51.5036	60.4917	45.4524	48.0285	37.6275	36.9892
ENSMUSG00000010057	Nprl2	7	12	14	20	32	12	29	10	7	13	8	9	7	10	18	25	12	13	8	9	8	23	20	10	10	12	11	6	13	42	32	11	9	7	9				ENSMUSG00000010057	7.0605	9.38689	6.1384	10.7501	7.88124	8.88522
ENSMUSG00000010064	Slc38a3	NA	2	NA	NA	370	21	NA	NA	NA	0.3	NA	0.1	NA	3	935	9	NA	NA	2	NA	163	18	9	0.6	NA	NA	NA	NA	0.6	NA	NA	NA	3	13	17				ENSMUSG00000010064	0.182714	0.179353	0.171203	0.3184	0.367318	0.559153
ENSMUSG00000010066	Cacna2d2	NA	1	NA	NA	NA	NA	NA	NA	NA	NA	NA	NA	NA	NA	NA	2	NA	NA	NA	NA	NA	8	7	NA	0.1	NA	NA	NA	NA	NA	NA	NA	0.2	0.1	NA				ENSMUSG00000010066	0.0467536	0.0479261	0.0169923	0.0483701	0.0896234	0.101084
ENSMUSG00000010067	Rassf1	NA	4	6	6	2	5	2	4	2	3	NA	11	1	1	0.8	4	2	2	5	4	0.5	1	0.7	4	6	9	0.7	8	3	9	9	4	4	6	8				ENSMUSG00000010067	0.554445	0.567395	0.99747	0.218986	0.237786	0.32395
ENSMUSG00000010080	Epn3	NA	2	NA	NA	NA	NA	NA	NA	NA	NA	0.2	0.2	NA	2	NA	3	NA	NA	NA	NA	NA	0.1	NA	NA	NA	NA	NA	NA	NA	NA	NA	4	3	0.2	3				ENSMUSG00000010080	0.300558	0.773587	0.342845	0.171022	0.168132	0.100548
ENSMUSG00000010086	Rnf112	NA	0.5	NA	NA	NA	NA	NA	NA	NA	0.3	NA	NA	NA	NA	NA	0.7	NA	NA	NA	NA	NA	6	4	0.7	NA	NA	NA	NA	0.8	NA	NA	NA	NA	NA	NA				ENSMUSG00000010086	0	0.0272928	0.0112895	0	0	0.0210695
ENSMUSG00000010095	Slc3a2	NA	0.1	NA	NA	NA	6	NA	NA	0.2	NA	NA	0.1	0.2	NA	NA	NA	NA	NA	0.6	NA	2	NA	NA	NA	NA	NA	NA	NA	NA	NA	NA	NA	NA	NA	NA				ENSMUSG00000010095	38.4082	28.8439	32.279	90.1563	83.3292	96.9462
ENSMUSG00000010097	Nxf1	9	27	35	37	26	7	15	18	21	28	16	11	34	52	15	34	20	40	7	16	9	17	19	33	18	29	27	28	34	8	16	15	6	6	5				ENSMUSG00000010097	5.69498	6.35164	5.67177	5.32429	5.52865	5.00065
ENSMUSG00000010110	Stx5a	15	11	7	13	22	10	11	12	9	6	14	11	11	10	10	14	6	7	11	11	8	6	7	8	6	15	16	15	8	18	17	5	3	3	5				ENSMUSG00000010110	2.24938	2.56178	2.08463	1.81268	1.70566	1.92861
ENSMUSG00000010122	Slc47a1	5	NA	NA	NA	9	NA	NA	NA	NA	NA	8	NA	NA	0.3	17	NA	NA	NA	NA	NA	NA	NA	NA	NA	NA	NA	NA	NA	NA	NA	NA	NA	NA	NA	NA				ENSMUSG00000010122	0	0	0	0	0	0
ENSMUSG00000010136	Pifo	NA	NA	NA	NA	NA	NA	0.2	NA	NA	NA	NA	NA	NA	0.1	NA	0.2	NA	NA	NA	NA	0.5	NA	NA	NA	NA	NA	NA	NA	NA	NA	NA	NA	NA	NA	NA				ENSMUSG00000010136	0	0	0	0.114507	0	0
ENSMUSG00000010142	Tnfrsf13b	NA	NA	NA	2	NA	NA	10	NA	NA	NA	NA	NA	NA	NA	NA	NA	NA	7	NA	NA	NA	NA	NA	NA	NA	NA	NA	NA	NA	NA	0.3	NA	NA	NA	NA				ENSMUSG00000010142	0.0154721	0	0	0	0	0
ENSMUSG00000010154	Spire2	17	34	NA	0.2	0.4	3	NA	0.5	NA	2	29	2	NA	0.6	NA	9	0.1	1	0.5	0.2	0.5	10	15	2	1	0.9	NA	0.4	2	0.4	NA	3	0.8	3	0.8				ENSMUSG00000010154	2.17336	3.67112	2.44373	10.7179	10.2272	9.6282
ENSMUSG00000010175	Prox1	2	12	NA	NA	13	1	0.2	1	NA	4	1	0.1	NA	19	34	5	NA	0.1	0.7	NA	1	6	6	3	1	NA	NA	0.7	3	NA	0.2	0.5	2	0.8	0.9				ENSMUSG00000010175	0.28972	0.294165	0.37428	0.266575	0.360202	0.616592
ENSMUSG00000010205	Raver1	62	41	113	66	26	66	84	41	85	77	64	69	64	54	33	44	52	78	63	55	89	37	36	69	40	37	35	87	69	83	82	51	43	54	38				ENSMUSG00000010205	34.9636	35.3592	32.4451	27.893	28.0135	31.8164
ENSMUSG00000010277	2610507B11Rik	0.8	0.7	1	3	NA	1	2	2	0.6	1	0.8	NA	0.8	2	2	0.5	6	2	0.4	1	1	1	0.6	1	0.3	1	0.3	0.4	0.4	2	2	1	0.7	1	0.5				ENSMUSG00000010277	35.2078	22.9305	24.5853	36.043	48.7412	40.2883
ENSMUSG00000010290	AI597479	6	16	7	11	6	11	7	10	7	11	8	6	8	6	6	17	9	7	7	10	8	22	24	14	13	12	9	6	10	7	6	11	16	13	13				ENSMUSG00000010290	12.8403	11.5205	11.3641	10.7753	12.1908	13.1328
ENSMUSG00000010307	Tmem86a	17	5	0.3	3	4	3	2	3	0.8	2	9	4	0.8	5	0.2	5	24	1	9	20	30	3	3	4	1	6	0.8	1	4	1	0.3	1	0.6	0.2	0.4				ENSMUSG00000010307	3.56954	2.92744	2.38277	4.98145	4.3021	5.03015
ENSMUSG00000010311	Optc	NA	NA	NA	NA	NA	0.1	NA	NA	NA	2	NA	NA	NA	NA	NA	NA	NA	NA	0.4	NA	NA	0.2	0.7	1	NA	NA	NA	NA	2	NA	NA	NA	NA	NA	NA				ENSMUSG00000010311	0.0322041	0.046688	0.0579365	0	0.0138114	0
ENSMUSG00000010342	Tex14	NA	NA	NA	NA	NA	NA	0.1	NA	NA	NA	NA	NA	NA	NA	NA	0.2	NA	NA	NA	NA	NA	NA	NA	NA	NA	NA	NA	NA	NA	NA	NA	NA	0.7	NA	0.3				ENSMUSG00000010342	0.210154	0.196563	0.18294	0.486039	1.50458	1.51742
ENSMUSG00000010358	Ifi35	160	17	53	44	73	22	73	35	30	14	157	17	28	54	33	9	109	69	63	42	22	1	0.6	11	39	41	59	38	13	51	56	19	18	16	11				ENSMUSG00000010358	1.04328	1.37353	1.58414	3.65319	4.23054	5.74453
ENSMUSG00000010362	Rdm1	11	19	2	12	13	25	11	5	7	4	6	4	8	14	5	12	5	13	9	6	15	7	3	3	3	6	13	6	3	11	5	6	18	24	12				ENSMUSG00000010362	1.0857	1.75883	1.47971	2.49921	1.30958	2.5372
ENSMUSG00000010376	Nedd8	15	17	6	17	11	25	6	13	12	14	6	11	13	6	7	13	13	6	23	25	37	16	19	10	14	15	11	10	12	8	5	12	11	6	11				ENSMUSG00000010376	31.3522	44.8429	38.2966	62.4517	49.5881	58.1673
ENSMUSG00000010392	Gosr1	42	26	32	28	28	18	22	29	32	23	37	13	29	37	35	27	30	24	15	15	9	24	24	24	36	41	37	36	26	22	27	21	31	26	23				ENSMUSG00000010392	5.55737	5.33278	5.48485	7.88578	10.4887	8.90118
ENSMUSG00000010406	Mrpl52	155	117	143	109	213	215	113	155	92	191	78	255	70	96	213	107	332	132	251	274	242	167	216	124	137	118	22	73	118	83	86	394	90	139	97				ENSMUSG00000010406	16.1393	21.0195	19.2195	43.638	33.8721	35.0687
ENSMUSG00000010435	Spaca7	0.6	NA	NA	NA	NA	NA	NA	NA	NA	NA	NA	NA	NA	NA	NA	NA	NA	NA	NA	NA	NA	NA	NA	NA	NA	NA	NA	NA	NA	NA	NA	NA	NA	NA	NA				ENSMUSG00000010435	0	0	0	0	0	0
ENSMUSG00000010453	Kansl3	4	3	2	1	2	2	2	1	2	2	7	1	1	2	2	5	2	1	1	1	0.9	2	1	2	1	2	2	3	1	7	3	2	2	0.4	2				ENSMUSG00000010453	0.986152	1.23619	1.55255	0.68349	1.18718	1.40381
ENSMUSG00000010461	Eya4	NA	4	NA	NA	NA	NA	NA	1	NA	NA	NA	0.1	NA	0.1	NA	3	NA	NA	NA	1	NA	NA	NA	0.2	NA	1	NA	NA	NA	NA	NA	NA	NA	NA	NA				ENSMUSG00000010461	0.210044	0.0597082	0.240804	0.246067	0.178839	0.13828
ENSMUSG00000010476	Ebf3	NA	0.1	NA	NA	NA	NA	NA	0.4	NA	NA	NA	0.2	NA	NA	NA	0.2	NA	NA	NA	NA	NA	0.3	9	NA	NA	NA	NA	NA	NA	NA	NA	NA	NA	NA	NA				ENSMUSG00000010476	0.057731	0.0181947	0.0827874	0.0856954	0.0672806	0.161529
ENSMUSG00000010505	Myt1	NA	0.6	NA	NA	NA	NA	NA	NA	NA	2	NA	NA	NA	NA	NA	0.3	NA	NA	NA	NA	NA	1	4	2	0.1	NA	NA	NA	2	NA	NA	NA	NA	NA	NA				ENSMUSG00000010505	0	0	0	0	0	0
ENSMUSG00000010517	Faf1	NA	4	0.2	0.1	NA	0.2	0.2	0.3	0.4	0.2	NA	0.2	NA	0.6	NA	2	NA	0.5	NA	0.6	NA	2	1	0.5	0.9	0.4	0.8	0.2	0.5	1	0.3	0.5	0.4	0.7	0.5				ENSMUSG00000010517	11.1969	12.1472	12.7903	11.9127	14.8892	14.9389
ENSMUSG00000010529	Gm266	NA	2	NA	NA	NA	NA	NA	NA	NA	NA	NA	0.1	NA	NA	NA	2	NA	NA	NA	NA	NA	NA	NA	NA	NA	NA	NA	NA	NA	NA	NA	NA	NA	NA	NA				ENSMUSG00000010529	0.230626	0.278626	0.230503	0.174973	0.288485	0.268867
ENSMUSG00000010538	Tsacc	NA	0.1	0.3	0.3	0.9	NA	0.2	NA	0.7	0.3	NA	NA	0.8	NA	NA	0.2	NA	0.3	NA	NA	NA	0.2	0.4	NA	0.1	0.2	0.5	0.1	0.5	NA	NA	NA	0.2	NA	NA				ENSMUSG00000010538	0.394085	0.476105	0.675214	0.832893	0.452711	0.275658
ENSMUSG00000010554	Mettl16	4	9	26	12	6	4	24	8	15	12	3	3	15	9	9	9	9	13	3	7	2	12	11	11	8	15	5	14	9	18	20	11	27	38	27				ENSMUSG00000010554	1.68884	1.52115	2.20412	1.85904	3.06372	2.26772
ENSMUSG00000010592	Dazl	NA	NA	NA	NA	NA	NA	NA	NA	NA	NA	NA	NA	NA	NA	NA	NA	NA	NA	NA	NA	NA	NA	NA	NA	NA	NA	NA	NA	NA	NA	NA	NA	0.2	0.2	NA				ENSMUSG00000010592	0.588092	1.36337	0.810182	1.66413	4.05591	3.60221
ENSMUSG00000010607	Pigyl	38	18	3	14	23	39	4	16	12	11	33	22	11	22	28	21	17	12	25	24	48	20	20	10	13	19	24	8	11	7	4	13	11	8	12				ENSMUSG00000010607	4.97558	6.79341	5.46682	12.0616	7.70977	7.77121
ENSMUSG00000010608	Rbm25	26	22	73	33	26	11	59	27	24	50	30	13	22	46	36	31	39	47	10	19	12	35	37	49	27	21	27	32	52	73	77	27	68	90	81				ENSMUSG00000010608	3.14826	2.49944	5.68245	1.96084	2.7719	3.57988
ENSMUSG00000010609	Psen2	NA	NA	NA	NA	53	NA	NA	NA	NA	NA	NA	NA	NA	0.3	43	NA	NA	NA	NA	NA	NA	NA	NA	NA	NA	NA	NA	NA	NA	NA	NA	NA	NA	NA	NA				ENSMUSG00000010609	2.93612	2.59728	2.38744	3.56038	3.19785	3.67128
ENSMUSG00000010651	Acaa1b	11	0.1	NA	NA	622	0.2	NA	NA	NA	0.8	44	NA	NA	1	422	0.1	NA	NA	0.5	NA	NA	0.1	0.6	0.4	NA	1	NA	NA	0.8	NA	NA	0.4	NA	NA	0.2				ENSMUSG00000010651	1.40482	1.9468	1.88931	1.41065	1.61698	1.38728
ENSMUSG00000010660	Plcd1	NA	11	NA	NA	NA	34	NA	29	NA	16	NA	28	NA	11	NA	13	NA	NA	32	10	22	6	8	9	5	31	NA	NA	12	NA	NA	6	14	10	19				ENSMUSG00000010660	3.64067	4.35569	2.01367	4.44489	3.08866	3.80755
ENSMUSG00000010663	Fads1	0.8	3	0.5	2	4	7	0.2	4	0.7	5	NA	8	0.2	2	8	2	3	0.6	10	6	8	5	6	5	5	4	NA	1	6	0.7	0.3	2	0.9	0.6	0.7				ENSMUSG00000010663	29.4479	21.3919	22.6927	36.2682	37.9114	30.9781
ENSMUSG00000010721	Lmbr1	11	11	2	NA	6	3	1	15	2	7	13	2	2	14	5	11	4	2	3	4	4	16	13	7	4	16	2	3	6	3	2	8	4	3	5				ENSMUSG00000010721	1.24588	0.903112	1.37214	1.23244	1.57215	1.629
ENSMUSG00000010751	Tnfrsf22	0.5	11	22	5	7	4	4	9	3	10	NA	10	5	26	1	17	8	5	12	9	2	4	3	5	17	14	0.9	5	6	17	25	55	NA	3	2				ENSMUSG00000010751	1.84079	1.4631	1.56868	0.534744	0.467445	0.786119
ENSMUSG00000010755	Cars	9	10	48	19	10	8	10	22	11	11	11	29	8	8	11	11	9	15	14	10	4	10	11	7	15	15	9	16	8	6	5	20	7	8	8				ENSMUSG00000010755	4.70815	4.71911	5.06933	5.1721	6.02468	9.24616
ENSMUSG00000010760	Phlda2	0.5	0.1	NA	NA	NA	NA	NA	NA	NA	NA	NA	NA	NA	0.3	NA	NA	NA	NA	NA	NA	NA	NA	NA	NA	NA	NA	NA	0.1	NA	NA	NA	1	NA	0.7	0.5				ENSMUSG00000010760	111.437	190.317	116.003	89.7424	55.374	13.8116
ENSMUSG00000010797	Wnt2	NA	NA	NA	0.1	13	0.6	NA	0.5	NA	NA	NA	1	NA	50	NA	0.1	NA	NA	9	NA	NA	NA	NA	NA	0.7	0.2	NA	0.1	0.2	NA	NA	NA	NA	NA	NA				ENSMUSG00000010797	0	0	0	0	0	0
ENSMUSG00000010803	Gabra1	NA	0.1	NA	NA	NA	NA	NA	NA	NA	NA	NA	NA	NA	NA	NA	NA	NA	NA	NA	NA	NA	0.1	0.4	NA	NA	NA	NA	NA	NA	NA	NA	NA	NA	NA	NA				ENSMUSG00000010803	0	0	0.0229029	0.0173854	0	0.0641154
ENSMUSG00000010825	Grid2ip	NA	NA	NA	NA	NA	NA	NA	NA	NA	NA	NA	NA	NA	NA	NA	NA	NA	NA	NA	NA	0.2	0.2	NA	NA	NA	NA	NA	NA	NA	NA	NA	NA	NA	NA	NA				ENSMUSG00000010825	0.0197333	0	0.0355011	0.0134743	0.0169262	0.0165639
ENSMUSG00000010830	Kdelr3	14	7	NA	0.4	6	8	0.2	33	0.1	3	11	54	NA	0.7	NA	15	NA	NA	25	21	14	0.6	0.7	3	10	13	NA	NA	4	NA	NA	7	2	2	6				ENSMUSG00000010830	8.9602	8.58816	6.89007	12.7557	11.1313	9.34351
ENSMUSG00000010911	Apip	14	40	9	32	41	32	30	29	31	47	8	17	35	20	37	47	30	28	24	33	14	24	21	29	25	34	25	29	34	9	11	22	28	34	30				ENSMUSG00000010911	2.72186	3.42258	3.88631	4.00366	4.12934	3.16023
ENSMUSG00000010914	Pdhx	14	15	13	14	28	12	9	11	13	11	10	5	13	8	25	18	8	11	7	8	7	19	18	9	11	13	9	13	10	4	5	11	10	22	11				ENSMUSG00000010914	4.2327	4.01324	4.3777	4.24785	4.38503	4.74715
ENSMUSG00000010936	Vac14	NA	1	0.6	0.7	NA	3	0.5	0.5	1	0.4	0.3	3	2	0.3	0.4	0.3	1	0.4	2	2	1	2	3	2	3	0.8	0.1	0.4	1	NA	0.7	1	0.7	0.8	1				ENSMUSG00000010936	14.3212	14.571	15.4122	13.1265	16.6497	17.5442
ENSMUSG00000011008	Mcoln2	0.8	NA	0.6	4	NA	NA	3	NA	0.2	NA	2	NA	NA	NA	NA	NA	12	2	NA	0.4	NA	NA	NA	NA	NA	NA	NA	2	NA	NA	2	NA	NA	NA	NA				ENSMUSG00000011008	0	0.0328896	0	0	0.0291887	0
ENSMUSG00000011034	Slc5a1	750	0.1	NA	NA	0.4	NA	NA	NA	NA	NA	800	NA	NA	30	NA	0.1	NA	NA	NA	NA	NA	NA	NA	NA	NA	NA	NA	NA	NA	NA	NA	NA	NA	NA	NA				ENSMUSG00000011034	0	0.0275152	0	0	0.048838	0
ENSMUSG00000011052	1700049J03Rik	0.4	0.1	0.8	0.4	0.9	0.1	0.2	NA	0.4	0.3	0.3	0.2	0.2	6	0.5	0.6	NA	NA	0.7	0.1	0.2	NA	NA	0.5	NA	0.4	1	2	0.2	NA	0.3	0.5	NA	NA	NA				ENSMUSG00000011052	0	0	0	0.253064	0	0
ENSMUSG00000011096	Akt1s1	2	4	0.8	3	5	8	0.9	6	2	5	2	9	2	3	5	5	3	1	11	7	9	4	5	4	3	3	0.8	1	7	0.4	1	3	3	2	3				ENSMUSG00000011096	2.52974	2.72311	2.77405	3.82948	3.11512	2.80105
ENSMUSG00000011114	Tbrg1	2	0.3	0.5	0.7	NA	1	0.2	1	0.2	0.3	1	0.9	0.6	0.3	0.5	1	NA	0.4	2	0.6	0.2	0.1	0.4	0.2	0.4	1	1	0.5	0.5	1	0.3	1	4	2	5				ENSMUSG00000011114	43.6657	60.7526	46.8674	47.2145	41.7648	40.1372
ENSMUSG00000011118	Panx3	NA	0.3	NA	NA	NA	NA	NA	NA	NA	NA	NA	NA	NA	NA	NA	0.8	NA	NA	NA	NA	NA	NA	NA	NA	NA	NA	NA	NA	NA	NA	NA	NA	NA	NA	NA				ENSMUSG00000011118	0	0.0542394	0.0448715	0	0	0
ENSMUSG00000011148	Adssl1	NA	1	0.2	3	4	0.4	2	0.9	16	NA	NA	0.2	18	0.6	5	0.5	4	2	0.1	5	2	0.8	NA	0.6	3	0.6	30	14	0.2	0.4	0.2	2	1	3	2				ENSMUSG00000011148	0.193572	0.467721	0.328898	0.690247	0.733325	0.956838
ENSMUSG00000011154	Cfap161	NA	0.1	NA	NA	NA	0.5	NA	NA	NA	NA	NA	NA	NA	NA	NA	1	NA	NA	NA	NA	2	0.1	NA	NA	NA	NA	NA	NA	NA	NA	NA	NA	NA	NA	NA				ENSMUSG00000011154	0	0	0	0	0	0
ENSMUSG00000011158	Brf1	1	3	5	4	2	1	5	1	4	2	2	1	3	3	1	4	4	5	3	1	0.9	3	4	2	0.8	1	3	4	3	7	5	2	2	1	1				ENSMUSG00000011158	3.93185	4.72961	5.46083	3.37045	4.50765	4.1909
ENSMUSG00000011171	Vipr2	NA	0.7	NA	NA	NA	0.1	NA	1	0.6	0.6	NA	0.4	0.2	0.9	NA	0.6	NA	NA	NA	NA	0.5	2	0.6	0.8	0.1	0.1	NA	4	NA	NA	NA	NA	NA	0.1	0.2				ENSMUSG00000011171	0.019033	0.0153295	0	0	0.0272091	0.0710046
ENSMUSG00000011179	Odc1	1	2	0.9	3	5	1	1	2	4	1	1	3	3	2	2	1	2	2	1	2	0.5	3	2	2	2	3	2	4	0.5	1	1	1	0.9	3	1				ENSMUSG00000011179	156.483	158.612	172.416	191.739	202.2	179.683
ENSMUSG00000011254	Thg1l	0.1	0.5	0.2	0.6	NA	0.1	0.3	0.4	1	0.3	NA	0.2	0.8	0.3	NA	0.7	0.4	0.3	0.3	0.5	0.2	0.1	0.1	0.2	0.2	0.6	0.1	1	0.2	NA	0.3	0.2	0.1	0.3	0.3				ENSMUSG00000011254	2.84503	3.24952	3.88425	1.82373	2.45999	1.96537
ENSMUSG00000011256	Adam19	NA	4	17	NA	10	12	14	55	NA	39	NA	40	NA	18	0.2	9	1	19	45	7	8	13	17	58	23	21	48	NA	38	12	19	NA	8	21	14				ENSMUSG00000011256	7.78764	3.26048	9.16701	2.07965	4.4525	3.32972
ENSMUSG00000011257	Pabpc4	1	6	33	21	5	9	16	16	18	13	2	25	29	15	3	4	8	41	14	10	0.9	3	4	9	13	11	2	14	13	25	28	33	12	9	7				ENSMUSG00000011257	4.09722	3.7843	4.26169	6.00343	6.45024	6.30549
ENSMUSG00000011263	Exoc3l2	NA	NA	NA	NA	NA	NA	NA	NA	NA	NA	NA	NA	NA	0.3	NA	NA	NA	NA	NA	NA	NA	NA	NA	NA	NA	NA	NA	NA	NA	NA	NA	NA	NA	NA	NA				ENSMUSG00000011263	0.0424284	0.0384443	0.127218	0.0362137	0.147846	0.237426
ENSMUSG00000011305	Plin5	NA	NA	NA	NA	7	NA	NA	NA	NA	NA	NA	NA	NA	NA	7	0.1	NA	NA	NA	NA	NA	NA	NA	NA	NA	NA	NA	NA	NA	NA	NA	NA	NA	0.2	NA				ENSMUSG00000011305	0.0471165	0.113846	0.194252	0.201075	0.113664	0.148308
ENSMUSG00000011306	Sugp1	8	10	13	10	6	11	11	9	8	9	8	12	7	12	5	10	10	12	7	9	16	13	12	11	8	8	10	8	10	9	11	7	7	13	10				ENSMUSG00000011306	13.0352	15.5996	16.2546	17.0036	15.0748	20.0423
ENSMUSG00000011382	Dhdh	NA	0.1	NA	NA	2	NA	NA	0.4	NA	NA	NA	NA	NA	NA	7	0.2	0.6	NA	0.1	NA	NA	0.1	0.1	NA	NA	NA	NA	NA	NA	NA	NA	NA	NA	NA	NA				ENSMUSG00000011382	0.226032	0.258704	0.374538	0.352002	0.47194	0.682356
ENSMUSG00000011427	Zfp790	8	11	15	7	15	2	11	6	4	11	7	1	5	18	8	13	7	10	2	4	1	10	7	11	10	9	9	4	10	11	12	4	9	4	7				ENSMUSG00000011427	1.42622	0.993589	1.53731	0.953711	1.03805	1.2889
ENSMUSG00000011589	Fsd1	NA	4	NA	NA	NA	3	NA	1	NA	5	NA	3	NA	NA	NA	2	NA	NA	1	NA	8	19	23	4	0.7	NA	NA	NA	6	NA	NA	NA	2	1	2				ENSMUSG00000011589	6.14887	7.49351	4.54882	6.05034	4.232	4.43254
ENSMUSG00000011658	Fuz	4	10	5	7	7	7	8	2	6	3	2	4	5	3	6	8	6	6	3	5	16	4	3	4	3	4	3	5	4	5	5	3	0.9	0.7	0.7				ENSMUSG00000011658	1.35818	1.50337	1.48727	1.56255	1.28115	1.30824
ENSMUSG00000011751	Sptbn4	NA	0.1	NA	NA	NA	NA	NA	NA	NA	NA	NA	NA	NA	NA	NA	NA	NA	NA	NA	NA	NA	0.8	0.6	NA	0.1	NA	NA	NA	NA	NA	NA	NA	NA	NA	NA				ENSMUSG00000011751	0.0466472	0.0392783	0.0339072	0.0691727	0.0712324	0.110741
ENSMUSG00000011752	Pgam1	2	1	NA	0.4	0.9	0.6	NA	0.5	0.7	0.2	2	1	1	0.3	1	2	0.1	NA	0.4	1	0.5	0.6	0.4	0.6	0.9	0.2	3	0.4	0.4	NA	NA	0.6	5	5	6				ENSMUSG00000011752	218.041	217.058	211.706	176.113	140.962	194.914
ENSMUSG00000011831	Evi5	NA	0.6	NA	NA	5	NA	NA	0.4	NA	4	NA	NA	NA	0.9	2	0.3	0.1	NA	NA	NA	NA	0.5	NA	3	0.1	2	0.7	0.1	2	NA	NA	NA	0.2	NA	0.2				ENSMUSG00000011831	3.09898	2.53894	3.73093	2.55258	3.8228	3.84945
ENSMUSG00000011837	Snapc2	7	22	14	17	23	37	16	15	16	18	8	44	19	17	14	25	19	13	31	33	53	25	30	18	27	20	13	14	14	10	11	17	16	30	15				ENSMUSG00000011837	9.45322	12.8016	10.4671	23.9068	18.35	18.0653
ENSMUSG00000011877	Git1	NA	NA	NA	NA	NA	NA	NA	NA	NA	NA	NA	NA	NA	0.3	NA	NA	NA	NA	NA	NA	NA	NA	NA	NA	NA	NA	NA	NA	NA	NA	NA	NA	NA	NA	NA				ENSMUSG00000011877	13.8648	15.6563	15.2961	18.6465	19.0217	23.1975
ENSMUSG00000011884	Gltp	10	4	5	3	3	19	3	6	5	8	8	9	5	3	NA	3	23	5	27	35	54	9	3	12	33	4	5	10	10	6	6	15	10	14	9				ENSMUSG00000011884	10.0659	11.7894	12.3051	18.864	17.6721	17.8782
ENSMUSG00000011958	Bnip2	25	70	38	67	105	37	62	189	77	88	42	35	68	169	57	69	209	65	43	73	23	35	34	88	127	129	169	79	85	48	54	87	37	27	54				ENSMUSG00000011958	9.51076	9.82396	12.8801	9.16132	10.1819	11.5567
ENSMUSG00000011960	Ccnt1	2	0.8	3	0.7	NA	0.2	2	1	4	2	5	0.6	2	5	2	1	0.6	2	1	0.5	0.5	1	1	2	0.3	0.8	4	13	2	4	3	1	5	2	4				ENSMUSG00000011960	6.9431	4.70938	7.6775	5.21843	6.91147	7.68562
ENSMUSG00000012017	Scarf2	NA	0.8	NA	NA	0.9	1	NA	4	NA	0.8	NA	5	NA	0.6	NA	2	NA	NA	7	5	0.7	0.1	NA	1	0.3	6	NA	NA	1	NA	NA	0.5	3	6	4				ENSMUSG00000012017	9.82406	7.88398	6.66379	10.278	7.57356	13.4862
ENSMUSG00000012076	Brms1l	0.6	2	0.7	2	0.9	1	2	1	0.4	1	0.9	1	0.2	0.6	0.6	3	0.1	2	1	1	0.7	4	4	1	2	0.8	0.3	0.2	2	1	0.7	0.8	2	3	3				ENSMUSG00000012076	7.12649	6.78207	8.30677	6.09818	7.64088	6.75701
ENSMUSG00000012114	Med15	45	18	38	22	32	37	36	37	20	31	63	46	20	43	29	16	90	36	48	69	75	37	41	50	50	28	28	31	37	62	64	30	37	46	49				ENSMUSG00000012114	5.53174	5.15915	6.99375	4.70744	5.94614	6.89096
ENSMUSG00000012117	Dhdds	17	22	14	27	25	25	19	16	21	19	14	19	24	23	23	25	23	21	23	21	29	27	19	17	18	12	50	18	13	10	13	12	7	4	5				ENSMUSG00000012117	2.26335	2.76064	2.31637	1.43482	1.43556	1.64542
ENSMUSG00000012123	Aim1l	8	NA	NA	NA	NA	NA	NA	NA	NA	NA	13	NA	NA	NA	NA	NA	NA	NA	NA	NA	NA	NA	NA	NA	NA	NA	NA	NA	NA	NA	NA	0.1	NA	NA	NA				ENSMUSG00000012123	0.0626509	0.0934998	0.143652	0.109045	0.055319	0.0618685
ENSMUSG00000012126	Ubxn11	0.1	7	2	0.8	0.9	4	6	0.3	3	2	NA	0.6	2	0.9	NA	10	3	3	2	1	15	3	3	1	0.7	2	0.4	2	0.8	3	9	NA	0.9	1	2				ENSMUSG00000012126	0.896817	1.46559	1.0444	0.792792	0.807015	0.795343
ENSMUSG00000012187	Mogat1	NA	NA	NA	NA	NA	NA	NA	NA	NA	NA	NA	NA	NA	NA	NA	NA	NA	NA	NA	NA	NA	NA	NA	NA	0.1	NA	NA	NA	NA	NA	NA	NA	NA	NA	NA				ENSMUSG00000012187	0	0.0236183	0	0	0	0.0683732
ENSMUSG00000012296	Tjap1	17	27	16	16	15	43	17	22	17	18	20	47	14	20	8	36	10	14	34	26	30	15	10	25	32	25	7	29	24	15	18	17	18	19	14				ENSMUSG00000012296	8.63971	9.69993	8.05294	6.17742	5.955	6.29004
ENSMUSG00000012350	Ehf	4	0.2	NA	NA	NA	NA	NA	NA	NA	NA	1	NA	NA	3	NA	NA	NA	NA	NA	NA	NA	NA	NA	NA	NA	NA	NA	NA	NA	NA	NA	3	NA	NA	NA				ENSMUSG00000012350	0	0	0.0108124	0	0	0
ENSMUSG00000012405	Rpl15	0.6	0.1	NA	0.1	0.9	0.1	NA	0.3	NA	0.4	0.8	0.6	NA	0.3	NA	NA	NA	0.1	0.6	0.3	NA	0.1	0.6	0.2	0.1	0.2	0.1	NA	NA	NA	NA	0.8	0.7	2	1				ENSMUSG00000012405	38.7485	46.042	41.458	35.487	31.5012	33.8145
ENSMUSG00000012422	Tmem167	67	40	42	43	43	28	31	42	64	25	35	19	67	20	29	36	30	35	36	41	12	19	11	20	36	39	50	29	17	28	30	37	24	42	20				ENSMUSG00000012422	11.4288	11.9087	11.7808	11.2595	10.5643	10.8394
ENSMUSG00000012428	Steap4	2	0.4	NA	NA	159	3	0.5	15	NA	NA	2	0.5	NA	5	97	0.7	NA	1	0.4	NA	1	NA	NA	NA	0.5	51	4	0.4	NA	NA	NA	0.7	NA	NA	0.1				ENSMUSG00000012428	0.252622	0.143623	0.512401	0.152202	0.0477982	0.124734
ENSMUSG00000012429	Mplkip	0.5	0.4	0.2	1	NA	0.1	1	NA	1	NA	0.5	NA	0.8	0.9	NA	0.5	NA	0.3	0.6	NA	NA	0.2	0.1	0.4	0.1	0.2	1	0.9	NA	NA	NA	0.6	NA	0.2	0.5				ENSMUSG00000012429	4.72844	4.61642	4.4469	6.31437	4.9762	4.95512
ENSMUSG00000012443	Kif11	9	9	0.1	40	0.9	0.6	4	5	36	27	3	2	36	0.9	NA	7	4	57	2	10	0.5	1	1	18	2	4	52	36	17	5	5	13	32	37	23				ENSMUSG00000012443	20.6371	17.3881	24.664	15.3071	19.4715	20.6919
ENSMUSG00000012483	Rpa3	24	26	17	47	16	27	16	13	64	29	9	21	53	12	15	34	12	29	20	28	37	33	34	17	14	15	49	28	29	15	11	45	18	27	16				ENSMUSG00000012483	14.329	24.7124	16.1893	23.0422	18.332	21.4501
ENSMUSG00000012519	Mlkl	NA	NA	NA	0.5	0.4	NA	NA	0.4	0.7	NA	0.3	NA	1	0.6	NA	NA	0.8	0.1	NA	0.1	NA	NA	NA	NA	0.3	0.2	NA	0.8	NA	NA	NA	0.2	NA	NA	NA				ENSMUSG00000012519	0.178424	0.204781	0.481488	2.42647	3.16606	3.35726
ENSMUSG00000012520	Phox2b	NA	NA	NA	NA	NA	NA	NA	NA	NA	17	NA	NA	NA	NA	NA	NA	NA	NA	NA	NA	NA	NA	2	37	NA	NA	NA	NA	37	NA	NA	NA	NA	NA	NA				ENSMUSG00000012520	0	0	0	0	0.0239048	0
ENSMUSG00000012535	Tnpo3	4	17	10	15	8	4	9	10	17	20	3	5	11	12	7	18	8	12	3	9	2	15	11	17	12	12	14	16	20	5	6	7	10	20	9				ENSMUSG00000012535	5.62911	4.87676	6.27326	3.92554	6.00415	4.98069
ENSMUSG00000012609	Ttll5	1	3	2	6	6	5	4	3	9	5	2	3	9	10	3	5	4	8	3	3	4	10	6	6	5	2	5	9	5	8	4	3	5	4	4				ENSMUSG00000012609	0.206846	0.198608	0.21125	0.130548	0.198534	0.192073
ENSMUSG00000012640	Zfp715	1	6	5	4	3	0.3	4	3	3	4	3	0.2	2	11	2	3	4	5	0.4	4	1	4	3	6	3	5	12	2	6	2	6	1	4	3	4				ENSMUSG00000012640	1.11441	1.06767	1.19466	1.64666	1.32332	1.60932
ENSMUSG00000012705	Retn	NA	0.1	NA	NA	1	NA	NA	NA	NA	NA	NA	NA	NA	NA	NA	NA	NA	NA	NA	NA	NA	NA	NA	NA	NA	NA	NA	NA	NA	NA	NA	NA	NA	NA	NA				ENSMUSG00000012705	0	0	0	0	0	0
ENSMUSG00000012848	Rps5	NA	0.7	0.5	0.7	2	0.6	1	0.5	0.7	0.3	0.5	1	0.8	0.3	0.5	0.2	0.7	0.8	1	0.9	0.7	0.4	0.1	0.2	0.2	0.4	0.1	0.1	0.5	1	2	1	0.7	0.9	0.3				ENSMUSG00000012848	151.527	214.973	140.992	220.103	164.448	184.518
ENSMUSG00000012889	Podnl1	NA	NA	NA	0.2	NA	NA	NA	NA	NA	NA	NA	0.2	NA	NA	NA	NA	NA	NA	NA	1	NA	NA	NA	NA	0.2	NA	NA	NA	NA	0.4	0.2	NA	NA	NA	NA				ENSMUSG00000012889	0	0	0	0	0	0
ENSMUSG00000013033	Adgrl1	NA	2	0.3	0.5	NA	0.7	NA	0.5	NA	1	NA	1	NA	0.1	NA	2	NA	NA	0.6	NA	1	4	4	0.7	0.2	0.2	NA	0.1	2	NA	0.2	NA	1	1	0.4				ENSMUSG00000013033	0.481949	0.332305	0.555799	0.483147	0.642395	0.677582
ENSMUSG00000013076	Amotl1	NA	NA	NA	NA	NA	NA	NA	1	NA	0.4	NA	0.4	NA	2	NA	0.5	NA	NA	0.1	NA	NA	0.2	NA	0.2	0.3	0.5	NA	NA	0.5	NA	NA	0.5	1	3	3				ENSMUSG00000013076	2.09838	1.94834	2.59448	3.00784	4.24184	4.45286
ENSMUSG00000013089	Etv5	NA	4	0.4	0.3	0.9	10	0.8	3	0.4	13	0.6	3	0.8	3	0.5	5	2	0.9	6	14	15	5	5	12	2	2	0.7	1	8	0.7	0.7	2	10	9	5				ENSMUSG00000013089	2.79384	2.73538	3.28542	3.03173	3.42422	3.67603
ENSMUSG00000013150	Gfod2	8	13	6	4	10	16	2	4	2	10	11	11	0.8	19	6	12	0.7	2	7	4	15	21	45	8	5	6	4	3	10	8	6	6	3	4	4				ENSMUSG00000013150	2.95952	3.27672	3.49212	2.9595	2.87378	3.3033
ENSMUSG00000013160	Atp6v0d1	44	50	18	53	55	96	46	82	26	55	36	126	35	24	69	46	77	36	126	111	150	92	103	59	93	61	124	29	59	28	22	16	46	52	61				ENSMUSG00000013160	58.1561	66.6194	57.5755	81.9033	54.9251	74.497
ENSMUSG00000013236	Ptprs	0.3	20	0.3	12	0.4	40	2	7	5	12	0.2	19	4	9	0.5	23	2	1	32	3	31	9	7	12	16	19	NA	10	12	1	2	1	2	1	2				ENSMUSG00000013236	1.89544	1.69321	2.94809	1.30689	1.45303	2.55234
ENSMUSG00000013275	Slc41a1	NA	NA	6	NA	NA	NA	0.3	NA	NA	NA	NA	NA	NA	2	NA	NA	NA	NA	NA	NA	NA	NA	NA	NA	NA	NA	NA	0.1	NA	NA	NA	NA	NA	NA	NA				ENSMUSG00000013275	3.85658	2.99236	3.60115	4.67267	6.74602	6.23245
ENSMUSG00000013338	Fer1l4	NA	NA	NA	NA	NA	NA	NA	NA	NA	NA	NA	NA	NA	NA	NA	NA	NA	NA	NA	NA	NA	NA	NA	NA	NA	NA	NA	NA	NA	NA	NA	0.2	NA	NA	NA				ENSMUSG00000013338	0	0.00859536	0	0	0	0
ENSMUSG00000013367	Iglon5	NA	3	NA	NA	NA	3	NA	0.4	NA	7	NA	12	NA	NA	NA	2	NA	NA	15	0.4	39	35	53	7	3	7	NA	NA	5	0.7	NA	NA	NA	NA	0.7				ENSMUSG00000013367	1.01702	0.970015	1.01647	0.162442	0.363475	0.69891
ENSMUSG00000013415	Igf2bp1	NA	0.2	NA	NA	NA	0.5	NA	2	NA	0.7	NA	0.4	NA	NA	NA	NA	NA	NA	2	NA	NA	NA	NA	0.2	NA	0.2	NA	NA	NA	NA	NA	NA	6	11	4				ENSMUSG00000013415	34.7638	26.6567	40.133	21.3857	27.7	25.4946
ENSMUSG00000013418	B4galnt2	115	NA	NA	NA	NA	NA	NA	NA	NA	NA	113	0.2	NA	NA	NA	NA	NA	NA	NA	NA	NA	NA	NA	NA	NA	NA	NA	NA	NA	NA	NA	NA	NA	NA	NA				ENSMUSG00000013418	0.381187	0.624995	0.326557	0.495774	1.40126	4.07571
ENSMUSG00000013419	Zfp651	NA	12	NA	0.1	0.4	13	NA	4	NA	6	NA	8	NA	4	0.1	7	NA	NA	3	2	15	10	9	6	5	6	NA	0.1	5	NA	NA	2	1	0.8	2				ENSMUSG00000013419	0.411035	0.266027	0.33012	1.05249	0.676796	0.954958
ENSMUSG00000013465	Nelfb	16	14	8	10	5	15	10	12	8	9	22	17	8	7	9	13	11	10	21	14	22	14	17	10	8	10	16	8	9	8	8	13	10	9	8				ENSMUSG00000013465	7.79244	8.67308	7.321	6.50324	6.25955	5.86255
ENSMUSG00000013483	Card14	5	0.1	NA	NA	NA	NA	NA	NA	NA	NA	2	NA	NA	NA	0.1	0.2	NA	NA	0.7	NA	NA	NA	NA	NA	NA	NA	NA	NA	NA	NA	NA	NA	NA	NA	0.1				ENSMUSG00000013483	0.713172	0.382506	0.517813	0.596881	0.586346	0.769535
ENSMUSG00000013495	Tmem175	0.8	NA	NA	1	4	NA	0.3	0.3	0.1	0.3	0.5	0.2	NA	0.3	3	NA	NA	0.1	NA	NA	NA	NA	NA	0.2	NA	0.1	0.9	0.7	NA	NA	NA	NA	0.4	0.2	0.2				ENSMUSG00000013495	4.05123	4.11822	3.88456	4.69502	4.42335	4.58308
ENSMUSG00000013523	Bcas1	0.6	NA	NA	NA	NA	NA	NA	NA	NA	NA	0.3	NA	NA	NA	NA	NA	NA	NA	NA	NA	NA	NA	NA	NA	NA	NA	NA	NA	NA	NA	NA	NA	NA	NA	NA				ENSMUSG00000013523	0.0636381	0.0566506	0.0251069	0.0304936	0.0251379	0.0374855
ENSMUSG00000013539	Tango2	12	0.8	1	2	3	4	4	7	1	2	17	2	2	1	6	2	5	4	4	5	1	7	6	5	3	3	4	2	3	6	4	2	2	1	1				ENSMUSG00000013539	1.87574	2.51002	1.79698	2.03414	1.56922	2.21814
ENSMUSG00000013584	Aldh1a2	0.8	0.4	NA	NA	0.9	4	NA	13	NA	0.2	0.3	4	NA	10	NA	13	NA	NA	34	3	17	4	0.3	1	3	NA	NA	NA	NA	NA	NA	0.2	NA	NA	0.2				ENSMUSG00000013584	0.227756	0.325187	0.27937	0.636202	0.754786	0.897943
ENSMUSG00000013593	Ndufs2	122	48	26	44	109	108	27	64	43	59	96	122	25	30	135	46	51	30	110	74	119	79	75	58	54	62	31	35	57	26	30	44	36	59	42				ENSMUSG00000013593	19.2664	21.3516	18.4261	23.2064	20.7661	20.5231
ENSMUSG00000013611	Snx31	NA	NA	NA	NA	NA	NA	NA	NA	NA	NA	NA	NA	NA	NA	NA	0.2	NA	NA	NA	NA	NA	NA	NA	NA	NA	0.2	NA	0.4	NA	NA	NA	NA	0.1	NA	NA				ENSMUSG00000013611	0	0	0	0.0275412	0.043246	0.157996
ENSMUSG00000013622	Atraid	35	68	7	24	110	72	30	79	24	33	24	34	24	54	93	70	47	25	63	57	73	40	30	30	57	82	33	24	31	22	15	22	7	7	10				ENSMUSG00000013622	6.36915	6.57	6.82363	8.26575	5.30783	5.99532
ENSMUSG00000013629	Cad	5	12	15	15	3	18	12	9	15	18	2	35	16	6	5	11	6	19	35	9	22	12	14	17	16	10	2	15	19	16	23	14	42	53	40				ENSMUSG00000013629	5.58359	4.42723	4.66395	5.65277	5.87085	5.55492
ENSMUSG00000013643	Lypd8	5822	NA	NA	NA	NA	NA	NA	NA	NA	NA	3652	NA	NA	NA	NA	NA	NA	NA	NA	NA	NA	NA	NA	NA	NA	NA	NA	NA	NA	NA	NA	NA	NA	NA	NA				ENSMUSG00000013643	0.0810551	0	0	0	0.0434529	0
ENSMUSG00000013646	Sh3bp5l	2	4	2	3	4	5	3	3	2	3	3	5	2	5	3	4	3	4	6	3	8	7	6	4	5	3	4	3	4	5	4	4	3	4	4				ENSMUSG00000013646	3.98779	4.54457	4.49867	4.87727	5.52638	5.57882
ENSMUSG00000013653	1810065E05Rik	3	NA	NA	NA	NA	NA	NA	NA	NA	NA	4	NA	NA	NA	NA	NA	NA	NA	NA	NA	NA	NA	NA	NA	NA	NA	NA	NA	NA	NA	NA	NA	NA	NA	NA				ENSMUSG00000013653	0	0	0	0	0	0
ENSMUSG00000013662	Atad1	1	0.8	4	1	NA	0.1	3	0.5	2	0.9	0.8	0.1	2	0.9	1	1	2	1	NA	0.2	NA	0.8	0.6	0.8	1	1	1	2	0.5	3	3	2	2	1	1				ENSMUSG00000013662	81.8213	61.9046	72.6332	75.3547	89.1528	92.1448
ENSMUSG00000013663	Pten	70	70	49	79	92	29	139	66	58	53	97	25	42	66	93	62	37	76	24	50	23	51	50	71	60	78	176	73	69	83	81	25	33	32	31				ENSMUSG00000013663	9.49054	7.16506	10.8894	6.15862	7.50947	9.15066
ENSMUSG00000013698	Pea15a	10	68	17	0.6	51	1663	4	163	4	40	5	83	2	99	6	37	130	5	159	165	1600	204	171	48	231	85	1	7	46	18	20	19	57	51	89				ENSMUSG00000013698	27.4497	31.3279	28.7177	22.9493	19.9464	20.2501
ENSMUSG00000013701	Timm23	12	4	11	3	19	7	6	6	7	4	8	5	9	4	14	4	6	5	9	8	4	6	5	4	7	4	6	5	3	7	7	9	13	13	14				ENSMUSG00000013701	6.96926	7.40261	6.1007	7.15408	6.20853	5.7452
ENSMUSG00000013707	Tnfaip8l2	6	NA	16	18	2	NA	21	0.6	5	NA	5	NA	6	0.3	NA	0.2	48	11	NA	34	16	0.4	0.4	NA	0.1	NA	85	3	NA	33	33	NA	NA	NA	NA				ENSMUSG00000013707	0	0	0.124719	0	0.133792	0.116381
ENSMUSG00000013736	Trnt1	13	20	63	27	10	3	39	15	21	24	16	4	24	16	12	21	20	28	3	10	0.2	9	3	21	30	25	18	21	22	46	34	18	85	148	56				ENSMUSG00000013736	6.11462	6.47717	7.43775	5.13023	6.22786	7.03931
ENSMUSG00000013787	Ehmt2	4	4	2	4	5	6	4	4	2	2	6	7	2	4	2	3	6	3	7	7	12	3	4	4	4	4	2	2	4	4	4	4	2	5	3				ENSMUSG00000013787	2.25973	2.51987	2.22262	3.28827	2.95607	3.18512
ENSMUSG00000013822	Elof1	21	26	10	20	28	54	8	27	17	22	13	49	23	7	21	25	19	18	41	37	106	32	37	18	33	22	25	15	21	8	5	29	23	18	19				ENSMUSG00000013822	20.6753	28.5384	20.6278	41.571	32.7163	34.9544
ENSMUSG00000013833	Med16	12	26	6	11	10	19	15	13	18	11	13	17	13	14	7	19	6	12	24	24	24	19	28	10	14	18	11	19	9	10	13	9	6	6	6				ENSMUSG00000013833	1.75831	1.9516	1.74655	1.34551	1.34659	1.39956
ENSMUSG00000013858	Tmem259	71	60	74	43	80	91	60	61	30	42	111	69	33	40	97	52	84	56	82	109	117	56	54	42	54	98	32	34	37	68	56	43	61	50	53				ENSMUSG00000013858	13.1426	11.3719	10.7837	10.7316	7.77211	8.4378
ENSMUSG00000013878	Rnf170	1	2	0.9	0.7	3	0.1	0.8	1	0.7	1	0.8	0.6	0.8	1	1	2	2	2	0.6	0.8	0.5	1	0.6	1	1	0.6	1	0.8	0.8	0.7	1	0.5	0.2	0.9	0.5				ENSMUSG00000013878	1.12682	0.925893	1.50731	1.11828	1.8224	1.80462
ENSMUSG00000013921	Clip3	NA	0.5	NA	NA	NA	6	NA	0.9	NA	2	NA	1	NA	NA	NA	0.7	NA	NA	0.9	0.2	12	3	2	2	0.6	0.8	NA	NA	2	NA	NA	NA	NA	0.1	0.1				ENSMUSG00000013921	5.20395	5.7687	5.15622	2.35473	2.36687	3.0786
ENSMUSG00000013928	Thap8	0.1	0.1	0.1	0.2	0.9	0.1	0.2	NA	0.1	0.2	0.5	NA	NA	1	0.6	NA	0.7	NA	NA	0.1	NA	NA	NA	NA	NA	0.1	NA	NA	NA	NA	NA	NA	0.1	NA	0.1				ENSMUSG00000013928	0.276477	0.262444	0.266461	0.247217	0.169391	0.359158
ENSMUSG00000013973	Dedd	NA	NA	NA	NA	NA	NA	0.7	NA	NA	NA	0.5	NA	0.2	0.3	NA	0.2	0.6	NA	0.1	0.3	NA	NA	NA	0.4	0.2	0.3	NA	0.2	NA	NA	NA	NA	0.2	NA	NA				ENSMUSG00000013973	1.55321	1.89623	1.57853	2.10996	2.03695	1.98077
ENSMUSG00000013974	Mcemp1	NA	NA	NA	NA	NA	NA	0.2	NA	3	NA	NA	NA	10	0.3	NA	0.1	9	5	NA	NA	NA	NA	NA	NA	0.1	NA	972	3	NA	NA	0.3	NA	0.9	0.7	NA				ENSMUSG00000013974	0	0	0	0.0942522	0	0
ENSMUSG00000013997	Nit1	13	15	8	14	62	15	10	9	9	8	10	8	10	12	81	11	14	10	12	9	9	12	12	6	6	11	22	9	7	8	10	23	13	9	10				ENSMUSG00000013997	3.89458	4.73142	4.04097	5.42991	4.73116	4.88584
ENSMUSG00000014030	Pax5	NA	NA	NA	NA	NA	NA	15	NA	NA	NA	NA	NA	NA	NA	NA	NA	NA	9	NA	NA	NA	NA	0.6	NA	NA	NA	NA	NA	NA	NA	NA	NA	NA	NA	NA				ENSMUSG00000014030	0	0	0	0	0	0
ENSMUSG00000014039	Prdm15	3	2	7	3	0.9	0.5	4	2	1	3	5	2	1	4	2	3	2	4	1	0.9	0.3	3	4	3	2	2	3	2	3	4	3	2	2	2	2				ENSMUSG00000014039	0.331275	0.322629	0.314206	0.267364	0.279076	0.241181
ENSMUSG00000014074	Rnf168	NA	2	2	1	2	0.4	2	1	1	2	1	0.6	1	2	1	0.6	2	2	0.6	1	0.2	2	2	1	2	1	0.7	2	1	2	2	1	1	3	2				ENSMUSG00000014074	3.71239	3.73657	5.99375	3.45367	4.18275	4.39454
ENSMUSG00000014075	Tctex1d2	2	8	0.3	6	3	8	3	2	4	4	1	3	5	5	3	11	6	3	4	2	7	12	9	4	4	4	10	5	4	0.7	NA	3	4	2	2				ENSMUSG00000014075	1.25773	1.76262	1.50848	1.66036	2.19808	1.35484
ENSMUSG00000014077	Chp1	38	18	2	12	38	30	4	27	12	18	24	13	11	30	56	10	20	6	24	21	14	5	4	20	33	32	73	15	17	7	6	16	11	12	14				ENSMUSG00000014077	13.0912	14.9499	13.1314	11.4706	14.5283	13.2387
ENSMUSG00000014158	Trpv4	NA	0.8	NA	NA	NA	0.1	NA	NA	NA	NA	NA	0.1	NA	0.9	NA	0.6	NA	NA	NA	2	0.2	NA	NA	NA	0.1	NA	NA	NA	0.2	NA	NA	7	NA	NA	NA				ENSMUSG00000014158	0.297609	0.353129	0.298779	0.0816481	0.122508	0.126391
ENSMUSG00000014164	Klhl3	NA	0.6	0.4	NA	0.9	NA	NA	NA	0.2	0.4	NA	NA	0.6	7	NA	0.2	NA	NA	NA	NA	NA	0.9	0.6	NA	NA	0.1	NA	0.1	NA	NA	0.7	NA	NA	NA	NA				ENSMUSG00000014164	0.00884665	0	0	0	0.0189704	0
ENSMUSG00000014177	Tvp23b	51	32	30	22	58	17	24	35	16	17	43	7	21	38	43	39	23	21	12	15	7	10	6	20	28	75	29	20	21	26	13	46	19	13	22				ENSMUSG00000014177	13.0064	11.1504	15.9503	11.2905	11.5783	12.8188
ENSMUSG00000014195	Dnajc7	0.4	0.4	0.3	0.5	NA	0.1	0.3	NA	NA	0.3	0.2	NA	NA	0.1	NA	0.4	0.1	NA	NA	NA	NA	0.4	NA	0.5	0.3	0.1	NA	NA	0.4	NA	0.2	0.2	0.2	0.3	0.4				ENSMUSG00000014195	5.79932	5.71401	8.83818	5.41523	8.59914	9.18681
ENSMUSG00000014198	Zfp385c	0.3	NA	NA	NA	NA	0.1	NA	0.1	NA	NA	NA	NA	NA	NA	NA	0.1	NA	NA	0.7	NA	NA	NA	NA	NA	NA	NA	NA	NA	NA	NA	NA	NA	NA	NA	NA				ENSMUSG00000014198	0.184713	0.223156	0.262346	0.309781	0.156352	0.204007
ENSMUSG00000014226	Cacybp	28	41	64	72	35	15	28	30	75	69	21	7	103	29	39	45	52	44	6	36	8	46	21	51	67	61	33	55	59	30	35	47	97	98	100				ENSMUSG00000014226	62.0711	67.4642	77.4592	61.5136	73.4908	75.3093
ENSMUSG00000014232	Cluap1	2	12	1	5	2	4	3	4	4	4	1	2	5	7	1	12	2	3	4	5	7	4	3	7	6	7	2	6	5	0.7	2	5	6	5	4				ENSMUSG00000014232	1.74346	1.92982	1.75227	1.04194	1.03386	0.844814
ENSMUSG00000014243	Zswim7	10	10	7	9	15	8	9	9	11	6	10	3	10	8	9	10	10	5	12	5	6	6	2	7	6	7	5	12	6	14	7	5	11	9	11				ENSMUSG00000014243	6.79252	10.0643	6.82093	16.5541	13.535	13.5367
ENSMUSG00000014245	Pigl	1	0.7	4	3	3	1	1	2	1	4	1	2	2	1	1	2	1	2	1	0.9	0.5	2	1	4	3	1	1	3	2	4	2	2	4	6	4				ENSMUSG00000014245	5.13082	4.32466	6.05659	6.92536	7.93191	7.82175
ENSMUSG00000014294	Ndufa2	205	113	58	96	269	174	80	133	145	106	112	89	126	87	160	100	150	93	160	191	215	102	74	66	63	78	132	68	67	83	59	203	47	64	51				ENSMUSG00000014294	53.0545	63.6021	54.0082	55.3462	35.2892	51.1994
ENSMUSG00000014301	Pam16	NA	0.8	0.2	0.3	3	0.4	NA	NA	NA	0.6	0.3	2	NA	0.3	NA	2	NA	NA	2	0.4	0.5	2	2	0.2	0.2	0.2	NA	0.1	0.2	NA	NA	1	0.9	1	1				ENSMUSG00000014301	2.11525	2.21681	2.36884	2.43622	1.88539	2.38874
ENSMUSG00000014303	Glis2	0.4	10	NA	4	0.9	21	NA	17	0.2	18	0.5	29	NA	17	NA	14	NA	NA	19	11	22	5	8	19	5	13	NA	2	18	NA	NA	5	12	32	12				ENSMUSG00000014303	3.46229	3.33493	3.18822	3.67196	3.20115	2.93844
ENSMUSG00000014313	Cox6c	109	47	12	34	121	137	22	53	67	35	55	70	82	27	136	53	34	25	111	98	159	78	66	26	46	136	51	35	33	13	16	41	61	45	104				ENSMUSG00000014313	7.2972	9.23929	10.2308	9.23159	8.95101	10.8336
ENSMUSG00000014329	Bicc1	NA	0.4	NA	NA	2	3	NA	25	NA	0.9	NA	5	NA	15	NA	4	NA	NA	6	4	2	0.8	0.7	0.5	1	8	NA	NA	1	NA	NA	NA	0.1	NA	NA				ENSMUSG00000014329	0.359409	0.292037	0.424386	0.336626	0.480837	0.600696
ENSMUSG00000014351	Gip	45	NA	NA	NA	NA	NA	NA	NA	NA	NA	9	NA	NA	NA	NA	NA	NA	NA	NA	NA	NA	NA	NA	NA	NA	NA	NA	NA	NA	NA	NA	NA	NA	NA	NA				ENSMUSG00000014351	0	0	0.33605	0.085031	0	0
ENSMUSG00000014353	Tmem87b	6	3	0.2	0.5	3	0.7	NA	4	3	3	6	1	3	15	1	3	11	0.6	0.5	3	4	1	0.6	5	5	3	0.9	0.8	6	0.7	0.7	0.6	NA	0.2	0.2				ENSMUSG00000014353	3.4526	2.41013	3.21584	2.53103	2.95637	3.65298
ENSMUSG00000014355	Anapc1	17	38	27	28	13	11	24	34	39	29	17	12	15	35	14	33	25	28	15	13	8	26	24	29	29	29	29	39	29	22	21	13	20	18	16				ENSMUSG00000014355	8.3466	6.1306	6.66731	8.06035	9.67018	9.37202
ENSMUSG00000014361	Mertk	5	2	NA	NA	3	0.7	NA	6	NA	0.3	10	0.4	NA	19	3	2	4	1	0.4	3	2	0.6	0.6	2	3	0.4	NA	NA	1	NA	0.3	NA	NA	NA	0.7				ENSMUSG00000014361	0.604243	0.545496	0.577375	0.415611	0.683454	0.873189
ENSMUSG00000014402	Tsg101	38	48	31	47	46	94	28	60	37	80	33	84	33	41	56	42	57	32	77	60	88	88	194	68	98	50	41	42	77	30	29	85	53	33	52				ENSMUSG00000014402	13.6878	15.3877	14.0693	14.6808	13.2339	13.9887
ENSMUSG00000014418	Hps5	22	7	10	8	5	4	12	6	7	10	36	5	8	9	4	9	5	9	3	3	1	4	3	10	7	11	17	8	12	6	9	2	4	3	3				ENSMUSG00000014418	0.837611	0.763196	0.84418	0.823646	1.06364	1.02341
ENSMUSG00000014426	Map3k4	7	10	4	7	9	6	6	5	5	10	12	5	4	15	9	6	5	8	4	5	6	10	11	13	9	6	6	7	12	11	11	5	6	8	4				ENSMUSG00000014426	13.1868	14.2892	13.8944	9.43214	10.7412	11.1009
ENSMUSG00000014444	Piezo1	13	3	17	4	10	44	13	33	7	11	13	135	4	62	2	5	41	12	96	42	24	2	1	12	37	49	2	8	15	7	11	14	21	20	17				ENSMUSG00000014444	14.3933	8.44274	11.556	14.9644	14.1815	17.2827
ENSMUSG00000014453	Blk	NA	NA	NA	0.1	NA	NA	43	NA	NA	NA	NA	NA	NA	NA	NA	NA	NA	17	NA	NA	NA	NA	NA	NA	NA	NA	NA	0.1	NA	0.4	0.2	NA	NA	NA	NA				ENSMUSG00000014453	0	0	0	0	0	0
ENSMUSG00000014470	Rnf166	0.9	2	1	4	2	2	2	0.8	3	1	2	2	2	0.9	3	2	2	1	2	4	2	1	1	1	0.7	2	11	4	1	4	5	1	0.8	0.8	1				ENSMUSG00000014470	5.39946	5.6496	7.10712	6.2362	5.90981	6.42965
ENSMUSG00000014496	Ankrd28	7	7	10	3	2	1	6	4	3	4	11	1	2	4	5	5	0.1	3	0.5	0.5	0.5	4	4	4	1	1	2	3	3	5	5	2	5	5	5				ENSMUSG00000014496	20.4135	18.4073	20.2638	12.4158	14.6169	14.4356
ENSMUSG00000014498	Ankrd52	15	20	22	16	14	28	14	23	9	30	24	43	10	23	18	14	15	25	29	19	36	22	20	32	23	22	12	15	31	20	22	16	6	8	5				ENSMUSG00000014498	3.21012	2.43455	3.23926	2.47897	3.2149	3.51621
ENSMUSG00000014503	Pkd2l2	NA	0.3	0.8	0.7	NA	0.1	1	NA	0.2	0.2	NA	0.2	NA	0.1	0.4	0.2	0.1	5	0.2	0.3	0.5	0.2	NA	0.2	NA	0.1	0.2	0.2	NA	2	0.2	NA	NA	0.4	0.2				ENSMUSG00000014503	2.04192	1.23345	1.79083	0.964365	2.0689	2.12817
ENSMUSG00000014504	Srp19	51	64	79	84	62	42	56	91	102	65	35	25	124	41	62	67	52	79	34	59	23	61	38	55	79	57	69	63	58	44	53	92	116	124	115				ENSMUSG00000014504	5.56227	5.71545	6.6963	5.76525	6.93814	6.56422
ENSMUSG00000014542	Clec4f	NA	NA	NA	NA	190	NA	NA	NA	NA	NA	NA	NA	NA	7	17	NA	NA	NA	NA	NA	NA	NA	NA	NA	NA	NA	NA	NA	NA	NA	NA	NA	NA	NA	NA				ENSMUSG00000014542	0	0	0	0	0	0
ENSMUSG00000014543	Klra17	NA	NA	NA	NA	NA	NA	NA	NA	0.1	NA	NA	NA	NA	0.3	NA	NA	0.1	1	NA	NA	NA	NA	NA	NA	NA	NA	46	NA	NA	NA	NA	NA	NA	NA	NA				ENSMUSG00000014543	0	0	0	0	0	0
ENSMUSG00000014547	Wdfy2	0.8	6	0.8	3	9	2	1	1	9	2	1	0.9	11	14	3	3	21	4	3	7	2	1	0.6	2	4	1	30	12	0.8	1	0.3	0.5	0.4	0.4	1				ENSMUSG00000014547	1.21185	1.35145	1.43249	1.61782	2.4987	1.85837
ENSMUSG00000014550	Rbsn	0.8	0.1	0.6	NA	NA	0.1	1	0.9	0.2	0.8	1	0.4	0.2	1	NA	0.6	0.1	0.4	NA	NA	0.2	1	0.6	0.6	0.8	3	0.8	0.4	0.8	3	1	0.2	1	2	3				ENSMUSG00000014550	4.15852	3.45264	4.22955	3.433	5.61101	4.87796
ENSMUSG00000014551	Mrps25	34	34	27	34	22	51	15	26	34	34	22	34	57	23	24	47	17	20	51	36	39	36	34	30	40	33	15	18	34	15	14	44	51	65	37				ENSMUSG00000014551	7.50794	7.51362	8.84325	6.90255	7.45868	8.69157
ENSMUSG00000014554	Dguok	0.6	1	1	1	0.4	0.6	2	1	1	1	0.6	1	2	0.7	0.6	1	1	2	1	2	0.7	1	1	1	0.4	1	0.9	1	1	2	2	0.5	1	0.8	0.9				ENSMUSG00000014554	2.69094	3.88685	2.45619	4.42451	3.31295	3.97833
ENSMUSG00000014592	Camta1	NA	1	0.4	0.7	0.4	0.2	0.5	0.3	1	3	NA	0.3	1	0.4	0.2	2	0.1	0.2	0.2	0.1	0.3	8	8	4	0.1	NA	0.1	1	6	0.4	0.2	0.1	0.4	0.4	0.2				ENSMUSG00000014592	0.133165	0.144149	0.130965	0.111538	0.115364	0.156487
ENSMUSG00000014599	Csf1	23	1	0.5	3	16	147	0.2	316	6	8	13	78	7	30	2	3	2	0.2	73	127	74	3	2	6	21	270	3	4	14	1	NA	2	18	5	24				ENSMUSG00000014599	20.5795	12.0982	21.0526	13.8608	12.6802	14.7103
ENSMUSG00000014601	Strip1	31	33	28	16	10	31	25	24	14	33	34	40	15	22	14	40	17	20	29	19	24	65	123	36	22	22	44	25	37	35	27	19	19	17	16				ENSMUSG00000014601	23.1336	24.7923	25.3696	25.4844	25.2546	29.8051
ENSMUSG00000014602	Kif1a	NA	30	NA	NA	NA	55	NA	19	NA	64	NA	34	NA	4	0.2	18	NA	NA	12	2	58	237	171	48	50	0.7	NA	NA	69	NA	NA	4	0.1	0.4	2				ENSMUSG00000014602	1.67705	1.69452	1.96632	1.90383	2.32748	3.22403
ENSMUSG00000014603	Alx3	NA	NA	NA	NA	NA	0.1	NA	NA	NA	NA	NA	3	NA	NA	NA	NA	NA	NA	6	NA	4	NA	NA	6	NA	NA	NA	NA	NA	NA	NA	NA	0.4	NA	0.3				ENSMUSG00000014603	0.0996501	0.180585	0.0746978	0.22681	0.106843	0.209112
ENSMUSG00000014606	Slc25a11	17	12	2	8	13	15	5	6	4	8	14	11	4	5	11	9	5	8	10	9	10	14	13	5	3	9	6	5	6	4	4	7	7	6	6				ENSMUSG00000014606	31.3442	37.9083	30.0664	35.3403	28.71	30.5402
ENSMUSG00000014609	Chrne	NA	NA	0.1	NA	NA	NA	NA	NA	NA	NA	NA	NA	NA	NA	NA	NA	NA	NA	NA	NA	NA	NA	NA	NA	NA	NA	NA	NA	NA	NA	0.3	NA	NA	NA	NA				ENSMUSG00000014609	0	0	0	0	0	0
ENSMUSG00000014633	Cmc2	14	15	2	40	22	37	6	17	24	24	9	17	44	8	20	18	9	31	29	33	23	16	10	16	20	14	31	14	21	9	11	17	16	17	16				ENSMUSG00000014633	1.64124	1.84319	1.51329	2.85867	2.2967	2.96438
ENSMUSG00000014668	Chfr	33	33	31	36	20	28	49	28	21	34	43	10	26	21	19	26	42	50	15	13	15	34	57	33	21	29	65	19	37	53	47	20	34	24	30				ENSMUSG00000014668	9.91783	11.5978	11.0657	9.35938	9.70594	9.38438
ENSMUSG00000014725	Adam28	NA	NA	NA	NA	NA	NA	NA	NA	NA	NA	NA	NA	NA	NA	NA	NA	NA	NA	NA	NA	NA	NA	NA	NA	NA	NA	NA	NA	NA	NA	NA	3	NA	NA	NA				ENSMUSG00000014725	0	0	0	0	0	0
ENSMUSG00000014748	Tex261	10	13	14	13	37	27	11	22	14	14	9	26	16	15	35	13	24	13	33	31	44	12	12	15	21	19	18	11	15	23	15	26	11	11	13				ENSMUSG00000014748	19.5497	15.0509	17.6401	14.0652	16.3319	14.7594
ENSMUSG00000014763	Fam120b	31	25	26	27	13	14	35	23	10	26	38	9	7	26	20	33	19	20	10	18	9	36	36	27	23	50	25	16	27	38	44	20	14	17	11				ENSMUSG00000014763	7.20451	6.1315	5.73368	6.54035	6.8601	6.27584
ENSMUSG00000014767	Tbp	16	21	51	51	28	17	42	24	33	37	21	13	32	39	22	22	35	41	15	21	9	31	40	33	32	37	34	30	33	31	36	21	49	49	45				ENSMUSG00000014767	2.73358	3.08829	2.79884	2.85695	2.56987	2.93784
ENSMUSG00000014769	Psmb1	88	73	68	108	86	86	83	86	118	72	55	68	102	38	115	71	101	74	100	94	53	82	63	64	69	121	89	76	67	81	82	107	71	83	73				ENSMUSG00000014769	185.667	249.446	179.556	216.7	164.832	185.333
ENSMUSG00000014771	Pdcd2	11	15	27	26	15	13	16	11	16	13	8	14	18	8	19	14	12	20	13	11	12	15	20	12	14	25	9	13	14	21	22	20	13	22	14				ENSMUSG00000014771	5.34144	6.39328	5.55649	7.08245	5.56761	6.55754
ENSMUSG00000014773	Dll1	NA	NA	NA	NA	NA	NA	0.1	NA	NA	NA	NA	NA	NA	NA	NA	0.2	NA	NA	NA	NA	NA	NA	NA	NA	NA	NA	NA	NA	NA	NA	NA	NA	NA	NA	NA				ENSMUSG00000014773	0.110842	0.236315	0.2737	0.170663	0.314585	0.319253
ENSMUSG00000014776	Nol3	NA	0.8	NA	NA	NA	4	NA	5	NA	7	0.1	3	NA	0.3	NA	0.5	NA	NA	2	9	8	4	1	8	12	4	NA	NA	10	NA	NA	NA	NA	NA	NA				ENSMUSG00000014776	1.67484	2.02342	1.65769	3.01632	2.5977	3.52596
ENSMUSG00000014778	Fhod1	7	3	3	4	4	5	2	4	8	2	5	4	4	8	0.7	3	5	3	11	12	9	0.4	0.6	3	2	4	6	11	3	2	4	2	6	19	8				ENSMUSG00000014778	5.43262	4.17502	4.49357	9.34668	8.30371	8.70357
ENSMUSG00000014782	Plekhg4	NA	NA	NA	NA	NA	0.1	NA	NA	NA	NA	NA	2	NA	NA	NA	1	NA	NA	4	3	NA	NA	NA	NA	NA	NA	NA	NA	NA	NA	NA	NA	NA	NA	0.2				ENSMUSG00000014782	0.0065481	0.0158219	0.0343592	0.0149039	0.028083	0.0366425
ENSMUSG00000014786	Slc9a5	NA	0.4	0.2	1	0.9	0.4	0.2	0.6	0.6	0.4	NA	0.2	0.1	0.7	NA	0.7	0.4	NA	0.4	0.9	0.2	0.4	0.4	0.4	0.6	0.6	NA	1	0.7	NA	NA	0.5	0.7	1	1				ENSMUSG00000014786	0.70694	0.378387	0.536631	1.24242	0.997831	1.08914
ENSMUSG00000014791	Elmo3	51	9	0.8	NA	11	4	1	0.5	0.4	NA	62	NA	0.2	12	14	4	NA	0.6	3	NA	0.7	NA	NA	0.2	0.2	0.4	0.8	2	NA	2	1	12	2	0.6	2				ENSMUSG00000014791	3.84645	6.79462	3.88269	9.43491	7.22947	9.08996
ENSMUSG00000014813	Stc1	NA	22	0.7	NA	NA	0.1	0.7	1	NA	6	NA	2	NA	4	NA	13	NA	0.2	0.5	NA	NA	3	2	3	2	7	NA	0.2	2	NA	NA	3	0.2	NA	NA				ENSMUSG00000014813	0	0	0	0.0283588	0	0
ENSMUSG00000014837	4931428F04Rik	0.6	5	0.4	4	NA	3	2	0.5	1	5	0.8	0.9	1	0.3	0.5	4	0.5	0.9	1	1	2	15	43	4	1	0.9	0.3	2	4	0.7	0.8	0.4	0.4	0.3	0.8				ENSMUSG00000014837	0.884112	0.975606	0.657513	1.7667	1.76897	2.26918
ENSMUSG00000014846	Tppp3	0.4	1	NA	NA	NA	2	NA	NA	0.6	0.2	NA	0.1	0.5	1	NA	3	NA	0.1	0.3	NA	1	3	2	0.8	1	NA	NA	0.4	0.5	NA	NA	0.1	0.1	0.3	0.2				ENSMUSG00000014846	0.648836	0.923233	0.453944	2.03469	1.57685	1.21028
ENSMUSG00000014850	Msh3	4	14	11	13	3	2	18	5	9	14	11	2	7	10	10	20	12	23	3	3	1	9	8	11	3	4	9	11	13	23	14	9	7	6	4				ENSMUSG00000014850	0.881369	0.963834	1.22339	0.575875	0.860264	0.892872
ENSMUSG00000014852	Adamts13	3	NA	NA	NA	4	NA	NA	NA	NA	NA	2	NA	NA	NA	NA	NA	NA	NA	NA	NA	NA	NA	NA	NA	NA	NA	NA	NA	NA	NA	NA	NA	NA	NA	NA				ENSMUSG00000014852	0	0	0	0	0.00585776	0
ENSMUSG00000014856	Tmem208	55	46	56	36	79	49	29	32	31	28	37	40	26	27	66	41	46	41	45	68	85	38	51	28	48	43	46	22	24	26	29	33	17	20	21				ENSMUSG00000014856	12.0129	11.1694	9.43205	23.3587	15.9473	16.2689
ENSMUSG00000014859	E2f4	20	17	41	33	15	21	28	22	23	22	27	33	15	15	15	17	16	71	30	22	32	18	20	19	31	18	22	28	17	44	39	19	38	77	36				ENSMUSG00000014859	33.0947	32.6847	36.507	50.2082	50.9319	48.0086
ENSMUSG00000014867	Surf4	167	46	37	32	120	83	26	108	32	44	125	110	35	23	160	39	93	22	111	119	109	13	13	42	67	90	77	45	37	34	27	71	30	38	50				ENSMUSG00000014867	82.4476	61.3779	67.1439	68.9074	79.697	71.0589
ENSMUSG00000014873	Surf2	3	8	34	14	6	6	16	10	12	11	2	8	12	7	8	9	4	18	4	6	2	12	13	15	15	10	4	13	13	10	30	10	0.4	20	20				ENSMUSG00000014873	1.99373	2.20691	2.23001	1.96007	2.54614	2.46061
ENSMUSG00000014905	Dnajb9	0.8	1	2	0.9	2	0.5	4	2	1	1	0.6	0.9	1	0.9	0.3	2	2	0.8	2	1	0.5	3	2	0.8	1	3	0.1	3	0.8	5	2	0.6	0.7	0.4	0.8				ENSMUSG00000014905	37.3292	22.5492	37.847	34.6802	36.0535	45.2223
ENSMUSG00000014907	Naf1	5	17	57	16	4	15	18	10	19	11	3	14	15	21	10	16	10	10	10	13	32	12	10	16	13	43	2	18	12	9	14	11	35	49	27				ENSMUSG00000014907	7.12388	7.02114	8.75958	7.23604	8.6766	8.52367
ENSMUSG00000014932	Yes1	23	5	0.5	0.1	12	2	0.9	5	0.1	6	30	1	NA	50	9	4	NA	0.3	2	1	0.2	2	2	5	3	9	0.9	0.9	6	NA	2	6	9	6	6				ENSMUSG00000014932	12.4585	9.5315	14.2373	8.66106	11.8411	12.3936
ENSMUSG00000014956	Ppp1cb	52	29	16	14	12	12	36	25	17	16	43	6	18	20	20	30	20	22	5	17	8	30	19	17	19	14	52	19	16	34	27	26	22	12	20				ENSMUSG00000014956	21.7357	21.2995	29.8939	23.3313	33.4433	30.3559
ENSMUSG00000014959	Gorasp2	108	119	90	81	144	134	108	146	102	91	113	157	171	91	190	98	81	77	153	103	109	76	84	88	128	125	57	66	97	81	88	106	109	107	126				ENSMUSG00000014959	13.6844	13.4036	14.9526	13.7459	14.3945	14.0782
ENSMUSG00000014980	Tsen15	0.4	6	0.8	1	1	0.3	0.4	1	1	0.9	NA	0.4	0.5	1	0.5	4	0.1	1	NA	2	0.2	0.5	0.4	0.5	0.5	2	0.3	2	0.7	0.4	0.7	1	2	1	2				ENSMUSG00000014980	3.40859	4.05615	3.73941	3.05498	2.43119	2.57869
ENSMUSG00000015001	Oc90	NA	4	NA	NA	NA	NA	NA	NA	NA	NA	NA	NA	NA	NA	NA	2	NA	NA	NA	NA	NA	NA	NA	NA	NA	NA	NA	NA	NA	NA	NA	NA	NA	NA	NA				ENSMUSG00000015001	0	0	0	0	0	0
ENSMUSG00000015002	Efr3a	35	32	40	30	34	12	37	34	22	19	34	9	17	28	25	31	34	30	12	27	8	15	12	20	25	49	15	33	19	49	56	27	32	17	22				ENSMUSG00000015002	11.4957	9.62156	10.7255	9.31468	12.3623	12.0445
ENSMUSG00000015013	Trappc2l	101	48	18	40	41	64	44	59	35	44	60	65	42	33	26	48	107	31	79	96	67	64	80	35	52	63	72	13	39	30	28	42	35	49	42				ENSMUSG00000015013	22.5967	26.8323	24.5957	46.676	28.2105	34.2106
ENSMUSG00000015016	Acsf3	11	8	4	5	17	10	9	6	8	7	12	11	7	5	23	12	1	7	7	6	15	11	9	8	5	3	5	8	8	4	4	6	5	10	5				ENSMUSG00000015016	2.35478	3.10117	3.37127	5.14235	4.66283	4.48141
ENSMUSG00000015023	Ddx19a	27	36	56	40	25	46	44	34	50	42	28	37	52	30	36	34	41	50	26	33	40	42	46	40	50	31	20	51	42	58	45	37	48	63	48				ENSMUSG00000015023	22.1956	24.7244	25.5793	29.304	32.4775	32.2698
ENSMUSG00000015053	Gata2	NA	17	NA	NA	NA	0.1	NA	NA	2	NA	NA	0.1	2	0.6	NA	3	NA	NA	NA	NA	NA	0.2	2	0.2	0.1	2	NA	3	NA	NA	NA	NA	2	0.8	0.6				ENSMUSG00000015053	9.41687	13.0577	10.6817	6.88336	9.59412	7.29384
ENSMUSG00000015083	C8g	NA	NA	NA	NA	93	NA	NA	NA	NA	NA	0.1	NA	NA	0.6	80	NA	NA	NA	NA	NA	NA	NA	NA	NA	NA	NA	NA	NA	NA	NA	NA	NA	NA	NA	NA				ENSMUSG00000015083	0.0816828	0.109648	0.163279	0.144601	0.0778478	0.0634846
ENSMUSG00000015085	Entpd2	37	5	NA	NA	2	33	NA	2	NA	5	21	0.3	NA	5	3	2	NA	NA	0.3	0.1	48	5	0.3	24	39	7	NA	NA	12	NA	NA	0.8	0.2	0.2	0.4				ENSMUSG00000015085	0.266526	0.375663	0.0998939	0.404419	0.452459	0.605902
ENSMUSG00000015087	Rabl6	37	38	36	40	31	48	25	27	30	43	64	48	40	35	19	39	32	30	43	48	60	45	36	54	42	36	15	43	48	39	44	27	45	38	34				ENSMUSG00000015087	3.23664	4.08453	3.68147	3.31906	2.92332	3.2188
ENSMUSG00000015090	Ptgds	NA	0.1	NA	NA	NA	0.1	NA	NA	NA	NA	NA	NA	NA	NA	NA	0.2	NA	NA	NA	NA	0.5	NA	NA	0.2	NA	NA	NA	NA	NA	NA	NA	NA	NA	NA	NA				ENSMUSG00000015090	0	0	0	0	0	0
ENSMUSG00000015092	Edf1	941	180	160	151	385	343	156	263	127	153	829	324	153	147	452	143	278	145	305	394	343	208	229	121	224	303	186	92	140	149	159	266	150	131	157				ENSMUSG00000015092	20.7563	27.2398	21.7622	21.6761	16.8145	21.0285
ENSMUSG00000015093	Clic3	0.4	0.1	NA	0.3	3	1	NA	NA	NA	NA	0.3	0.4	NA	3	0.3	0.3	NA	NA	0.1	NA	0.2	NA	NA	NA	0.1	0.2	NA	NA	NA	NA	NA	4	NA	NA	NA				ENSMUSG00000015093	0.0216329	0	0	0	0.0115972	0
ENSMUSG00000015094	Npdc1	82	36	NA	0.5	26	113	NA	73	NA	54	70	47	NA	51	1	38	0.1	0.1	63	51	159	84	77	60	81	60	NA	1	57	NA	NA	30	9	7	9				ENSMUSG00000015094	4.77092	4.62138	3.83913	4.17992	3.22791	3.97888
ENSMUSG00000015095	Fbxw5	23	31	19	17	26	59	26	24	15	26	24	25	21	32	39	26	43	23	35	31	67	44	40	29	23	26	15	21	25	27	25	17	4	4	4				ENSMUSG00000015095	2.39837	2.23563	2.07021	3.90644	3.4766	3.84799
ENSMUSG00000015112	Slc25a13	15	4	0.6	4	62	2	0.8	0.9	11	5	14	3	9	6	119	2	8	2	0.7	3	NA	2	1	4	3	1	3	9	4	1	1	10	18	29	21				ENSMUSG00000015112	2.08825	2.42584	1.98132	2.64516	3.22799	2.48218
ENSMUSG00000015120	Ube2i	4	8	5	10	9	6	7	5	11	8	5	8	5	7	7	2	3	6	12	6	7	4	8	6	11	9	5	11	9	7	5	10	6	7	6				ENSMUSG00000015120	4.221	4.58316	4.48	4.24891	3.8099	4.13109
ENSMUSG00000015126	Tsr3	6	17	16	16	18	20	10	18	10	14	7	18	11	7	15	20	11	10	19	16	16	18	22	14	20	24	9	9	13	12	13	13	17	18	19				ENSMUSG00000015126	12.8447	16.3247	15.9001	10.8626	13.3085	15.5515
ENSMUSG00000015127	Unkl	2	8	11	4	6	2	11	5	9	4	1	3	2	9	2	7	7	5	3	3	7	7	9	7	2	5	3	19	8	21	24	2	2	5	2				ENSMUSG00000015127	0.721812	0.639735	0.878131	0.649749	0.792943	0.877365
ENSMUSG00000015133	Lrrk1	4	5	NA	10	10	22	11	26	6	9	5	15	9	14	4	2	21	14	15	11	19	2	0.6	5	2	15	7	15	8	NA	0.7	11	4	1	3				ENSMUSG00000015133	0.450863	0.319423	0.417244	0.57961	0.623655	0.92276
ENSMUSG00000015143	Actn1	15	2	7	0.7	4	23	1	37	0.2	7	10	33	0.6	13	0.9	4	4	2	19	17	21	2	2	4	3	16	25	0.8	9	12	12	20	15	12	23				ENSMUSG00000015143	202.334	152.912	222.055	143.531	153.043	187.702
ENSMUSG00000015165	Hnrnpl	4	7	3	7	7	16	7	13	11	8	4	10	8	17	4	11	15	7	14	16	17	8	11	7	7	11	6	12	7	3	5	6	3	3	3				ENSMUSG00000015165	11.0597	13.7593	14.2775	10.7266	10.9807	12.0481
ENSMUSG00000015176	Nolc1	0.5	0.8	1	0.4	NA	NA	0.2	NA	0.7	0.3	0.5	0.2	0.5	NA	NA	0.8	0.1	0.5	NA	NA	NA	0.2	0.6	0.2	0.2	0.7	0.4	0.4	NA	NA	NA	0.6	2	3	0.8				ENSMUSG00000015176	18.6938	22.771	35.7603	13.5873	19.781	22.1384
ENSMUSG00000015189	Casd1	0.1	0.6	0.9	1	2	0.4	1	1	1	1	0.5	0.2	0.8	2	5	0.8	2	0.8	NA	1	0.5	2	0.6	1	0.6	0.8	2	2	1	0.7	1	1	NA	NA	NA				ENSMUSG00000015189	4.69211	2.658	4.05626	2.63342	3.51163	3.39662
ENSMUSG00000015202	Cnksr3	3	4	1	3	4	4	3	5	3	4	3	4	3	7	2	5	0.9	3	4	3	4	2	1	5	3	6	NA	4	5	1	2	1	4	3	2				ENSMUSG00000015202	2.14942	1.64651	2.14828	2.69427	2.73042	2.70194
ENSMUSG00000015214	Mtmr1	41	10	18	16	17	8	29	11	19	9	38	3	17	17	25	10	12	22	3	6	7	15	14	9	6	16	26	24	12	18	29	4	7	5	5				ENSMUSG00000015214	0.894871	0.868274	0.892997	0.792436	1.04642	0.903718
ENSMUSG00000015217	Hmgb3	6	24	3	9	3	6	5	2	25	19	6	5	17	7	5	25	0.1	17	3	1	6	41	80	11	5	2	8	32	14	6	3	25	4	5	3				ENSMUSG00000015217	1.91816	2.4084	3.15373	2.13017	2.50398	2.69157
ENSMUSG00000015222	Map2	NA	0.1	NA	NA	NA	NA	NA	NA	NA	0.4	NA	NA	NA	NA	NA	0.2	NA	NA	NA	NA	NA	4	4	0.2	0.1	NA	NA	NA	0.5	NA	NA	NA	NA	NA	NA				ENSMUSG00000015222	0.233254	0.246819	0.314725	0.176662	0.227669	0.190164
ENSMUSG00000015224	Cyp2j9	2	9	NA	NA	NA	0.1	NA	1	2	7	2	NA	0.8	1	NA	2	NA	NA	NA	NA	NA	0.6	NA	10	5	2	NA	6	8	NA	NA	0.5	NA	NA	NA				ENSMUSG00000015224	0.0613248	0.111132	0	0.139579	0.0438342	0.0714933
ENSMUSG00000015243	Abca1	15	16	4	0.6	53	39	64	41	12	10	34	6	7	100	86	17	169	31	41	41	161	21	16	35	117	42	0.9	15	38	14	20	0.5	7	2	9				ENSMUSG00000015243	2.74487	2.36795	2.02258	1.33254	2.87477	3.25243
ENSMUSG00000015247	Nipsnap3b	37	17	16	15	50	13	23	17	22	17	25	14	27	10	55	13	49	13	14	23	12	29	39	18	21	11	29	15	16	17	16	28	6	5	9				ENSMUSG00000015247	13.5431	17.5149	11.4718	18.0718	15.2794	13.7898
ENSMUSG00000015289	Lage3	9	27	5	12	19	21	5	11	29	10	6	16	22	8	11	29	6	10	23	18	27	12	10	9	13	18	15	18	9	3	5	15	12	12	14				ENSMUSG00000015289	5.2503	6.92261	5.37403	4.77698	2.7432	3.31832
ENSMUSG00000015290	Ubl4a	42	31	19	26	29	37	9	31	33	21	34	56	47	18	30	27	13	14	50	36	29	25	22	16	23	17	36	37	20	7	7	31	19	12	18				ENSMUSG00000015290	3.79185	3.88107	3.6379	3.02916	2.5648	2.30326
ENSMUSG00000015291	Gdi1	2	3	0.6	0.9	1	2	1	0.6	0.7	3	2	0.4	0.2	2	2	2	2	1	1	0.8	1	10	9	2	1	1	2	0.7	3	2	0.7	0.8	0.9	0.7	1				ENSMUSG00000015291	6.77959	8.07185	7.35322	7.94314	6.99039	6.87146
ENSMUSG00000015305	Sash1	NA	0.7	NA	NA	0.9	NA	NA	0.5	0.4	2	0.2	NA	0.5	4	0.3	0.8	4	0.1	NA	2	1	0.3	NA	4	0.3	0.8	NA	0.4	5	NA	NA	NA	NA	0.2	0.2				ENSMUSG00000015305	7.84354	5.6966	11.1155	2.27226	2.55219	2.67499
ENSMUSG00000015312	Gadd45b	NA	NA	0.3	NA	NA	NA	NA	0.3	NA	NA	NA	NA	NA	0.3	NA	NA	NA	NA	NA	NA	NA	NA	NA	NA	0.3	0.2	NA	0.2	NA	NA	NA	0.5	NA	NA	NA				ENSMUSG00000015312	11.8866	18.6419	25.513	9.03219	9.10324	8.83093
ENSMUSG00000015316	Slamf1	NA	NA	49	NA	NA	NA	2	NA	NA	NA	NA	NA	NA	0.1	NA	NA	NA	2	NA	NA	NA	NA	NA	NA	NA	NA	NA	0.2	NA	8	4	NA	NA	NA	NA				ENSMUSG00000015316	0	0	0	0	0	0
ENSMUSG00000015335	Zdhhc12	11	4	2	5	3	9	1	6	2	4	8	18	2	2	8	5	5	1	22	7	8	2	3	4	3	3	2	1	5	0.7	1	11	11	5	6				ENSMUSG00000015335	13.7372	12.3717	13.0608	14.7124	11.0439	12.3973
ENSMUSG00000015337	Endog	2	1	1	0.5	NA	1	0.8	1	0.7	0.2	2	NA	2	0.3	0.5	2	1	0.8	2	1	1	1	1	NA	0.3	0.6	0.8	0.5	NA	0.7	1	0.5	0.4	0.1	0.2				ENSMUSG00000015337	9.58098	8.54855	9.02681	11.0035	8.62329	9.34561
ENSMUSG00000015340	Cybb	NA	NA	NA	0.2	6	NA	55	0.5	15	NA	NA	NA	13	0.6	0.7	0.8	511	33	NA	23	6	NA	NA	NA	0.2	NA	708	4	NA	0.7	0.3	NA	NA	NA	NA				ENSMUSG00000015340	0	0	0	0	0	0
ENSMUSG00000015341	Golga7	22	27	16	25	30	30	22	25	18	21	21	22	29	21	40	17	37	22	22	28	43	37	37	19	28	12	28	20	21	23	19	23	27	26	34				ENSMUSG00000015341	14.3019	14.1731	16.3084	20.2075	21.6178	21.3457
ENSMUSG00000015342	Xk	6	0.1	0.8	0.4	4	NA	2	0.4	0.4	NA	13	NA	0.6	2	0.9	NA	NA	4	NA	NA	0.2	0.5	0.6	0.2	NA	0.2	2	4	0.4	1	1	0.2	0.7	0.1	0.3				ENSMUSG00000015342	0.826489	0.576914	0.784747	1.17049	2.06767	1.10485
ENSMUSG00000015354	Pcolce2	NA	0.1	NA	NA	NA	NA	NA	NA	NA	NA	NA	NA	NA	NA	NA	0.2	NA	NA	NA	NA	NA	NA	NA	NA	0.2	NA	NA	NA	NA	NA	NA	NA	NA	NA	NA				ENSMUSG00000015354	0.867669	0.479521	0.816466	0.945417	1.2371	1.08472
ENSMUSG00000015355	Cd48	NA	NA	38	65	4	NA	131	0.5	140	NA	NA	NA	130	0.6	0.2	0.6	74	98	0.5	4	1	NA	NA	NA	0.1	NA	7	57	NA	96	113	NA	0.2	NA	NA				ENSMUSG00000015355	0	0	0	0	0	0
ENSMUSG00000015357	Clpx	0.5	0.1	NA	NA	NA	NA	NA	NA	NA	NA	0.3	NA	NA	0.3	0.3	0.2	NA	NA	NA	NA	NA	NA	NA	0.2	NA	0.1	NA	0.1	NA	NA	NA	NA	NA	NA	NA				ENSMUSG00000015357	4.73613	4.66586	4.77698	4.59268	5.8357	5.39425
ENSMUSG00000015363	Trabd	24	6	7	8	26	7	10	7	6	4	33	10	10	5	21	6	7	9	9	7	10	5	5	4	9	7	19	5	6	6	6	9	6	5	6				ENSMUSG00000015363	2.71004	3.32567	2.6495	3.02804	2.6732	2.69756
ENSMUSG00000015377	Dennd6b	0.6	1	6	0.9	2	0.7	4	NA	0.7	2	0.9	0.4	0.5	1	3	3	0.7	3	0.9	0.5	2	10	15	1	0.6	1	NA	1	2	4	4	2	0.2	1	0.7				ENSMUSG00000015377	0.355467	0.28221	0.213166	0.762832	0.337567	0.539914
ENSMUSG00000015401	Tmem27	NA	0.1	NA	NA	NA	NA	NA	NA	NA	NA	0.3	NA	NA	3	NA	0.1	NA	NA	NA	NA	NA	NA	NA	NA	NA	NA	NA	NA	NA	NA	NA	NA	NA	NA	NA				ENSMUSG00000015401	0	0	0	0	0	0
ENSMUSG00000015437	Gzmb	0.6	NA	0.2	NA	NA	NA	NA	NA	2	NA	NA	NA	NA	NA	NA	NA	NA	0.2	NA	NA	NA	NA	NA	10	6	NA	NA	5	0.5	NA	0.3	NA	NA	NA	NA				ENSMUSG00000015437	0	0	0	0	0	0
ENSMUSG00000015451	C4a	NA	NA	NA	NA	3	NA	NA	NA	NA	NA	NA	NA	NA	NA	2	NA	NA	NA	NA	NA	NA	NA	NA	NA	NA	NA	NA	NA	NA	NA	NA	NA	NA	NA	NA				ENSMUSG00000015451	0	0	0	0	0.0103282	0
ENSMUSG00000015452	Ager	NA	NA	NA	NA	NA	NA	NA	NA	NA	NA	NA	NA	NA	0.3	NA	0.2	NA	NA	0.5	NA	NA	NA	NA	NA	NA	0.1	NA	NA	NA	NA	NA	NA	NA	NA	NA				ENSMUSG00000015452	0.00729928	0.00587898	0.0109431	0.0193826	0.00521743	0.00680768
ENSMUSG00000015461	Atf6b	5	13	5	5	3	19	9	10	7	8	3	16	10	6	3	8	25	6	24	15	32	10	19	6	13	2	7	3	7	5	5	6	4	5	3				ENSMUSG00000015461	7.2288	5.86608	6.19448	6.43782	5.68153	6.76008
ENSMUSG00000015467	Egfl8	NA	12	NA	NA	NA	NA	NA	NA	NA	NA	NA	NA	NA	NA	NA	2	NA	NA	NA	NA	0.4	NA	NA	0.5	0.9	NA	NA	NA	NA	NA	NA	NA	NA	NA	NA				ENSMUSG00000015467	0.364514	0.354218	0.4158	0.252504	0.331351	0.243887
ENSMUSG00000015468	Notch4	NA	NA	NA	NA	2	NA	NA	1	NA	NA	NA	NA	NA	4	NA	0.3	NA	NA	NA	NA	NA	0.3	0.1	NA	0.7	NA	NA	NA	NA	NA	NA	NA	0.2	0.2	NA				ENSMUSG00000015468	0.0403368	0.0060915	0.00755912	0.0459045	0.0486543	0.0176344
ENSMUSG00000015474	Ppt2	3	2	0.4	NA	4	12	NA	1	1	1	3	4	1	2	3	4	2	0.1	5	5	8	2	1	1	0.4	1	2	1	0.8	0.7	0.3	0.2	0.4	0.9	2				ENSMUSG00000015474	6.31029	6.08945	4.54217	6.65499	4.89153	4.96778
ENSMUSG00000015476	Prrt1	NA	0.1	NA	NA	NA	NA	NA	NA	NA	NA	NA	NA	NA	NA	NA	0.2	NA	NA	NA	NA	0.2	1	1	NA	NA	NA	NA	NA	NA	NA	0.3	NA	NA	NA	NA				ENSMUSG00000015476	0	0	0	0.0378692	0	0
ENSMUSG00000015478	Rnf5	0.8	2	0.5	1	2	0.5	0.8	0.5	0.7	0.8	0.3	0.1	0.8	0.1	0.7	1	1	0.9	0.1	0.6	1	1	1	0.5	0.9	0.2	1	0.4	0.7	0.4	0.3	0.1	0.2	0.3	0.2				ENSMUSG00000015478	6.96006	10.0348	6.02939	7.17353	5.31523	6.91232
ENSMUSG00000015484	Fam163a	NA	0.3	NA	NA	NA	NA	NA	NA	NA	14	NA	0.2	NA	1	NA	0.6	NA	NA	NA	NA	NA	2	3	7	NA	NA	NA	NA	25	NA	NA	NA	NA	NA	NA				ENSMUSG00000015484	0	0	0	0	0	0
ENSMUSG00000015488	Cacfd1	0.5	1	0.1	NA	NA	1	NA	0.4	NA	0.6	0.9	0.2	NA	1	NA	0.8	0.1	0.1	1	0.6	0.8	0.9	0.6	0.2	0.4	0.6	0.1	0.2	0.5	NA	1	0.2	0.4	0.3	0.5				ENSMUSG00000015488	1.97055	1.88305	2.70163	1.5554	1.99736	2.48828
ENSMUSG00000015501	Hivep2	NA	0.1	0.9	0.2	NA	NA	2	NA	0.1	NA	NA	NA	NA	NA	NA	NA	NA	0.8	NA	NA	NA	0.2	0.1	NA	NA	NA	NA	0.3	NA	1	4	NA	NA	NA	NA				ENSMUSG00000015501	0.221691	0.179102	0.320126	0.15478	0.15749	0.321557
ENSMUSG00000015522	Arnt	26	27	12	13	42	25	52	46	22	31	32	33	28	105	21	37	19	34	30	28	22	21	19	40	35	46	47	42	37	44	43	9	34	24	34				ENSMUSG00000015522	2.44263	2.11163	2.09686	1.53168	2.10218	2.25183
ENSMUSG00000015533	Itga2	11	5	NA	NA	NA	NA	NA	0.5	0.4	5	7	NA	NA	1	NA	3	NA	0.6	NA	NA	NA	0.4	NA	14	3	0.6	NA	0.7	7	NA	NA	73	NA	NA	NA				ENSMUSG00000015533	0.0445377	0.0807109	0.0333855	0.253427	0.0477525	0.0934608
ENSMUSG00000015536	Mocs2	138	79	17	20	155	9	15	43	32	23	100	4	30	34	110	59	65	19	7	31	8	26	22	34	56	50	42	28	26	12	12	18	26	27	29				ENSMUSG00000015536	0.378047	0.563776	0.622855	0.51762	0.656558	0.71619
ENSMUSG00000015542	Nat9	NA	2	0.2	1	7	0.5	0.2	0.5	0.7	0.2	NA	0.6	1	1	2	2	NA	0.5	0.1	0.6	0.5	0.4	0.7	NA	0.4	0.6	1	1	NA	NA	0.7	0.5	0.7	1	1				ENSMUSG00000015542	0.719893	1.1193	1.26696	0.527176	0.624196	0.639297
ENSMUSG00000015568	Lpl	NA	NA	NA	0.2	7	NA	NA	53	0.1	0.4	NA	4	0.5	2	6	NA	49	0.3	NA	19	4	0.8	0.6	0.2	0.1	5	NA	NA	0.8	NA	NA	NA	NA	NA	0.3				ENSMUSG00000015568	1.09662	0.674587	1.48569	1.03045	1.08948	0.907824
ENSMUSG00000015575	Atp6v0e	13	7	5	10	7	16	10	9	8	4	5	10	13	6	3	3	18	6	8	14	16	2	3	3	8	10	9	5	3	7	4	15	3	6	7				ENSMUSG00000015575	44.5412	43.1931	35.7654	44.193	28.812	35.312
ENSMUSG00000015579	Nkx2-5	NA	NA	NA	NA	NA	NA	NA	NA	NA	NA	NA	NA	NA	NA	NA	NA	NA	NA	NA	NA	NA	NA	NA	NA	NA	NA	NA	NA	NA	NA	NA	NA	0.1	NA	NA				ENSMUSG00000015579	0.122354	0.0739099	0.183434	0.348108	0.65593	0.813062
ENSMUSG00000015597	Zfp318	1	6	2	1	4	1	21	3	0.7	6	2	1	0.5	3	6	6	4	14	2	2	1	7	8	6	2	4	0.3	2	6	2	2	2	3	2	2				ENSMUSG00000015597	2.07788	1.88477	2.4583	1.23146	1.61574	1.7135
ENSMUSG00000015599	Ttbk1	NA	2	NA	NA	NA	3	NA	1	NA	4	NA	0.2	NA	NA	NA	1	NA	NA	0.1	NA	12	42	35	3	2	NA	NA	NA	11	0.7	NA	NA	0.2	0.4	NA				ENSMUSG00000015599	0.395824	0.243156	0.150869	0.274857	0.309305	0.300338
ENSMUSG00000015605	Srf	0.8	2	1	0.5	0.4	2	0.9	3	1	0.6	1	2	2	0.9	0.1	2	0.5	0.8	3	2	1	0.7	1	2	2	1	0.8	2	1	2	2	0.5	1	1	2				ENSMUSG00000015605	17.4671	11.543	18.9221	13.5591	14.9505	14.2756
ENSMUSG00000015619	Gata3	NA	8	NA	NA	NA	NA	NA	NA	NA	NA	NA	NA	NA	NA	NA	4	NA	NA	NA	NA	NA	NA	2	NA	NA	NA	NA	NA	NA	NA	NA	NA	NA	NA	NA				ENSMUSG00000015619	8.2016	6.16328	9.88264	2.42307	2.73944	3.95567
ENSMUSG00000015627	Gata5	3	NA	NA	NA	NA	NA	NA	NA	NA	NA	6	NA	NA	0.3	NA	NA	NA	NA	NA	NA	NA	NA	NA	NA	NA	NA	NA	NA	NA	NA	NA	NA	NA	NA	NA				ENSMUSG00000015627	0	0	0	0	0	0.0398492
ENSMUSG00000015647	Lama5	1	27	NA	0.5	5	42	NA	13	0.1	8	1	5	NA	55	0.2	11	NA	0.2	4	2	38	1	0.4	16	4	11	NA	0.5	15	NA	NA	63	58	30	40				ENSMUSG00000015647	46.6727	31.7761	39.3133	36.2609	37.2075	62.5885
ENSMUSG00000015652	Steap1	NA	NA	NA	NA	NA	0.1	NA	3	NA	0.6	0.2	2	NA	NA	NA	NA	NA	NA	3	2	NA	NA	NA	0.5	0.7	4	NA	NA	0.2	NA	NA	3	2	3	NA				ENSMUSG00000015652	18.1624	12.1936	15.6369	41.613	29.675	30.6321
ENSMUSG00000015653	Steap2	NA	0.3	NA	NA	3	0.1	NA	7	NA	NA	0.5	1	NA	0.6	0.9	0.3	NA	NA	0.9	0.8	NA	0.4	NA	0.2	0.3	3	NA	NA	NA	NA	NA	1	0.2	1	0.5				ENSMUSG00000015653	1.81068	1.12976	1.25611	2.35261	3.18261	3.06218
ENSMUSG00000015656	Hspa8	9	287	73	632	613	1	422	3	963	3	15	0.9	918	1391	205	8	53	354	0.4	3	NA	2	2	2	26	5	468	1016	2	535	632	505	59	882	833				ENSMUSG00000015656	117.137	137.564	140.225	198.952	183.618	170.983
ENSMUSG00000015659	Serac1	4	7	3	5	3	4	5	6	2	14	7	2	2	9	6	7	13	4	7	5	2	14	10	18	8	8	4	3	18	4	5	3	8	6	5				ENSMUSG00000015659	0.610836	0.646601	0.654119	0.695151	0.773438	0.944069
ENSMUSG00000015668	Pdzd11	37	48	22	24	32	104	23	52	25	41	32	45	34	24	33	42	41	28	59	52	46	44	38	37	62	62	43	21	39	14	15	40	42	32	48				ENSMUSG00000015668	5.67622	7.73329	6.5764	6.25618	5.59139	5.08323
ENSMUSG00000015671	Psma2	110	137	120	139	96	29	84	74	186	59	68	45	86	61	67	113	76	86	43	83	37	65	30	49	120	107	209	147	49	53	64	139	75	129	82				ENSMUSG00000015671	108.652	139.263	130.507	124.895	124.019	132.575
ENSMUSG00000015672	Mrpl32	89	81	101	84	86	75	58	65	108	76	47	57	114	38	97	85	74	62	75	80	52	66	71	55	53	92	83	82	68	36	46	93	52	62	42				ENSMUSG00000015672	24.1762	28.9137	24.559	34.305	24.6807	26.9213
ENSMUSG00000015697	Setdb1	1	5	3	3	NA	0.6	2	1	2	2	2	0.6	2	4	0.6	4	3	3	2	1	0.5	4	4	2	2	2	4	3	2	2	0.3	2	2	3	3				ENSMUSG00000015697	4.5097	3.81656	4.36341	4.20806	4.38879	4.46583
ENSMUSG00000015702	Anxa9	NA	NA	NA	NA	0.4	NA	NA	NA	NA	NA	NA	NA	NA	3	NA	NA	NA	NA	NA	NA	NA	NA	NA	NA	NA	NA	NA	NA	NA	NA	NA	NA	NA	NA	NA				ENSMUSG00000015702	0.0413734	0.0699781	0.124054	0.0847516	0.0532317	0.0694565
ENSMUSG00000015709	Arnt2	NA	2	NA	NA	NA	2	NA	NA	NA	2	NA	0.2	NA	NA	NA	1	NA	NA	2	NA	0.9	4	5	1	0.7	0.5	NA	NA	0.5	NA	NA	NA	NA	NA	NA				ENSMUSG00000015709	0.257556	0.0848621	0.421231	0.470748	0.719655	0.698792
ENSMUSG00000015711	Prune	4	1	0.5	1	0.9	3	1	2	1	1	2	2	2	2	2	1	2	0.5	2	2	1	4	8	2	2	1	4	1	2	NA	0.3	3	3	1	3				ENSMUSG00000015711	13.2013	15.9344	13.4925	10.7311	13.0024	10.4865
ENSMUSG00000015714	Cers2	0.1	0.1	NA	NA	19	0.7	NA	NA	NA	NA	NA	NA	NA	NA	26	0.2	0.1	NA	0.1	NA	0.7	0.1	NA	0.2	1	0.7	NA	NA	0.8	NA	NA	0.2	0.7	0.6	1				ENSMUSG00000015714	24.7199	20.2771	16.695	27.4826	21.8552	19.2946
ENSMUSG00000015733	Capza2	24	25	13	12	26	13	11	34	11	26	22	8	8	22	17	23	22	10	16	24	8	27	15	26	50	35	16	12	26	9	11	27	32	36	38				ENSMUSG00000015733	21.1843	21.8271	24.8536	23.6947	24.9185	25.6722
ENSMUSG00000015745	Plekho1	NA	0.8	NA	0.5	0.4	0.4	2	0.5	0.7	0.8	NA	1	0.2	0.7	NA	0.6	4	0.9	0.4	2	2	0.4	1	1	9	NA	NA	0.6	0.9	0.4	0.2	NA	NA	NA	NA				ENSMUSG00000015745	2.83931	2.28285	2.1506	1.4974	0.975858	0.996491
ENSMUSG00000015747	Vps45	8	21	11	13	6	12	11	8	11	17	11	6	11	17	10	23	16	9	7	17	8	27	21	12	18	17	12	6	15	6	5	9	5	6	8				ENSMUSG00000015747	4.11197	5.30205	5.13484	3.76753	3.47792	4.49793
ENSMUSG00000015748	Prpf3	6	5	17	11	10	3	13	6	8	7	5	3	10	9	4	8	9	13	3	6	1	5	7	8	10	7	7	7	9	14	12	6	14	15	13				ENSMUSG00000015748	3.83234	4.03615	5.04062	3.44529	3.48269	3.96122
ENSMUSG00000015749	Anp32e	0.6	6	8	9	0.9	1	6	2	6	3	0.7	1	7	0.3	2	4	2	4	1	2	0.5	2	2	2	5	0.6	4	7	3	3	4	4	2	1	2				ENSMUSG00000015749	4.84582	4.06956	5.48489	3.16886	5.4361	3.86841
ENSMUSG00000015750	Aph1a	29	9	6	5	14	26	4	18	3	8	25	23	4	15	17	6	26	4	27	27	30	7	6	8	12	12	13	3	11	8	5	13	10	12	18				ENSMUSG00000015750	14.3389	12.2067	11.3381	12.3798	11.0537	9.71675
ENSMUSG00000015755	Tab2	1	0.4	1	0.6	NA	0.1	2	0.9	0.8	0.4	2	0.5	0.3	0.4	0.9	0.9	1	0.5	0.2	0.9	NA	0.8	0.7	0.9	0.7	0.8	0.7	1	1	1	3	0.2	0.6	2	1				ENSMUSG00000015755	12.9254	12.0093	14.2374	7.67104	10.0269	9.73058
ENSMUSG00000015757	Ppil4	9	22	36	37	13	3	54	13	35	22	14	4	44	22	14	25	23	33	5	13	2	16	11	20	18	31	42	43	23	59	50	15	27	29	25				ENSMUSG00000015757	2.82815	2.14509	4.69085	1.96139	3.65859	3.85943
ENSMUSG00000015766	Eps8	5	0.3	NA	NA	NA	NA	NA	1	0.1	NA	5	2	NA	0.3	NA	0.5	0.7	NA	0.5	1	NA	0.3	0.6	0.2	33	2	NA	0.2	NA	NA	NA	NA	NA	NA	0.2				ENSMUSG00000015766	0.159512	0.214124	0.159427	0.274816	0.263665	0.269644
ENSMUSG00000015776	Med22	8	14	7	12	4	15	6	9	11	13	9	14	9	12	9	16	23	8	12	13	20	18	26	13	21	7	10	14	12	13	10	10	6	11	7				ENSMUSG00000015776	22.2911	21.7811	20.965	19.8155	19.5732	18.2186
ENSMUSG00000015787	Abo	0.1	NA	NA	NA	NA	NA	NA	NA	NA	NA	NA	NA	NA	NA	NA	NA	NA	NA	NA	NA	NA	NA	NA	NA	NA	NA	NA	NA	NA	NA	NA	NA	NA	NA	NA				ENSMUSG00000015787	0	0.0314603	0.0390399	0	0.11168	0
ENSMUSG00000015790	Surf1	23	18	16	21	31	24	14	22	17	13	15	14	16	19	41	19	23	18	23	27	21	22	17	11	17	42	31	12	12	15	12	13	0.1	8	8				ENSMUSG00000015790	2.83826	3.29354	2.64508	5.43263	4.25153	4.24308
ENSMUSG00000015804	Med28	78	59	70	58	71	116	56	64	51	70	56	110	43	53	34	57	92	52	110	99	113	83	91	55	68	58	60	38	62	50	45	73	34	50	35				ENSMUSG00000015804	5.69986	7.46268	6.37912	6.464	5.42909	6.31427
ENSMUSG00000015806	Qdpr	12	7	8	10	166	3	2	3	11	1	9	5	10	4	153	7	2	3	5	2	1	3	0.6	1	2	3	0.9	11	2	8	6	4	3	4	3				ENSMUSG00000015806	4.30631	4.58567	5.18013	5.20096	4.93651	5.27435
ENSMUSG00000015812	Gnrh1	NA	NA	NA	NA	NA	NA	NA	NA	NA	NA	NA	NA	NA	0.3	NA	NA	NA	NA	NA	NA	NA	NA	0.6	NA	NA	NA	NA	NA	NA	NA	NA	NA	NA	NA	NA				ENSMUSG00000015812	0.0901092	0	0	0	0.193227	0
ENSMUSG00000015837	Sqstm1	NA	0.1	0.3	0.3	0.9	0.5	0.3	1	0.7	0.3	NA	0.9	0.2	0.6	1	NA	0.9	NA	0.6	0.9	0.8	0.4	0.1	0.2	0.9	1	NA	0.7	0.5	NA	0.3	0.5	0.2	0.7	1				ENSMUSG00000015837	34.8195	42.443	38.0773	61.5605	61.7563	72.6392
ENSMUSG00000015839	Nfe2l2	3	0.1	0.2	NA	2	NA	0.2	NA	NA	NA	7	NA	NA	1	4	0.2	NA	0.3	NA	NA	NA	NA	NA	NA	NA	NA	NA	NA	NA	NA	0.3	NA	NA	NA	NA				ENSMUSG00000015839	34.5561	36.4721	38.9441	50.7012	47.4357	56.1839
ENSMUSG00000015843	Rxrg	NA	1	NA	NA	NA	NA	NA	NA	NA	NA	NA	NA	NA	NA	NA	0.6	NA	NA	NA	NA	NA	0.7	0.4	NA	0.1	NA	NA	NA	NA	NA	NA	NA	NA	NA	NA				ENSMUSG00000015843	0	0	0	0	0	0
ENSMUSG00000015846	Rxra	0.4	0.1	NA	NA	0.9	NA	NA	NA	NA	NA	0.2	NA	NA	0.6	3	0.3	NA	NA	0.6	NA	0.2	NA	NA	NA	0.1	0.2	NA	NA	NA	NA	NA	NA	NA	0.1	0.2				ENSMUSG00000015846	0.535356	0.756688	0.639987	0.326527	0.649031	0.494405
ENSMUSG00000015850	Adamtsl4	2	0.8	0.2	0.2	15	101	0.3	26	NA	0.9	0.9	16	NA	14	2	0.8	2	0.3	33	27	45	0.8	NA	1	12	20	6	0.2	3	NA	NA	49	4	2	1				ENSMUSG00000015850	0.725484	0.838915	0.504979	0.229995	0.216687	0.31173
ENSMUSG00000015852	Fcrls	NA	NA	NA	NA	NA	NA	NA	NA	NA	NA	NA	NA	NA	NA	NA	0.2	0.1	NA	NA	6	8	0.1	NA	NA	NA	NA	NA	NA	NA	NA	NA	NA	NA	NA	NA				ENSMUSG00000015852	0	0	0	0	0	0
ENSMUSG00000015854	Cd5l	NA	NA	NA	NA	23	NA	NA	NA	NA	NA	NA	NA	NA	0.9	2	NA	3	5	NA	9	8	NA	NA	NA	NA	NA	NA	NA	NA	NA	0.3	NA	NA	NA	NA				ENSMUSG00000015854	0	0	0	0.0522076	0	0
ENSMUSG00000015869	Prpsap1	53	17	16	12	28	37	13	28	15	25	59	40	11	18	43	19	15	12	38	19	37	27	30	30	22	16	7	15	29	14	16	19	29	22	15				ENSMUSG00000015869	4.88643	4.8445	4.70547	5.02334	5.68371	5.23531
ENSMUSG00000015879	Fam184b	NA	2	NA	NA	NA	NA	NA	NA	NA	5	NA	NA	NA	NA	NA	0.8	NA	NA	NA	NA	NA	0.4	0.4	1	NA	NA	NA	NA	2	NA	NA	NA	NA	NA	NA				ENSMUSG00000015879	0.0226919	0.0274147	0.119069	0	0	0
ENSMUSG00000015880	Ncapg	3	4	0.2	23	NA	1	2	5	16	26	1	2	17	0.1	NA	4	2	32	3	5	0.6	1	1	12	1	2	21	12	14	2	2	13	24	23	22				ENSMUSG00000015880	7.04497	6.31222	8.25595	5.18954	7.95954	6.62816
ENSMUSG00000015882	Lcorl	30	24	7	8	10	1	13	2	12	13	32	1	10	13	7	16	7	11	2	4	1	8	5	9	10	8	16	8	13	13	8	4	2	2	2				ENSMUSG00000015882	0.712804	0.65799	0.873819	0.541521	0.878996	0.892932
ENSMUSG00000015889	Lta4h	6	3	1	5	3	3	1	5	4	3	5	6	12	3	1	3	3	2	5	4	0.8	2	2	3	4	6	28	3	2	3	3	4	3	3	3				ENSMUSG00000015889	38.3707	41.6275	38.282	40.3778	36.7481	40.8487
ENSMUSG00000015890	Amdhd1	NA	NA	NA	0.5	213	NA	0.1	NA	0.4	NA	NA	0.2	0.3	1	201	0.3	0.7	NA	NA	1	0.2	NA	NA	NA	NA	0.3	NA	0.7	NA	NA	0.2	0.5	NA	NA	0.2				ENSMUSG00000015890	0	0	0	0	0	0
ENSMUSG00000015932	Dstn	27	12	0.1	0.6	6	4	0.7	6	1	4	22	3	4	10	4	7	0.8	0.6	4	6	1	4	5	3	5	10	65	0.5	4	NA	0.3	19	13	5	18				ENSMUSG00000015932	539.689	640.592	649.312	545.626	561.279	586.389
ENSMUSG00000015937	H2afy	NA	0.1	NA	7	NA	NA	0.2	NA	8	NA	NA	0.2	4	NA	NA	0.3	NA	NA	NA	NA	NA	0.1	0.1	NA	NA	NA	NA	7	NA	NA	NA	NA	0.2	0.1	0.2				ENSMUSG00000015937	9.17948	10.0901	8.9945	9.33338	8.9122	9.74497
ENSMUSG00000015942	Gtf2ird2	2	2	4	4	NA	6	5	3	0.8	8	2	5	2	3	5	2	16	4	4	4	8	11	18	9	2	4	0.7	2	13	8	11	6	0.4	2	2				ENSMUSG00000015942	0.856738	0.71559	0.848353	0.583793	0.71445	0.732451
ENSMUSG00000015943	Bola1	10	10	6	16	18	20	4	10	14	11	6	18	14	4	17	10	12	10	19	20	51	15	17	9	8	13	5	5	11	0.7	0.8	22	7	11	9				ENSMUSG00000015943	2.26448	2.61887	3.04672	3.06163	2.40719	2.13905
ENSMUSG00000015944	Gatsl2	8	9	2	3	4	24	3	16	3	10	22	9	1	8	2	10	10	2	8	9	38	34	33	13	11	16	0.9	6	15	10	8	6	5	3	4				ENSMUSG00000015944	3.71963	3.46311	3.68355	3.60522	5.36018	5.4026
ENSMUSG00000015947	Fcgr1	NA	NA	NA	0.7	5	NA	0.1	0.8	0.2	NA	NA	NA	NA	0.1	0.1	2	259	4	NA	22	23	1	0.2	NA	0.4	NA	1	NA	NA	NA	NA	NA	NA	NA	NA				ENSMUSG00000015947	0	0	0	0	0.0773505	0.0504633
ENSMUSG00000015950	Ncf1	32	NA	0.4	94	6	0.9	90	4	56	NA	14	NA	80	0.6	0.7	2	402	68	NA	143	67	2	1	NA	0.3	NA	1384	25	NA	0.7	5	NA	NA	NA	NA				ENSMUSG00000015950	0	0	0	0	0	0.0107876
ENSMUSG00000015957	Wnt11	4	0.1	NA	NA	NA	0.1	0.2	1	2	0.4	3	3	0.8	1	NA	0.3	NA	NA	2	0.2	0.5	0.1	0.6	0.5	0.3	0.7	NA	2	0.5	NA	NA	12	4	3	5				ENSMUSG00000015957	0.287001	0.297201	0.291971	0.524919	0.796768	0.709808
ENSMUSG00000015961	Adss	0.6	0.4	0.2	0.1	NA	NA	0.2	0.1	0.4	0.4	0.3	NA	0.5	0.1	NA	0.6	NA	NA	NA	NA	NA	1	1	NA	0.2	0.4	0.4	0.2	0.2	NA	0.2	1	0.3	0.1	0.5				ENSMUSG00000015961	17.6646	18.8925	21.6745	31.6029	37.1854	37.0486
ENSMUSG00000015962	1700016C15Rik	NA	NA	NA	NA	NA	NA	NA	NA	NA	NA	NA	NA	NA	NA	NA	NA	NA	NA	NA	NA	NA	NA	NA	NA	NA	NA	NA	NA	NA	NA	NA	1	NA	NA	NA				ENSMUSG00000015962	0	0	0	0	0	0
ENSMUSG00000015966	Il17rb	NA	NA	NA	NA	NA	NA	NA	NA	0.1	NA	NA	NA	0.2	NA	NA	0.2	NA	NA	NA	NA	NA	NA	NA	NA	NA	NA	NA	NA	NA	NA	NA	NA	NA	NA	NA				ENSMUSG00000015966	0.0537825	0.0909667	0.193514	0	0.0345988	0
ENSMUSG00000015968	Cacna1d	NA	0.1	NA	NA	NA	0.1	NA	NA	NA	NA	NA	NA	NA	NA	NA	0.2	NA	NA	NA	NA	NA	0.3	0.4	NA	NA	NA	NA	NA	NA	NA	NA	NA	NA	NA	NA				ENSMUSG00000015968	0.0132048	0.0255249	0.0158373	0.00300549	0.0396421	0.0147785
ENSMUSG00000015970	Chdh	3	0.1	NA	NA	2	NA	NA	NA	0.1	NA	5	NA	0.1	0.7	4	NA	NA	NA	NA	NA	NA	NA	NA	NA	NA	NA	NA	NA	NA	NA	NA	NA	NA	NA	NA				ENSMUSG00000015970	0.381653	0.365276	0.364111	0.0676883	0.329487	0.0624066
ENSMUSG00000015971	Actr8	0.6	2	0.6	1	0.9	0.5	0.5	1	0.6	1	0.7	0.2	0.5	0.3	2	2	0.7	0.9	0.5	0.7	0.2	2	1	2	0.4	1	0.8	0.4	2	2	0.3	0.6	0.9	0.4	0.5				ENSMUSG00000015971	9.61343	12.3084	12.8221	8.02295	10.1652	10.4191
ENSMUSG00000015980	Lrrc27	NA	NA	NA	NA	NA	NA	NA	NA	NA	NA	NA	NA	NA	NA	NA	0.2	NA	NA	NA	NA	NA	NA	NA	NA	NA	NA	NA	NA	NA	NA	NA	NA	NA	NA	NA				ENSMUSG00000015980	0.104676	0.274	0.226676	0.0727981	0.099761	0.0894903
ENSMUSG00000015981	Stk32c	3	2	0.1	0.4	2	1	0.2	2	0.5	4	0.6	4	NA	4	NA	2	NA	0.1	2	NA	5	28	19	1	1	NA	NA	0.2	2	0.7	NA	NA	0.2	0.8	0.3				ENSMUSG00000015981	0.229208	0.193839	0.515443	1.31727	1.43765	1.44295
ENSMUSG00000015994	Fnta	51	109	34	32	42	66	33	61	36	51	45	46	36	37	41	61	40	38	50	48	30	77	68	51	50	47	54	39	48	30	27	44	52	69	63				ENSMUSG00000015994	53.3309	67.2975	60.0683	102.651	86.9087	88.9013
ENSMUSG00000016018	Skiv2l2	NA	2	2	1	0.9	NA	1	0.5	0.4	1	0.9	0.2	0.2	1	1	3	NA	0.7	NA	0.1	NA	1	0.7	2	0.5	1	0.8	0.5	0.5	1	1	0.5	2	7	9				ENSMUSG00000016018	23.8326	24.6943	31.1759	37.8484	50.8166	48.9495
ENSMUSG00000016024	Lbp	4	0.4	NA	NA	134	76	0.2	73	38	3	5	4	88	133	233	6	NA	0.6	157	2	381	2	0.6	2	4	74	147	20	5	NA	NA	6	NA	NA	NA				ENSMUSG00000016024	0	0	0.0184232	0.0139849	0.0131757	0
ENSMUSG00000016028	Celsr1	1	5	1	1	NA	1	NA	NA	0.1	0.6	2	NA	0.5	0.6	NA	2	NA	0.2	NA	NA	0.5	0.3	2	1	0.1	NA	NA	0.8	0.5	4	4	0.6	0.2	NA	0.2				ENSMUSG00000016028	1.56064	1.44602	1.31886	2.8542	2.61195	3.43173
ENSMUSG00000016087	Fli1	NA	NA	0.2	0.7	0.9	NA	0.3	0.5	NA	NA	NA	NA	NA	0.3	NA	0.5	NA	0.3	NA	0.1	NA	0.1	NA	NA	0.1	0.4	NA	0.7	NA	NA	0.7	NA	NA	NA	NA				ENSMUSG00000016087	0	0	0	0.0507338	0	0
ENSMUSG00000016128	Stard13	NA	7	NA	NA	NA	0.4	NA	0.9	NA	4	NA	0.1	NA	0.3	0.4	2	NA	NA	0.5	NA	0.2	0.1	NA	10	10	0.2	NA	NA	5	NA	NA	NA	0.2	0.2	0.1				ENSMUSG00000016128	1.27656	0.841224	1.08152	0.874512	0.830635	0.85125
ENSMUSG00000016150	Tenm1	NA	NA	NA	NA	NA	NA	NA	NA	NA	NA	NA	NA	NA	0.1	NA	NA	NA	NA	NA	NA	NA	3	3	NA	NA	NA	NA	NA	NA	NA	NA	NA	NA	NA	NA				ENSMUSG00000016150	0	0	0	0	0.00231788	0.00756088
ENSMUSG00000016179	Camk1g	NA	4	NA	NA	NA	NA	NA	0.9	NA	NA	NA	0.2	NA	NA	NA	5	NA	NA	0.1	0.6	0.5	18	19	0.2	NA	0.1	NA	0.1	NA	NA	NA	NA	NA	NA	NA				ENSMUSG00000016179	0	0	0	0	0	0
ENSMUSG00000016181	Diexf	3	7	28	10	4	4	9	5	8	11	1	5	6	6	6	7	10	8	3	6	2	8	13	10	5	9	1	5	11	16	12	8	6	11	5				ENSMUSG00000016181	3.96355	3.43632	4.22638	3.30398	3.58197	4.33233
ENSMUSG00000016194	Hsd11b1	NA	3	2	2	14	NA	0.6	27	NA	NA	NA	NA	NA	0.9	8	0.1	NA	1	NA	0.1	NA	NA	NA	NA	0.1	NA	52	0.2	NA	9	8	0.4	NA	NA	NA				ENSMUSG00000016194	0	0	0	0	0	0
ENSMUSG00000016200	Syt14	NA	2	NA	NA	NA	NA	NA	0.3	NA	5	NA	0.4	NA	0.3	NA	4	NA	0.9	0.5	NA	NA	1	0.6	2	0.1	NA	NA	0.1	8	NA	NA	NA	2	1	2				ENSMUSG00000016200	8.73327	4.9978	5.22906	4.43089	5.62398	5.67382
ENSMUSG00000016206	H2-M3	4	0.3	13	13	12	4	38	4	11	1	3	2	12	10	1	0.6	27	26	4	18	8	0.5	0.1	0.8	0.9	6	7	15	0.8	17	12	2	3	1	1				ENSMUSG00000016206	1.56374	0.747808	1.41639	2.44693	2.61971	2.64339
ENSMUSG00000016252	Atp5e	218	74	65	36	160	118	71	77	82	44	114	55	91	30	101	64	75	61	95	118	150	73	90	35	33	34	80	37	33	65	52	105	18	34	30				ENSMUSG00000016252	10.678	15.6104	9.83853	17.173	10.9121	12.6301
ENSMUSG00000016253	Nelfcd	11	17	8	13	15	15	14	8	12	18	14	11	12	8	14	15	7	16	12	8	12	18	22	19	10	7	13	10	21	6	8	8	16	16	15				ENSMUSG00000016253	5.38015	7.04619	6.89681	4.937	5.16424	6.46324
ENSMUSG00000016255	Tubb1	NA	NA	NA	NA	3	NA	0.2	NA	NA	NA	NA	NA	0.2	0.6	NA	NA	NA	14	NA	NA	NA	0.2	0.4	NA	NA	NA	NA	0.4	NA	NA	NA	NA	NA	NA	NA				ENSMUSG00000016255	0	0	0	0	0	0
ENSMUSG00000016257	Slmo2	120	21	40	29	42	19	27	32	51	28	84	9	57	16	47	15	21	39	16	22	8	12	6	25	41	20	46	32	26	15	17	39	38	76	44				ENSMUSG00000016257	11.822	13.7802	15.659	14.6957	17.3694	14.7394
ENSMUSG00000016262	Sertad4	0.1	0.6	NA	NA	NA	0.1	NA	0.3	NA	NA	0.2	0.9	NA	0.3	NA	4	NA	NA	1	0.2	NA	0.6	3	NA	NA	0.8	NA	NA	0.4	NA	NA	5	NA	0.2	NA				ENSMUSG00000016262	1.82436	0.947819	1.93229	0.496014	1.19499	1.0627
ENSMUSG00000016283	H2-M2	349	NA	0.2	NA	0.9	NA	NA	NA	NA	NA	187	NA	NA	0.3	NA	NA	11	0.7	NA	2	NA	NA	NA	NA	NA	0.2	NA	NA	NA	NA	NA	NA	0.2	NA	0.2				ENSMUSG00000016283	0.0820473	0.0594742	0.0492022	0.186745	0.140751	0.298434
ENSMUSG00000016308	Ube2a	56	18	32	22	29	29	44	24	47	22	41	27	45	21	26	19	34	21	29	35	27	21	24	16	29	18	46	23	15	26	24	34	40	36	55				ENSMUSG00000016308	35.3055	39.7987	37.1144	34.096	34.6869	35.8138
ENSMUSG00000016319	Slc25a5	221	34	65	81	55	25	53	35	95	30	119	28	101	13	30	26	43	49	26	42	18	29	30	21	50	20	36	47	19	33	42	57	24	37	25				ENSMUSG00000016319	58.1628	63.2376	58.779	65.5875	67.8311	57.9925
ENSMUSG00000016344	Ppdpf	2	15	2	2	3	3	3	3	0.6	4	1	2	0.8	1	4	5	2	2	3	1	15	2	2	3	3	1	0.3	0.5	3	0.7	0.7	5	2	3	3				ENSMUSG00000016344	2.89189	4.16782	2.96935	2.66672	1.82449	1.88625
ENSMUSG00000016346	Kcnq2	NA	2	NA	NA	NA	NA	NA	NA	NA	1	NA	NA	NA	NA	NA	2	NA	NA	NA	NA	0.2	39	33	1	0.4	NA	NA	NA	1	NA	NA	NA	NA	0.2	NA				ENSMUSG00000016346	0.00335807	0.00405697	0.00503442	0.00859857	0.00900113	0.0129191
ENSMUSG00000016349	Eef1a2	NA	0.1	NA	NA	NA	NA	NA	NA	NA	0.4	NA	NA	NA	NA	NA	0.3	NA	NA	NA	0.2	0.2	7	2	NA	0.2	NA	NA	NA	0.8	NA	NA	NA	NA	NA	NA				ENSMUSG00000016349	0.0897619	0.054222	0	0	0.336844	0.25115
ENSMUSG00000016382	Pls3	NA	NA	NA	NA	NA	NA	NA	0.3	NA	NA	NA	NA	NA	0.6	NA	NA	NA	NA	NA	NA	NA	NA	NA	NA	0.1	0.6	NA	NA	NA	NA	NA	0.5	NA	NA	NA				ENSMUSG00000016382	7.61379	6.18676	8.27179	5.01624	5.96515	6.56205
ENSMUSG00000016386	Mpped2	NA	0.2	NA	NA	NA	NA	NA	NA	NA	NA	NA	NA	NA	0.1	NA	0.5	NA	NA	NA	NA	NA	4	5	NA	NA	NA	NA	NA	NA	NA	NA	NA	NA	NA	NA				ENSMUSG00000016386	0.261684	0.462062	0.160951	0.366529	0.381291	0.375476
ENSMUSG00000016409	Nkap	3	4	6	6	2	2	6	3	6	8	3	1	6	8	2	4	7	6	2	4	2	7	7	7	7	6	6	7	6	6	4	5	6	8	7				ENSMUSG00000016409	5.5242	5.34153	6.39226	4.04546	6.08131	6.22666
ENSMUSG00000016427	Ndufa1	52	30	10	17	46	43	13	26	25	19	31	18	26	11	74	20	34	13	20	42	42	35	30	17	14	24	26	8	19	14	12	27	10	15	15				ENSMUSG00000016427	84.102	83.0707	80.7553	97.8773	73.2427	93.53
ENSMUSG00000016458	Wt1	NA	NA	NA	NA	NA	NA	NA	NA	NA	0.3	NA	0.2	NA	NA	NA	NA	NA	NA	NA	NA	NA	NA	NA	NA	NA	NA	NA	NA	NA	NA	NA	NA	0.7	0.2	0.2				ENSMUSG00000016458	0.583911	0.319993	0.740029	0.143863	0.190399	0.282117
ENSMUSG00000016477	E2f3	1	0.4	0.6	0.1	0.4	0.1	0.5	0.8	0.2	0.2	1	0.6	0.5	0.7	0.4	0.3	0.6	0.6	0.1	0.3	NA	0.2	NA	0.5	0.7	0.7	0.1	1	0.8	0.4	0.2	0.1	0.1	0.2	0.2				ENSMUSG00000016477	8.09662	7.10984	9.98969	5.49828	8.14166	7.44952
ENSMUSG00000016481	Cr1l	8	5	3	4	8	3	5	9	3	2	6	2	4	6	10	4	7	5	3	5	1	2	2	3	4	9	6	3	2	5	3	8	2	4	3				ENSMUSG00000016481	18.9055	18.3063	17.8519	21.2581	17.4262	17.6453
ENSMUSG00000016487	Ppfibp1	8	16	1	0.5	8	13	2	82	3	33	12	7	4	54	11	18	10	1	11	18	4	6	4	28	44	41	3	8	25	2	2	27	15	17	15				ENSMUSG00000016487	5.21641	4.1478	5.38468	3.98648	5.30978	4.40696
ENSMUSG00000016493	Cd46	NA	NA	NA	NA	NA	NA	0.3	NA	NA	NA	0.4	NA	NA	0.3	NA	NA	NA	NA	NA	NA	NA	NA	NA	NA	NA	NA	NA	0.1	NA	NA	NA	NA	NA	NA	NA				ENSMUSG00000016493	0	0	0.0323794	0.024579	0.0115784	0
ENSMUSG00000016494	Cd34	2	1	NA	242	9	22	0.1	37	192	1	0.5	17	115	19	0.2	5	NA	0.7	8	1	0.5	12	10	1	3	107	0.3	249	0.8	NA	NA	1	0.2	0.1	0.8				ENSMUSG00000016494	3.7214	2.69756	4.00871	8.40741	13.0045	13.1375
ENSMUSG00000016495	Plgrkt	0.5	NA	2	0.6	NA	NA	0.8	0.9	1	NA	0.3	NA	0.6	2	NA	NA	0.1	0.8	NA	NA	NA	NA	NA	NA	NA	0.2	NA	3	NA	0.7	1	NA	NA	0.1	NA				ENSMUSG00000016495	1.03839	1.55886	1.23436	1.69917	1.04747	1.48707
ENSMUSG00000016496	Cd274	5	0.3	268	2	4	0.1	85	2	7	0.6	3	NA	8	26	0.6	0.2	148	28	NA	5	0.5	NA	NA	0.2	1	0.7	4	23	0.8	48	27	NA	2	0.5	2				ENSMUSG00000016496	0.309288	0.249106	0.367083	0.293316	0.594139	0.414657
ENSMUSG00000016503	Gtf3a	2	2	4	4	2	2	2	2	8	2	1	6	7	2	4	1	1	2	0.9	1	1	2	4	1	2	0.7	2	4	2	1	3	8	9	6	6				ENSMUSG00000016503	7.8391	8.96471	6.38837	9.59838	6.45927	7.86273
ENSMUSG00000016510	Mtif3	27	10	18	10	18	11	9	9	6	10	21	7	8	10	36	12	13	16	8	8	7	15	18	9	9	16	22	7	11	9	10	10	18	15	17				ENSMUSG00000016510	4.46293	5.41389	4.25033	5.37038	3.73098	4.5803
ENSMUSG00000016520	Lnx2	NA	0.3	0.5	0.1	0.9	1	0.8	0.5	0.1	0.6	0.8	0.4	NA	0.6	NA	0.2	NA	0.4	0.9	NA	0.7	0.1	NA	0.2	0.4	0.2	NA	NA	NA	NA	1	0.2	0.4	0.5	0.5				ENSMUSG00000016520	1.48585	1.46188	1.90746	1.32643	2.051	2.09112
ENSMUSG00000016526	Dyrk3	0.4	2	0.8	9	0.9	4	1	0.5	12	6	0.2	2	12	1	0.6	3	3	10	2	NA	7	5	10	5	0.9	2	0.8	18	3	NA	NA	8	26	22	13				ENSMUSG00000016526	7.94932	8.89677	7.14693	9.93459	9.84341	9.09117
ENSMUSG00000016528	Mapkapk2	12	7	12	4	5	10	3	10	19	4	15	13	24	6	5	8	27	3	5	13	15	6	9	6	8	11	10	16	5	9	6	6	10	6	6				ENSMUSG00000016528	40.4465	42.2318	38.967	43.3431	45.1149	41.6864
ENSMUSG00000016529	Il10	NA	NA	0.3	NA	NA	NA	2	NA	2	NA	NA	NA	0.9	0.3	NA	NA	0.1	NA	NA	NA	NA	NA	NA	NA	NA	NA	NA	6	NA	6	NA	NA	NA	NA	NA				ENSMUSG00000016529	0	0	0	0	0	0
ENSMUSG00000016534	Lamp2	204	148	29	86	784	97	80	566	101	165	170	54	171	681	1362	118	1024	72	109	309	90	57	27	239	428	667	321	91	206	44	34	187	74	32	105				ENSMUSG00000016534	19.681	13.308	17.2113	15.2465	15.0622	21.2391
ENSMUSG00000016541	Atxn10	0.8	8	6	16	2	5	3	10	18	9	0.6	7	12	3	2	8	4	2	7	5	2	12	9	10	30	6	29	17	10	5	7	16	53	29	48				ENSMUSG00000016541	167.483	202.201	206.228	155.645	165.869	162.785
ENSMUSG00000016552	Foxred2	NA	0.1	0.1	0.9	NA	0.1	NA	NA	0.1	0.3	NA	NA	0.1	NA	NA	NA	0.7	NA	0.1	1	NA	0.4	0.3	0.2	0.1	NA	2	0.2	0.2	NA	NA	NA	0.1	NA	0.1				ENSMUSG00000016552	1.14066	0.714848	0.872292	0.62474	0.694325	0.625428
ENSMUSG00000016554	Eif3d	37	45	106	82	38	53	56	54	78	46	22	78	81	31	46	44	50	60	75	71	32	47	62	47	56	101	40	73	47	55	62	72	77	83	76				ENSMUSG00000016554	116.159	145.354	128.444	113.28	108.834	106.41
ENSMUSG00000016559	H3f3b	NA	NA	0.3	0.1	0.4	NA	0.4	0.3	1	NA	NA	0.1	1	4	0.2	0.2	2	0.1	NA	0.1	NA	NA	NA	0.4	0.1	0.1	0.7	0.4	0.2	NA	NA	0.6	0.3	0.2	0.3				ENSMUSG00000016559	83.0784	90.3654	119.533	111.786	161.094	139.913
ENSMUSG00000016619	Nup50	41	26	57	42	40	25	56	24	70	25	49	37	60	33	23	29	22	52	27	35	17	30	35	29	41	37	41	73	25	44	52	26	84	75	62				ENSMUSG00000016619	32.5997	31.2508	34.9434	31.6779	37.0634	36.6695
ENSMUSG00000016624	Phf21b	NA	0.4	NA	NA	NA	NA	NA	NA	NA	0.3	NA	NA	NA	NA	NA	0.4	NA	NA	NA	NA	NA	0.3	4	NA	NA	NA	NA	NA	0.4	NA	NA	NA	NA	NA	NA				ENSMUSG00000016624	0	0.015562	0.0579338	0.00977269	0.0184144	0.0180203
ENSMUSG00000016637	Ift27	0.4	3	0.2	1	2	13	1	11	1	3	NA	8	2	2	2	4	6	1	16	9	16	3	1	4	3	13	0.9	2	4	1	1	1	2	2	2				ENSMUSG00000016637	11.7741	15.9607	10.4242	19.6242	13.6677	15.6935
ENSMUSG00000016664	Pacsin2	4	1	1	4	5	3	2	11	3	7	7	3	4	6	5	1	5	3	0.7	6	2	1	0.7	7	8	4	9	4	6	3	0.7	5	11	9	14				ENSMUSG00000016664	14.0226	14.7088	15.8253	10.7793	14.7307	13.5069
ENSMUSG00000016756	Cmah	NA	NA	NA	0.5	NA	NA	0.1	NA	NA	NA	NA	NA	NA	0.1	NA	NA	NA	0.4	NA	NA	NA	NA	NA	NA	NA	NA	0.6	0.3	NA	NA	6	NA	NA	NA	NA				ENSMUSG00000016756	0.00577542	0	0	0	0	0
ENSMUSG00000016757	Ttll12	0.4	0.6	0.5	0.8	NA	3	0.5	1	0.7	0.8	0.5	4	2	0.6	0.6	0.8	NA	3	4	1	2	3	2	1	1	2	NA	0.4	1	1	1	0.6	4	9	7				ENSMUSG00000016757	10.2549	9.92643	9.92542	10.8049	11.082	8.66884
ENSMUSG00000016758	Bik	0.8	8	2	0.1	20	NA	NA	2	0.1	2	0.5	NA	NA	51	10	2	NA	0.2	NA	NA	0.8	NA	NA	0.8	2	0.1	NA	0.5	2	2	4	6	2	0.2	1				ENSMUSG00000016758	0.943649	2.64011	1.6381	2.48693	2.34303	2.29288
ENSMUSG00000016763	Scube1	NA	6	NA	NA	NA	7	NA	0.9	NA	12	NA	4	NA	2	NA	13	0.1	NA	19	NA	0.5	24	26	31	4	NA	NA	0.1	11	NA	NA	NA	3	10	4				ENSMUSG00000016763	0.0979993	0.0655405	0.160039	0.0497886	0.0975678	0.154236
ENSMUSG00000016831	Tox4	7	10	20	18	7	11	32	10	16	11	8	11	17	12	7	10	19	10	11	12	8	13	15	12	13	11	18	23	13	39	37	8	14	13	13				ENSMUSG00000016831	4.67627	5.92977	5.44579	12.4333	12.8479	13.7654
ENSMUSG00000016833	Mrps18c	38	25	14	28	35	12	22	14	46	10	22	6	37	16	16	27	31	19	11	18	12	13	6	6	23	18	60	30	6	8	11	24	12	20	14				ENSMUSG00000016833	6.60554	8.37702	8.28149	7.47335	7.14446	8.02507
ENSMUSG00000016918	Sulf1	NA	0.8	NA	NA	0.4	1	NA	14	NA	19	NA	0.5	NA	6	NA	9	NA	NA	1	1	2	0.3	2	5	1	1	NA	NA	13	NA	NA	6	NA	NA	NA				ENSMUSG00000016918	2.87671	2.18225	2.60772	0.764971	0.455992	0.648457
ENSMUSG00000016921	Srsf6	97	129	174	128	60	50	155	82	126	109	82	101	107	56	60	122	44	92	78	76	67	65	102	105	73	57	62	119	106	191	182	104	72	115	76				ENSMUSG00000016921	30.1162	29.2934	35.9705	28.7023	30.9999	30.6914
ENSMUSG00000016933	Plcg1	0.6	6	10	3	5	7	2	6	2	7	1	12	1	21	4	7	NA	3	8	3	5	7	6	9	1	6	NA	6	8	13	9	3	6	5	3				ENSMUSG00000016933	2.09944	2.09816	2.14707	1.65319	1.6676	2.02268
ENSMUSG00000016940	Kctd2	8	18	8	5	9	19	7	7	3	9	17	3	4	22	10	16	13	9	6	13	16	24	25	7	6	7	11	7	8	20	13	6	11	5	8				ENSMUSG00000016940	2.80789	3.64519	3.94988	3.30226	3.4904	3.68582
ENSMUSG00000016942	Tmprss6	NA	4	NA	NA	10	NA	NA	NA	NA	NA	NA	NA	NA	2	19	1	NA	NA	NA	NA	NA	NA	NA	NA	NA	NA	NA	NA	NA	NA	NA	NA	NA	NA	NA				ENSMUSG00000016942	0	0	0.044023	0	0	0.02054
ENSMUSG00000016946	Kctd5	56	20	10	12	6	30	11	26	16	18	68	31	14	14	4	18	9	9	32	16	34	29	30	15	17	19	8	16	18	8	9	42	22	29	20				ENSMUSG00000016946	28.4259	30.0562	28.6748	31.6624	32.8084	31.3195
ENSMUSG00000016984	Etaa1	3	8	13	18	2	1	11	6	20	14	5	3	13	10	4	11	4	18	2	2	0.5	7	4	12	3	9	10	18	15	24	21	9	20	23	19				ENSMUSG00000016984	8.96279	7.51509	8.97473	11.4178	14.4146	13.9111
ENSMUSG00000016995	Matn4	NA	22	NA	NA	NA	NA	NA	0.3	NA	0.9	NA	0.6	NA	NA	NA	56	NA	NA	NA	NA	24	2	1	8	2	NA	NA	NA	0.5	NA	NA	NA	0.2	0.3	NA				ENSMUSG00000016995	0.0979088	0.0700956	0.179404	0.165072	0.108864	0.243506
ENSMUSG00000017002	Slpi	49	NA	0.2	1	9	0.1	2	1	207	NA	2	6	347	26	0.3	NA	24	53	NA	29	NA	NA	NA	NA	3	2	1191	8	NA	3	3	8	NA	NA	0.2				ENSMUSG00000017002	0	0	0	0	0	0
ENSMUSG00000017007	Rbpjl	NA	0.3	NA	NA	0.9	NA	NA	NA	NA	NA	NA	NA	NA	NA	NA	0.8	NA	NA	NA	NA	NA	NA	NA	0.2	NA	NA	NA	NA	NA	NA	NA	NA	NA	NA	NA				ENSMUSG00000017007	0	0	0	0.0371918	0.0233598	0.0228598
ENSMUSG00000017009	Sdc4	NA	NA	NA	NA	3	NA	0.2	NA	NA	NA	NA	NA	NA	NA	13	NA	NA	NA	NA	NA	NA	NA	NA	NA	NA	NA	NA	NA	NA	NA	NA	NA	NA	0.1	NA				ENSMUSG00000017009	59.4067	68.5969	81.4219	81.6247	79.9032	107.27
ENSMUSG00000017057	Il13ra1	4	NA	NA	NA	3	NA	NA	0.5	NA	NA	4	0.2	NA	1	1	0.3	NA	NA	0.1	NA	NA	NA	NA	NA	NA	0.2	0.7	NA	NA	NA	NA	NA	NA	NA	NA				ENSMUSG00000017057	2.90772	3.20875	3.30247	5.75865	6.78854	6.51557
ENSMUSG00000017064	Prl5a1	NA	NA	NA	NA	NA	NA	NA	NA	NA	NA	NA	NA	NA	NA	NA	NA	NA	NA	NA	NA	NA	NA	NA	NA	NA	NA	NA	NA	NA	NA	NA	NA	2	25	0.2				ENSMUSG00000017064	0	0	0	0	0	0
ENSMUSG00000017119	Nbr1	50	45	14	26	62	15	30	41	16	38	72	9	15	65	100	44	58	39	10	17	10	43	29	47	30	57	35	25	49	28	33	27	38	29	28				ENSMUSG00000017119	3.98649	4.35431	4.48533	4.64173	5.38718	6.07297
ENSMUSG00000017132	Cyth1	0.1	NA	NA	NA	NA	NA	4	NA	1	NA	NA	NA	0.2	0.3	0.8	NA	0.6	0.7	NA	NA	NA	NA	NA	NA	NA	NA	3	2	NA	NA	NA	0.2	NA	NA	NA				ENSMUSG00000017132	0.255446	0.276368	0.537294	0.399178	0.629525	0.688056
ENSMUSG00000017144	Rnd3	49	90	NA	0.4	40	31	0.7	94	3	49	121	38	5	243	39	30	65	4	48	71	24	34	70	61	99	237	10	7	42	NA	0.7	66	5	8	10				ENSMUSG00000017144	8.26042	7.05942	11.3937	9.37584	8.84888	8.61124
ENSMUSG00000017146	Brca1	2	4	0.2	19	NA	0.6	1	2	20	20	2	0.2	11	2	NA	4	3	24	0.9	3	NA	0.6	0.6	8	2	2	8	17	14	0.7	1	6	29	28	18				ENSMUSG00000017146	5.19762	4.4884	6.62398	5.74593	8.20762	9.10185
ENSMUSG00000017165	Gast	NA	NA	NA	NA	NA	NA	NA	NA	NA	NA	NA	NA	NA	NA	NA	NA	NA	NA	NA	NA	NA	NA	NA	NA	NA	NA	NA	NA	NA	NA	NA	NA	0.9	NA	NA				ENSMUSG00000017165	0	0.246312	0	0	0.765085	0
ENSMUSG00000017176	Nt5c3b	NA	0.3	2	1	NA	1	0.3	1	0.2	0.8	NA	4	0.8	0.6	NA	2	NA	0.1	3	0.6	0.7	2	2	0.2	0.4	1	NA	2	0.4	NA	1	0.6	1	0.5	0.3				ENSMUSG00000017176	2.36067	2.6069	2.50919	2.85968	2.69421	2.61235
ENSMUSG00000017188	Coa3	172	66	30	48	89	89	24	49	44	36	114	85	54	35	54	59	38	31	117	87	135	81	86	40	55	68	83	23	39	15	15	66	66	38	31				ENSMUSG00000017188	34.3143	47.2139	36.7373	54.192	43.0082	45.9491
ENSMUSG00000017195	Zpbp2	NA	NA	0.9	NA	NA	NA	2	NA	0.1	NA	NA	0.2	NA	0.3	NA	0.2	0.7	0.8	NA	NA	NA	NA	0.4	NA	0.1	NA	NA	NA	NA	0.7	1	NA	NA	NA	NA				ENSMUSG00000017195	0	0.0303778	0.0188483	0.0143076	0	0.0351765
ENSMUSG00000017204	Gsdma	NA	NA	NA	NA	NA	NA	NA	NA	NA	NA	NA	NA	NA	NA	NA	0.2	NA	NA	NA	NA	NA	NA	NA	NA	NA	NA	NA	NA	NA	NA	NA	NA	NA	NA	NA				ENSMUSG00000017204	0	0	0	0	0	0
ENSMUSG00000017210	Med24	NA	NA	NA	NA	NA	NA	NA	NA	NA	NA	NA	NA	NA	NA	NA	NA	NA	NA	NA	NA	NA	NA	NA	0.2	NA	NA	NA	NA	NA	NA	NA	10	NA	NA	NA				ENSMUSG00000017210	2.16173	2.38289	2.52781	2.6089	2.5522	3.1598
ENSMUSG00000017211	Gsdma2	1	NA	NA	NA	NA	NA	NA	NA	NA	NA	0.5	NA	NA	NA	NA	NA	NA	NA	NA	NA	NA	NA	NA	NA	NA	NA	NA	NA	NA	NA	NA	NA	NA	NA	NA				ENSMUSG00000017211	0	0	0	0	0	0
ENSMUSG00000017221	Psmd3	5	5	6	4	6	5	2	6	3	4	9	8	2	4	10	2	3	4	6	4	8	4	5	4	4	6	1	2	8	4	5	10	10	8	5				ENSMUSG00000017221	19.7761	21.8586	20.2477	26.6685	26.9408	27.1813
ENSMUSG00000017264	Exosc10	8	20	41	33	15	21	35	21	36	27	6	22	20	25	12	24	25	29	18	18	15	27	30	22	28	11	21	35	25	34	27	18	26	21	28				ENSMUSG00000017264	2.88965	3.02158	3.63006	3.28851	3.71431	3.7684
ENSMUSG00000017286	Glod4	23	46	9	46	48	16	16	29	52	23	14	6	39	28	44	49	16	21	17	17	10	29	22	24	20	53	41	47	25	9	9	30	32	29	28				ENSMUSG00000017286	6.60069	7.78321	6.26854	10.8011	11.3774	10.7903
ENSMUSG00000017288	Vps53	68	35	36	31	52	33	42	36	30	35	81	24	40	45	38	41	45	38	25	31	22	60	56	39	38	50	51	28	44	54	47	31	50	43	40				ENSMUSG00000017288	1.98221	1.95201	2.31173	2.75681	3.87493	3.64044
ENSMUSG00000017291	Taok1	13	15	8	7	11	4	10	11	8	8	17	3	5	18	7	12	6	9	4	5	7	8	6	13	12	14	21	13	11	8	7	5	7	8	7				ENSMUSG00000017291	2.32325	1.685	3.28952	1.63328	3.43487	3.69755
ENSMUSG00000017299	Dnttip1	44	43	40	32	24	43	34	31	42	37	53	48	44	28	27	44	37	45	49	45	45	32	34	43	49	38	59	46	41	38	35	34	30	35	31				ENSMUSG00000017299	5.74449	7.34633	5.67142	5.42127	5.30287	6.46833
ENSMUSG00000017300	Tnnc2	NA	0.1	NA	NA	3	NA	NA	NA	NA	NA	NA	3	NA	NA	0.3	0.3	NA	NA	NA	NA	NA	0.3	NA	NA	2	NA	NA	NA	NA	NA	NA	NA	0.2	NA	NA				ENSMUSG00000017300	0.236	0.684285	0.707624	0.966873	0.556677	0.39619
ENSMUSG00000017307	Acot8	7	4	3	3	4	4	2	3	1	2	7	2	2	3	5	4	6	4	2	6	5	4	2	3	2	3	5	2	2	3	2	3	1	0.4	0.3				ENSMUSG00000017307	1.95991	2.13228	1.93836	2.10199	1.68331	2.36863
ENSMUSG00000017309	Cd300lg	NA	NA	NA	NA	3	NA	NA	NA	0.2	NA	NA	NA	NA	4	NA	NA	0.9	0.1	NA	NA	NA	NA	NA	NA	NA	NA	NA	0.2	NA	NA	NA	NA	NA	NA	NA				ENSMUSG00000017309	0	0	0	0	0	0
ENSMUSG00000017311	Pyy	31	NA	NA	NA	2	NA	NA	NA	NA	NA	2	NA	NA	0.9	NA	0.2	NA	NA	NA	NA	NA	NA	NA	NA	NA	NA	NA	NA	1	NA	NA	25	NA	NA	NA				ENSMUSG00000017311	0	0	0	0	0	0
ENSMUSG00000017314	Mpp2	NA	0.8	0.2	NA	NA	0.2	NA	0.3	NA	0.3	NA	0.6	NA	0.3	NA	0.2	NA	0.1	NA	NA	0.5	3	2	NA	0.1	0.4	NA	0.2	1	NA	NA	NA	0.2	NA	NA				ENSMUSG00000017314	0.404768	0.14958	0.314123	0.411866	0.750538	1.02593
ENSMUSG00000017316	Ppy	NA	NA	NA	NA	3	NA	NA	NA	NA	NA	NA	NA	NA	0.6	NA	NA	NA	NA	NA	NA	NA	NA	NA	NA	NA	NA	NA	NA	NA	NA	NA	NA	NA	NA	NA				ENSMUSG00000017316	0	0	0	0	0	0
ENSMUSG00000017344	Vtn	NA	NA	NA	NA	0.9	NA	NA	NA	NA	NA	NA	NA	NA	NA	0.6	NA	NA	NA	NA	NA	NA	NA	NA	NA	NA	NA	NA	NA	NA	NA	NA	NA	NA	NA	NA				ENSMUSG00000017344	0	0	0	0	0	0
ENSMUSG00000017376	Nlk	0.4	0.8	0.4	0.4	0.9	0.1	0.2	0.5	NA	1	NA	0.1	NA	NA	0.5	0.4	1	0.3	0.2	0.6	0.3	1	1	1	0.5	0.2	NA	0.2	0.7	2	3	1	0.7	0.5	0.5				ENSMUSG00000017376	8.21568	7.34898	8.14643	7.47836	10.6248	11.0179
ENSMUSG00000017390	Aldoc	NA	0.1	NA	NA	NA	3	NA	NA	NA	NA	NA	NA	NA	NA	NA	NA	NA	NA	NA	NA	0.5	2	0.6	NA	NA	NA	NA	NA	NA	NA	NA	NA	NA	NA	NA				ENSMUSG00000017390	0.316045	0.487434	0.272192	0.183661	0.26676	0.432733
ENSMUSG00000017400	Stac2	0.6	0.3	NA	NA	NA	0.1	0.2	NA	NA	NA	NA	0.2	NA	NA	NA	0.3	2	NA	NA	2	0.2	2	0.6	1	0.3	0.1	NA	NA	NA	NA	NA	NA	0.7	1	0.7				ENSMUSG00000017400	0.481211	0.502802	0.526451	0.680842	0.515945	0.54584
ENSMUSG00000017404	Rpl19	5	4	5	6	4	4	4	5	5	4	3	6	6	2	3	2	4	3	8	4	1	5	4	3	4	6	3	4	3	5	6	7	9	7	8				ENSMUSG00000017404	76.6783	99.0546	78.2632	132.672	107.882	123.804
ENSMUSG00000017405	Nek8	3	11	6	6	3	10	7	9	3	5	3	12	1	5	4	11	2	8	10	6	8	3	2	7	4	11	2	5	6	4	4	6	4	4	3				ENSMUSG00000017405	0.188418	0.284542	0.267344	0.440339	0.472579	0.428338
ENSMUSG00000017412	Cacnb4	NA	0.3	NA	NA	NA	NA	NA	NA	NA	NA	NA	NA	NA	NA	NA	0.3	NA	NA	NA	NA	NA	2	1	NA	0.2	NA	NA	NA	NA	NA	NA	NA	NA	NA	NA				ENSMUSG00000017412	0	0.00518636	0.00858121	0.00488545	0.018411	0.00200188
ENSMUSG00000017417	Plxdc1	NA	NA	0.1	0.7	6	3	0.3	0.4	2	0.8	NA	3	4	5	NA	0.3	31	2	0.9	17	15	1	NA	0.2	0.9	4	0.1	0.2	0.8	0.7	0.7	NA	0.4	NA	NA				ENSMUSG00000017417	0	0.00655514	0	0.0432236	0.0523575	0.0379532
ENSMUSG00000017418	Arl5b	30	28	65	13	16	6	58	13	31	24	50	9	16	39	47	33	11	13	6	4	8	24	28	25	18	11	23	103	29	88	39	23	12	15	10				ENSMUSG00000017418	9.69789	7.76067	9.23176	8.44525	11.5473	12.2011
ENSMUSG00000017421	Zfp207	7	7	9	11	6	9	7	6	8	7	6	2	17	9	4	7	11	12	6	7	4	7	13	7	7	11	11	5	8	7	8	10	7	10	7				ENSMUSG00000017421	8.99064	11.0278	10.5794	11.5681	12.1218	10.9348
ENSMUSG00000017428	Psmd11	37	23	53	27	61	32	30	33	31	32	33	43	29	23	68	24	32	31	36	27	30	29	25	28	64	49	25	29	26	24	23	48	89	66	65				ENSMUSG00000017428	2.8672	3.09281	4.07031	3.60942	4.17504	4.7429
ENSMUSG00000017446	C1qtnf1	NA	0.1	NA	0.2	7	2	NA	3	NA	NA	NA	0.2	NA	21	0.1	0.2	NA	NA	1	0.5	1	NA	0.2	NA	0.4	2	NA	NA	NA	NA	NA	0.5	NA	NA	NA				ENSMUSG00000017446	0	0	0	0.0533637	0.0167586	0
ENSMUSG00000017453	Pipox	NA	NA	NA	NA	0.4	NA	NA	NA	NA	NA	NA	NA	NA	0.1	0.9	NA	NA	NA	NA	NA	NA	NA	NA	0.2	NA	NA	NA	NA	NA	NA	NA	NA	NA	NA	NA				ENSMUSG00000017453	0.0399655	0.032189	0.119833	0	0.0571337	0.0372738
ENSMUSG00000017466	Timp2	NA	0.3	NA	NA	NA	NA	NA	NA	NA	0.2	NA	NA	NA	NA	NA	NA	NA	NA	0.4	NA	NA	0.9	0.7	NA	NA	NA	NA	NA	NA	0.7	NA	0.2	NA	NA	NA				ENSMUSG00000017466	9.29197	6.40934	8.5544	15.4958	14.3616	15.065
ENSMUSG00000017478	Zc3h18	3	3	4	4	2	3	7	1	4	3	6	3	4	3	2	4	2	3	4	2	1	3	5	6	2	3	3	5	5	9	7	3	4	5	5				ENSMUSG00000017478	2.35735	2.42694	4.07612	2.4093	3.08222	4.38506
ENSMUSG00000017485	Top2b	23	101	69	101	43	16	120	57	83	80	29	15	50	88	33	113	23	108	18	39	12	65	83	88	50	64	58	93	87	134	155	33	38	21	32				ENSMUSG00000017485	10.9438	8.00921	16.1591	5.79952	10.1865	10.7816
ENSMUSG00000017491	Rarb	NA	3	NA	NA	2	0.1	NA	0.5	NA	5	NA	0.1	NA	11	0.5	7	NA	NA	0.7	NA	0.2	0.4	NA	16	2	NA	NA	NA	8	NA	NA	4	NA	NA	NA				ENSMUSG00000017491	0.215535	0.260394	0.115404	0.122643	0.0330133	0.172302
ENSMUSG00000017493	Igfbp4	5	47	23	60	651	37	0.2	27	94	46	6	208	92	246	943	180	56	6	185	158	203	26	14	59	7	4	8	63	29	140	37	8	34	7	13				ENSMUSG00000017493	17.2733	11.9372	12.4546	2.87671	3.86776	2.04444
ENSMUSG00000017499	Cdc6	0.6	2	0.1	16	0.4	0.7	1	1	10	10	0.7	2	12	0.7	NA	2	0.4	34	2	3	0.6	1	1	5	2	1	7	6	7	1	2	12	41	33	29				ENSMUSG00000017499	5.45906	5.17816	6.43126	4.83994	5.83333	5.41821
ENSMUSG00000017548	Suz12	8	4	1	9	NA	1	2	3	4	7	14	1	4	0.6	1	5	0.6	2	0.6	2	0.2	2	2	8	2	3	2	4	7	1	0.3	3	20	13	19				ENSMUSG00000017548	11.4196	10.2224	13.6886	12.4623	20.3197	19.9831
ENSMUSG00000017550	Atad5	0.4	2	1	7	0.4	0.2	1	1	9	5	1	0.5	4	1	0.2	1	2	11	0.3	1	NA	1	2	5	2	1	3	6	5	1	0.8	2	8	7	4				ENSMUSG00000017550	1.91891	1.55702	2.49183	1.53974	2.41689	3.13026
ENSMUSG00000017561	Crlf3	4	6	10	11	5	3	25	5	7	4	8	3	6	8	3	7	8	21	5	5	1	3	2	4	4	4	28	8	5	30	28	4	13	10	11				ENSMUSG00000017561	3.76473	3.80062	4.18797	4.26972	4.91658	5.16456
ENSMUSG00000017607	Tns4	3	NA	NA	NA	NA	NA	NA	NA	NA	NA	4	NA	NA	NA	NA	NA	NA	NA	NA	NA	NA	NA	NA	NA	NA	NA	NA	NA	NA	NA	NA	13	8	2	8				ENSMUSG00000017607	0.680491	1.4716	0.520299	0.348489	0.569096	0.190398
ENSMUSG00000017631	Abr	NA	NA	NA	NA	NA	NA	NA	NA	NA	NA	NA	NA	NA	0.3	NA	NA	NA	NA	NA	NA	NA	0.4	0.6	NA	NA	NA	NA	NA	NA	NA	NA	NA	NA	NA	NA				ENSMUSG00000017631	0.300634	0.231454	0.315939	0.632271	0.995443	0.938057
ENSMUSG00000017639	Rab11fip4	0.6	5	1	NA	NA	0.1	0.5	NA	0.1	NA	0.8	NA	NA	1	0.3	2	NA	0.2	NA	NA	0.7	0.9	0.6	NA	NA	NA	0.1	0.2	NA	4	3	NA	1	0.1	0.2				ENSMUSG00000017639	0.548426	0.403303	0.366416	0.386687	0.690275	0.642143
ENSMUSG00000017652	Cd40	1	0.2	NA	0.2	NA	0.1	10	8	0.2	1	0.3	0.8	NA	2	NA	1	4	4	0.1	0.4	NA	0.4	1	0.2	0.1	NA	NA	0.1	2	NA	0.2	NA	4	2	2				ENSMUSG00000017652	0.2961	0.305559	0.166468	0.372073	0.264561	0.198489
ENSMUSG00000017664	Slc35c2	3	NA	NA	0.2	NA	NA	NA	NA	NA	NA	4	NA	NA	NA	NA	NA	NA	NA	NA	NA	NA	NA	NA	NA	NA	NA	NA	NA	NA	NA	NA	NA	NA	NA	NA				ENSMUSG00000017664	1.67006	1.6853	1.41612	2.13608	1.67315	1.40659
ENSMUSG00000017667	Zfp334	NA	4	NA	NA	2	3	NA	4	NA	8	NA	4	NA	4	0.8	6	0.4	NA	3	1	1	8	10	8	4	6	NA	NA	8	NA	NA	0.9	3	3	2				ENSMUSG00000017667	2.01685	1.87379	2.05269	1.00215	1.15736	1.08092
ENSMUSG00000017670	Elmo2	6	13	5	17	8	54	9	22	10	36	11	32	14	14	3	15	13	13	39	18	43	33	39	27	24	31	13	9	36	12	11	9	13	15	14				ENSMUSG00000017670	2.4082	2.43412	2.28181	2.04868	2.06009	2.30995
ENSMUSG00000017677	Wsb1	37	37	34	27	27	11	86	40	87	66	59	12	65	111	27	58	48	23	14	18	17	62	76	94	23	50	61	92	89	63	52	43	28	19	24				ENSMUSG00000017677	15.8438	14.062	21.5995	23.793	24.6573	33.0006
ENSMUSG00000017679	Ttpal	18	9	28	20	9	10	148	20	9	15	25	20	9	25	13	10	17	74	18	10	8	17	26	19	26	10	14	13	19	52	48	7	15	17	13				ENSMUSG00000017679	3.258	3.07119	3.56765	4.3791	5.74258	5.57794
ENSMUSG00000017686	Rhot1	26	40	33	25	63	18	30	28	20	26	34	9	20	48	40	38	27	27	10	16	15	34	30	29	29	37	18	22	28	27	23	17	38	27	27				ENSMUSG00000017686	2.88212	3.47481	3.28956	4.38676	4.98071	4.56575
ENSMUSG00000017688	Hnf4g	26	NA	NA	NA	NA	NA	NA	NA	NA	NA	26	NA	NA	2	NA	NA	NA	NA	NA	NA	NA	NA	NA	NA	NA	NA	NA	NA	NA	NA	NA	0.2	NA	NA	NA				ENSMUSG00000017688	0	0	0	0	0	0
ENSMUSG00000017692	Rhbdl3	2	2	0.7	0.6	NA	1	0.3	0.9	0.6	7	3	0.4	NA	0.6	NA	0.3	NA	0.1	0.1	0.1	4	5	5	1	0.1	3	NA	1	4	1	0.7	NA	0.7	NA	0.2				ENSMUSG00000017692	0.210878	0.0849225	0.131729	0.299982	0.58409	0.528565
ENSMUSG00000017697	Ada	3	NA	2	1	0.9	1	1	5	3	0.6	4	3	2	6	NA	0.5	7	1	2	4	1	1	2	0.8	2	0.6	6	3	0.5	4	1	1	5	9	4				ENSMUSG00000017697	1.25739	1.59505	1.82225	2.00334	1.86495	1.55384
ENSMUSG00000017707	Serinc3	10	10	4	7	15	16	8	29	6	11	9	6	4	15	19	9	11	18	20	10	8	11	8	15	23	20	24	6	14	5	8	14	4	6	12				ENSMUSG00000017707	110.884	90.8784	102.012	78.2647	99.3626	106.997
ENSMUSG00000017713	Tha1	7	2	0.9	0.8	0.9	0.7	0.2	1	0.7	1	20	0.6	NA	3	2	0.5	3	0.8	1	1	0.7	0.8	0.7	2	0.9	0.8	NA	0.9	2	NA	0.7	0.5	NA	NA	NA				ENSMUSG00000017713	0.0464008	0.0784814	0.125216	0.0211223	0.0199	0.0259655
ENSMUSG00000017715	Pgs1	28	19	28	17	23	34	19	27	22	25	29	38	22	26	13	14	70	20	40	36	45	34	32	31	62	27	48	22	30	27	20	57	40	29	29				ENSMUSG00000017715	5.20088	5.0958	6.13673	6.85359	7.72863	7.55352
ENSMUSG00000017716	Birc5	16	11	NA	40	0.9	18	2	12	64	50	5	49	67	0.4	0.3	9	5	75	29	20	19	6	5	24	4	4	71	28	31	4	3	49	96	88	53				ENSMUSG00000017716	15.5978	17.8961	19.9527	20.1325	23.2215	19.8539
ENSMUSG00000017718	Afmid	1	0.2	0.5	0.5	4	0.3	2	0.3	0.1	0.3	2	0.3	NA	0.4	9	0.1	0.1	4	NA	0.7	0.2	0.3	0.3	0.2	0.2	0.2	0.8	0.4	0.4	2	2	0.2	0.7	0.8	0.7				ENSMUSG00000017718	0.391037	0.344308	0.288154	0.543066	0.58981	0.602684
ENSMUSG00000017721	Pigt	99	111	55	43	46	197	43	64	52	68	112	96	42	65	78	87	85	45	128	152	338	100	136	81	70	86	43	61	69	44	41	70	50	53	47				ENSMUSG00000017721	8.68938	9.55966	7.77368	8.83794	5.83873	7.5786
ENSMUSG00000017723	Wfdc2	NA	216	NA	NA	3	19	NA	NA	NA	NA	NA	4	NA	37	6	48	NA	NA	0.4	NA	1	0.6	0.6	NA	0.7	NA	NA	3	NA	NA	0.3	5635	50	25	35				ENSMUSG00000017723	10.9825	15.7884	9.32837	98.7903	52.415	55.0469
ENSMUSG00000017724	Etv4	NA	0.3	NA	NA	NA	0.2	NA	NA	NA	0.6	NA	0.6	NA	0.3	NA	2	NA	NA	0.4	0.3	0.3	0.3	0.3	0.2	0.2	0.6	NA	NA	0.7	NA	NA	1	2	3	1				ENSMUSG00000017724	0.154593	0.26495	0.129358	1.84933	1.53417	1.58432
ENSMUSG00000017734	Dbndd2	1	0.1	NA	NA	NA	6	NA	2	NA	NA	0.2	0.9	NA	1	NA	0.2	0.1	NA	3	2	15	0.2	NA	0.2	0.4	0.4	NA	NA	0.2	NA	NA	2	0.4	2	2				ENSMUSG00000017734	0.529562	0.6096	0.40445	0.557174	0.524934	0.454291
ENSMUSG00000017737	Mmp9	NA	NA	NA	NA	NA	NA	NA	NA	NA	NA	NA	NA	NA	NA	NA	NA	NA	NA	NA	NA	NA	NA	NA	NA	NA	NA	0.3	NA	NA	NA	NA	NA	NA	0.1	NA				ENSMUSG00000017737	0.28902	0.283703	0.365596	0.441978	0.842492	0.682311
ENSMUSG00000017740	Slc12a5	NA	0.6	NA	NA	NA	NA	NA	NA	NA	0.4	NA	NA	NA	0.3	NA	2	0.1	NA	NA	NA	0.2	9	8	0.2	0.1	0.2	0.7	0.5	0.5	0.7	NA	NA	NA	0.1	0.2				ENSMUSG00000017740	0.233046	0.104891	0.157565	0.208011	0.289063	0.230136
ENSMUSG00000017747	Ghdc	8	8	2	2	13	25	5	21	2	6	13	17	2	14	24	7	14	4	18	15	27	6	4	7	11	22	14	2	10	NA	1	6	14	13	7				ENSMUSG00000017747	6.64646	6.84676	5.61529	12.7318	10.0003	9.43523
ENSMUSG00000017754	Pltp	NA	NA	NA	0.3	NA	1	0.2	NA	NA	NA	NA	0.4	NA	NA	NA	0.3	4	NA	0.4	4	6	0.1	NA	NA	NA	1	NA	NA	0.2	NA	NA	NA	0.2	0.4	0.2				ENSMUSG00000017754	9.97586	9.95524	8.87622	8.39926	5.60594	5.72611
ENSMUSG00000017756	Slc12a7	22	31	5	5	24	15	3	4	4	13	38	12	2	29	18	22	18	4	39	16	8	3	5	15	4	7	0.8	8	11	8	4	12	14	12	18				ENSMUSG00000017756	35.5761	24.7964	24.2746	30.2093	27.6691	28.637
ENSMUSG00000017760	Ctsa	2	2	0.8	2	0.9	3	1	5	0.8	2	1	5	0.8	2	3	2	11	2	4	9	10	1	1	3	4	5	0.9	0.5	2	1	2	0.9	0.2	0.9	0.2				ENSMUSG00000017760	6.3884	6.18421	5.63785	5.32937	3.29027	4.57319
ENSMUSG00000017764	Zswim1	NA	NA	0.3	NA	0.9	0.1	0.3	NA	NA	0.4	NA	0.2	NA	0.3	NA	0.2	0.1	NA	0.1	0.2	0.2	0.3	1	NA	0.1	0.2	NA	NA	NA	0.7	1	NA	0.7	0.4	1				ENSMUSG00000017764	5.56256	7.63957	6.11687	6.25572	8.10213	8.82804
ENSMUSG00000017765	Slc12a4	NA	11	3	1	12	54	2	42	5	11	NA	25	4	22	6	11	8	2	36	20	52	5	1	13	40	20	NA	4	15	4	5	11	10	18	15				ENSMUSG00000017765	23.5131	17.242	16.8259	40.4804	29.6117	35.2919
ENSMUSG00000017774	Myo1c	0.8	NA	NA	NA	0.9	0.9	1	6	0.1	NA	0.3	1	0.2	3	0.3	0.2	0.7	0.6	0.9	0.8	0.2	NA	NA	0.2	0.7	1	0.7	0.4	0.4	NA	NA	0.5	1	0.5	0.7				ENSMUSG00000017774	19.3975	19.4401	18.116	30.1989	36.2622	35.5986
ENSMUSG00000017776	Crk	77	42	28	28	51	21	46	64	26	31	75	17	18	69	40	42	44	30	22	25	19	45	38	38	52	39	46	32	39	38	37	54	78	63	64				ENSMUSG00000017776	29.9011	24.9501	30.8405	30.1512	39.4802	37.9666
ENSMUSG00000017778	Cox7c	177	115	72	92	388	339	59	154	117	132	108	222	105	76	518	137	210	88	341	254	385	212	194	93	137	154	133	77	96	79	66	394	154	199	158				ENSMUSG00000017778	15.4819	18.5624	14.278	27.8966	18.7623	22.5448
ENSMUSG00000017781	Pitpna	33	5	1	2	6	4	5	2	3	0.8	49	2	2	7	0.6	5	13	2	2	5	1	2	1	0.6	3	3	8	4	1	3	3	1	3	3	3				ENSMUSG00000017781	11.4779	12.2316	12.8102	14.8788	16.9291	14.4919
ENSMUSG00000017801	Mlx	147	16	37	28	50	21	22	22	17	18	131	22	34	19	37	17	40	22	27	22	25	21	25	18	33	27	66	11	15	23	26	24	35	40	21				ENSMUSG00000017801	5.32332	8.20217	5.51622	9.73889	9.14355	9.38164
ENSMUSG00000017802	Fam134c	3	2	2	1	0.9	2	3	2	2	2	5	2	0.8	5	7	3	4	4	5	2	2	3	4	2	2	3	5	2	2	1	0.3	3	4	2	2				ENSMUSG00000017802	12.6935	11.9672	13.3269	12.6389	12.956	14.9521
ENSMUSG00000017817	Jph2	NA	NA	NA	NA	NA	NA	NA	9	NA	NA	NA	2	NA	0.9	NA	NA	NA	NA	0.4	NA	NA	NA	NA	NA	NA	3	NA	NA	NA	NA	NA	NA	NA	NA	NA				ENSMUSG00000017817	1.50027	0.977008	1.29601	2.48169	2.54141	1.55267
ENSMUSG00000017830	Dhx58	7	NA	3	13	9	5	13	5	6	NA	8	2	3	23	9	0.3	85	17	11	20	7	NA	NA	NA	2	3	23	14	0.4	16	9	0.9	0.9	0.1	NA				ENSMUSG00000017830	0	0.0384115	0.023833	0	0.0255668	0
ENSMUSG00000017831	Rab5a	10	5	4	3	6	4	4	6	4	4	8	1	5	6	5	5	4	1	2	3	1	3	1	3	5	5	7	7	4	5	4	5	8	10	11				ENSMUSG00000017831	39.8293	42.3973	46.6409	35.4498	40.1972	40.5843
ENSMUSG00000017832	Hspb9	NA	NA	0.5	NA	NA	NA	0.2	NA	0.2	0.4	NA	0.4	0.2	6	NA	NA	0.8	NA	NA	NA	NA	NA	NA	0.6	NA	NA	NA	0.2	0.4	0.7	NA	NA	NA	0.3	0.3				ENSMUSG00000017832	0.0338564	0	0.152273	0.308238	0.145201	0.0947287
ENSMUSG00000017837	Nkiras2	4	3	2	5	0.9	3	3	2	4	2	2	4	6	1	0.6	3	2	2	5	3	4	0.9	1	1	5	2	3	2	1	2	1	1	0.9	0.3	0.3				ENSMUSG00000017837	6.09197	7.8378	6.1678	8.36595	7.0548	7.24968
ENSMUSG00000017843	Ppp2r5c	8	15	13	19	9	4	18	13	25	20	3	5	6	23	9	16	10	19	6	11	5	12	11	14	18	15	22	22	16	24	22	23	11	14	13				ENSMUSG00000017843	12.7967	13.2979	13.4487	10.1833	11.0557	9.9518
ENSMUSG00000017858	Ift52	10	30	23	38	18	21	26	21	29	27	11	8	31	18	23	28	37	26	16	19	10	25	22	26	17	30	31	33	27	13	20	21	12	11	13				ENSMUSG00000017858	5.81354	7.17179	6.20636	6.01916	5.83836	7.85202
ENSMUSG00000017861	Mybl2	NA	NA	NA	NA	NA	NA	NA	NA	NA	NA	NA	NA	NA	NA	NA	NA	NA	NA	NA	NA	NA	NA	NA	NA	NA	NA	NA	NA	NA	NA	NA	NA	NA	0.4	0.2				ENSMUSG00000017861	11.7445	15.7205	12.1191	8.697	9.37739	7.75185
ENSMUSG00000017868	Sgk2	3	NA	NA	NA	4	NA	NA	NA	NA	NA	3	NA	NA	NA	8	NA	NA	NA	NA	NA	NA	NA	NA	NA	NA	NA	NA	NA	NA	NA	NA	NA	NA	0.1	1				ENSMUSG00000017868	0	0.0366482	0	0.0172609	0.0162621	0
ENSMUSG00000017897	Eya2	NA	0.3	2	6	0.9	NA	0.3	NA	6	NA	NA	NA	0.8	NA	NA	0.2	NA	2	NA	NA	NA	NA	NA	NA	NA	NA	NA	39	NA	25	29	13	NA	NA	NA				ENSMUSG00000017897	0	0	0.00947788	0.0143892	0	0.035377
ENSMUSG00000017929	B4galt5	33	9	10	11	13	18	14	21	7	7	50	27	3	17	24	7	40	7	25	24	27	18	17	15	30	25	11	31	9	5	10	4	31	41	30				ENSMUSG00000017929	11.9674	8.72129	11.8694	9.68549	11.3151	9.97688
ENSMUSG00000017943	Gdap1l1	NA	10	NA	NA	NA	9	NA	NA	NA	24	NA	1	NA	0.3	NA	13	0.9	NA	3	1	38	104	158	13	6	0.4	NA	0.1	31	NA	0.3	NA	NA	NA	NA				ENSMUSG00000017943	0.0417816	0.126194	0.0939585	0.269443	0.216521	0.097419
ENSMUSG00000017950	Hnf4a	76	NA	NA	NA	8	NA	NA	NA	NA	NA	36	NA	NA	0.9	12	NA	NA	NA	NA	NA	NA	NA	NA	NA	NA	NA	NA	NA	NA	NA	NA	NA	NA	NA	NA				ENSMUSG00000017950	0	0	0	0	0	0
ENSMUSG00000017969	Ptgis	0.5	0.3	NA	0.1	0.9	2	NA	30	NA	0.2	NA	8	NA	0.9	NA	0.5	NA	0.3	15	NA	4	1	0.7	NA	0.4	56	NA	NA	0.5	NA	NA	NA	NA	NA	0.2				ENSMUSG00000017969	1.60022	1.30592	1.23924	3.41305	3.43144	2.66861
ENSMUSG00000017978	Cadps2	1	4	NA	NA	4	NA	NA	NA	NA	2	3	NA	NA	6	2	0.8	1	NA	NA	NA	NA	0.8	0.6	0.2	NA	NA	NA	2	2	NA	NA	0.2	NA	0.1	0.2				ENSMUSG00000017978	0.0242677	0.0135316	0.0321842	0.0849765	0.12109	0.160609
ENSMUSG00000017999	Ddx27	17	29	132	73	34	26	74	34	81	43	16	42	80	59	52	36	38	86	23	31	27	38	35	47	42	40	19	81	43	86	106	60	113	142	117				ENSMUSG00000017999	7.31002	8.48154	9.28842	6.40588	8.68152	8.53533
ENSMUSG00000018001	Cyth3	NA	1	0.9	NA	0.4	2	0.3	14	1	6	0.1	3	0.5	4	0.4	4	2	0.7	4	1	0.4	2	2	5	2	5	0.1	2	7	4	4	1	3	2	2				ENSMUSG00000018001	3.18454	3.06496	3.43307	2.77317	2.60554	2.84865
ENSMUSG00000018008	Cyth4	NA	NA	27	45	4	NA	44	3	40	NA	NA	NA	28	2	0.4	2	289	46	NA	116	74	3	1	NA	0.1	NA	122	43	NA	52	85	0.1	NA	NA	NA				ENSMUSG00000018008	0	0	0.0754238	0.0381691	0.0539407	0.140763
ENSMUSG00000018012	Rac3	NA	0.3	NA	NA	NA	NA	NA	NA	NA	NA	NA	NA	NA	NA	NA	0.1	0.1	NA	0.3	NA	NA	1	1	NA	0.1	NA	NA	NA	NA	NA	NA	2	1	0.7	0.9				ENSMUSG00000018012	6.55953	10.6615	6.46744	9.52734	3.8861	4.38163
ENSMUSG00000018040	Rrp7a	0.6	0.7	3	1	0.9	0.7	1	1	1	0.3	0.1	2	0.2	0.3	0.8	0.8	1	0.4	3	1	0.8	0.6	2	0.5	1	2	0.1	0.4	0.5	3	0.7	0.5	4	3	5				ENSMUSG00000018040	6.89341	8.59836	6.61537	8.13033	7.81249	7.72825
ENSMUSG00000018042	Cyb5r3	0.5	NA	NA	NA	5	NA	NA	NA	NA	NA	NA	NA	NA	0.6	15	NA	NA	NA	NA	NA	NA	NA	NA	NA	0.1	NA	NA	NA	NA	NA	NA	NA	NA	NA	0.3				ENSMUSG00000018042	46.416	46.1606	47.3411	42.2117	43.9727	47.4194
ENSMUSG00000018068	Ints2	1	2	3	9	1	0.8	2	2	3	5	2	1	3	4	2	3	2	4	1	1	0.4	3	4	5	3	5	1	3	4	2	3	4	6	6	4				ENSMUSG00000018068	2.87054	2.11377	2.98865	4.00516	4.92246	4.55105
ENSMUSG00000018076	Med13l	0.6	2	3	1	0.9	1	7	2	3	1	0.9	3	1	3	0.5	3	3	4	0.6	1	0.5	2	3	2	2	2	4	3	2	13	3	0.5	0.7	1	1				ENSMUSG00000018076	4.14962	4.18077	6.37194	2.40413	3.80739	4.63011
ENSMUSG00000018102	Hist1h2bc	957	509	19	1196	590	333	224	222	1948	238	648	435	2170	190	438	497	88	983	294	411	658	137	162	152	378	252	2124	1289	133	62	44	717	368	572	350				ENSMUSG00000018102	1.84061	2.14701	1.04669	8.01754	6.26065	5.59389
ENSMUSG00000018126	Baiap2l2	18	1	NA	NA	NA	NA	NA	NA	NA	NA	28	NA	NA	NA	NA	2	NA	NA	NA	NA	NA	NA	NA	NA	NA	NA	NA	NA	NA	NA	NA	0.2	NA	NA	NA				ENSMUSG00000018126	0	0.0730347	0	0.025799	0	0.021143
ENSMUSG00000018143	Mafk	17	5	10	3	4	6	14	5	8	2	29	2	6	12	2	3	3	8	3	4	4	1	0.9	2	6	2	7	17	1	17	17	5	5	5	7				ENSMUSG00000018143	3.53766	3.40526	3.70826	4.09144	3.87782	4.61716
ENSMUSG00000018160	Med1	13	20	23	17	10	7	22	10	23	14	14	9	11	13	14	18	10	16	8	9	9	16	17	14	14	11	20	22	13	15	24	10	17	15	7				ENSMUSG00000018160	1.82207	2.08239	3.21752	2.08723	3.2148	3.62708
ENSMUSG00000018166	Erbb3	30	20	NA	0.2	7	NA	NA	NA	NA	19	52	0.3	NA	5	20	5	NA	NA	NA	NA	0.6	0.9	NA	30	21	NA	NA	0.2	20	NA	NA	4	10	2	2				ENSMUSG00000018166	3.13533	3.45891	2.61268	4.49776	4.06233	4.16857
ENSMUSG00000018167	Stard3	46	33	51	40	22	32	17	21	13	18	55	26	14	36	25	18	132	19	37	65	67	22	20	30	85	23	43	15	19	25	26	36	22	17	17				ENSMUSG00000018167	7.27426	6.931	5.16053	7.25781	6.35412	6.20253
ENSMUSG00000018168	Ikzf3	NA	NA	2	NA	NA	NA	5	NA	NA	NA	NA	NA	NA	NA	NA	NA	NA	3	NA	NA	NA	NA	NA	NA	NA	NA	NA	NA	NA	3	5	NA	NA	NA	NA				ENSMUSG00000018168	0	0	0	0	0.0102135	0
ENSMUSG00000018169	Mfng	NA	0.1	3	0.7	NA	NA	1	NA	1	0.4	NA	NA	0.8	0.6	NA	0.3	0.7	0.5	NA	NA	0.5	0.4	0.4	0.5	NA	NA	NA	5	0.8	2	1	NA	NA	NA	NA				ENSMUSG00000018169	0	0.0313726	0.0778623	0	0.0974481	0
ENSMUSG00000018171	Vmp1	0.6	0.7	0.4	0.6	0.4	1	NA	6	0.7	0.3	0.9	2	0.2	1	2	0.4	7	0.3	4	4	4	NA	NA	1	2	6	0.7	2	0.8	NA	NA	2	NA	NA	0.2				ENSMUSG00000018171	37.3585	36.7496	36.6003	56.6295	51.452	54.2919
ENSMUSG00000018189	Uchl5	19	14	25	33	7	2	23	9	48	18	17	2	59	6	12	16	9	18	3	8	2	10	7	14	19	9	29	41	16	25	24	24	51	58	51				ENSMUSG00000018189	6.832	6.82818	9.86956	5.96739	8.44682	7.13935
ENSMUSG00000018196	Glrx2	1	2	0.4	0.2	NA	2	0.8	1	0.7	0.6	0.7	1	2	0.3	0.3	2	0.8	0.3	1	0.9	0.2	3	3	0.6	0.7	0.6	0.3	0.8	0.5	2	1	0.8	2	2	3				ENSMUSG00000018196	0.451538	0.568365	0.630872	0.807117	0.704651	0.691222
ENSMUSG00000018209	Stk4	16	6	56	21	2	3	51	4	16	4	11	1	13	5	3	7	17	30	2	2	2	6	6	5	5	3	68	21	5	115	107	4	10	11	10				ENSMUSG00000018209	10.2884	9.25904	12.7009	8.04542	10.5463	10.142
ENSMUSG00000018211	Wfdc15b	NA	NA	NA	NA	NA	NA	NA	NA	NA	NA	NA	NA	NA	2	NA	NA	NA	NA	NA	NA	NA	NA	NA	NA	NA	NA	NA	NA	NA	NA	NA	NA	0.2	NA	NA				ENSMUSG00000018211	0	0	0	0	0	0
ENSMUSG00000018217	Pmp22	NA	5	NA	NA	0.9	3	NA	25	NA	0.8	NA	1	NA	0.3	NA	2	NA	NA	1	2	0.7	0.9	NA	0.8	8	8	NA	NA	0.8	NA	NA	NA	0.2	0.1	0.2				ENSMUSG00000018217	30.3188	14.0189	18.4741	20.4121	11.7533	11.5885
ENSMUSG00000018239	Zcchc10	6	14	26	20	9	4	23	10	34	13	5	2	34	18	7	17	7	16	5	5	0.9	6	5	10	9	16	9	40	11	16	20	12	19	35	26				ENSMUSG00000018239	5.6166	6.75113	6.28326	6.619	8.83433	7.85749
ENSMUSG00000018263	Tbx5	NA	NA	NA	NA	NA	NA	NA	0.3	NA	NA	NA	0.4	NA	NA	NA	NA	NA	NA	NA	NA	NA	NA	NA	NA	NA	NA	NA	NA	NA	NA	NA	NA	NA	NA	NA				ENSMUSG00000018263	0	0	0	0	0	0
ENSMUSG00000018286	Psmb6	0.5	0.1	0.4	0.3	NA	0.2	NA	0.5	0.4	NA	0.3	NA	NA	0.3	NA	NA	7	0.3	0.9	0.6	9	0.3	NA	NA	0.1	0.2	NA	0.1	NA	NA	0.7	1	0.4	0.4	0.5				ENSMUSG00000018286	37.4949	47.2809	36.3316	68.9819	60.9556	55.0025
ENSMUSG00000018287	Spag7	61	70	40	73	46	111	48	91	62	89	53	65	56	68	69	71	86	47	88	62	58	79	60	89	57	74	71	40	87	23	36	83	84	112	98				ENSMUSG00000018287	12.8689	15.7226	18.1403	14.8269	18.449	19.5865
ENSMUSG00000018293	Pfn1	1400	297	1808	635	458	863	916	918	627	472	1023	1639	731	328	379	276	1121	1142	1262	2097	1514	272	290	416	1130	596	3410	634	404	1061	1085	495	527	860	657				ENSMUSG00000018293	101.218	111.73	96.8373	135.681	115.584	122.771
ENSMUSG00000018322	Tomm34	11	27	52	30	14	17	44	15	19	17	18	14	26	30	11	23	20	30	14	23	29	11	10	25	18	30	29	25	20	85	78	15	25	34	26				ENSMUSG00000018322	3.74408	4.37136	6.10123	3.57881	4.77595	6.4076
ENSMUSG00000018334	Ksr1	1	1	0.7	0.8	NA	0.9	0.5	1	0.1	1	3	0.4	0.2	3	NA	2	0.7	0.9	1	1	0.7	1	0.7	1	0.6	1	2	0.5	0.8	0.7	1	0.2	0.7	0.2	1				ENSMUSG00000018334	1.04112	0.872642	1.59072	1.00342	1.2498	1.19168
ENSMUSG00000018339	Gpx3	NA	NA	NA	NA	NA	1	NA	4	NA	NA	NA	0.4	NA	NA	NA	0.2	NA	NA	2	0.6	0.5	1	0.6	0.2	0.1	NA	NA	NA	0.2	NA	NA	0.2	2	2	0.8				ENSMUSG00000018339	5.57714	5.32131	3.08758	7.23657	6.83395	6.20398
ENSMUSG00000018340	Anxa6	0.5	130	203	162	164	177	161	173	93	107	2	198	104	106	148	273	135	110	251	138	81	59	16	90	182	273	37	103	101	269	378	154	37	38	87				ENSMUSG00000018340	28.1053	33.6969	26.5871	31.1725	26.6371	25.2669
ENSMUSG00000018341	Il12rb2	NA	NA	NA	0.9	NA	NA	NA	NA	NA	NA	NA	NA	NA	NA	NA	NA	NA	NA	NA	NA	NA	NA	NA	NA	NA	NA	NA	0.1	NA	NA	0.7	NA	NA	NA	NA				ENSMUSG00000018341	0.217381	0.0404037	0.0501382	0.152238	0.268929	0.187145
ENSMUSG00000018347	Zkscan6	5	6	8	7	3	3	14	7	6	9	9	3	6	8	6	7	7	9	5	4	1	6	7	7	6	7	23	10	10	12	14	7	3	4	3				ENSMUSG00000018347	2.25929	3.2359	2.98865	4.00215	4.31862	5.80653
ENSMUSG00000018363	Smurf2	4	3	4	0.9	2	0.7	2	4	1	1	5	0.9	1	7	1	4	0.5	0.7	1	2	NA	1	1	2	2	3	2	3	1	8	2	1	2	1	1				ENSMUSG00000018363	6.3167	5.14095	5.77901	6.80989	8.17343	7.83252
ENSMUSG00000018372	Cep95	5	7	12	11	8	2	6	4	3	10	9	3	2	8	3	10	8	9	3	3	4	6	4	7	5	6	7	5	10	12	5	2	8	9	8				ENSMUSG00000018372	2.13745	2.43514	3.05504	1.46831	1.49616	1.56484
ENSMUSG00000018377	Vezf1	3	9	3	6	0.9	5	6	12	5	25	6	5	3	9	1	5	4	2	4	6	2	9	10	21	9	13	3	14	27	8	7	8	8	3	2				ENSMUSG00000018377	6.66932	6.01486	7.25005	5.87827	6.0325	6.90359
ENSMUSG00000018378	Cuedc1	NA	2	NA	0.6	NA	3	NA	1	0.2	5	NA	2	NA	4	NA	2	NA	NA	1	1	8	3	4	3	0.9	2	NA	1	4	NA	0.3	2	2	1	0.3				ENSMUSG00000018378	1.66216	1.19373	1.7889	1.02918	1.14021	1.29445
ENSMUSG00000018379	Srsf1	11	8	13	14	5	3	9	6	11	15	7	7	10	7	2	10	8	11	4	6	4	9	12	11	5	6	8	9	13	9	9	7	6	7	5				ENSMUSG00000018379	21.1121	19.1746	26.6806	20.2791	29.6312	23.5128
ENSMUSG00000018381	Abi3	NA	NA	0.2	0.3	3	NA	NA	NA	NA	NA	NA	0.4	NA	7	NA	0.3	2	0.2	0.1	3	1	NA	NA	NA	NA	NA	NA	0.2	NA	NA	NA	NA	NA	NA	NA				ENSMUSG00000018381	0.163223	0.312224	0.295683	0.332807	0.466678	0.599404
ENSMUSG00000018387	Shroom1	1	7	NA	NA	22	2	NA	5	NA	0.6	2	0.9	NA	13	22	2	NA	NA	5	NA	0.5	2	0.6	NA	0.2	4	NA	0.2	0.2	NA	NA	0.9	9	13	27				ENSMUSG00000018387	0.0988018	0.0989026	0.110035	0.0867391	0.211867	0.185611
ENSMUSG00000018395	Kif3a	5	62	3	11	8	19	4	28	3	62	6	8	5	48	7	70	62	7	9	16	17	124	117	60	26	52	4	10	55	5	4	16	28	23	31				ENSMUSG00000018395	1.43529	1.6675	2.44897	1.36187	2.19223	2.44958
ENSMUSG00000018398	2008-09-01	NA	8	NA	0.2	NA	5	NA	2	0.2	5	NA	6	0.2	0.6	NA	6	0.7	0.1	5	1	8	9	5	5	2	4	NA	0.4	4	NA	NA	0.8	0.7	0.5	0.5				ENSMUSG00000018398	1.95907	2.0501	1.89746	2.7652	3.27312	2.59873
ENSMUSG00000018401	Mtmr4	6	11	2	3	9	5	11	5	3	9	9	3	3	7	4	9	3	8	7	2	2	16	17	10	2	4	9	2	7	5	5	2	6	4	7				ENSMUSG00000018401	5.83561	5.71018	5.8418	4.9097	5.76061	6.21035
ENSMUSG00000018405	Mrm1	0.3	0.4	1	0.7	NA	1	2	0.5	0.8	0.3	0.2	0.8	0.8	0.4	0.5	0.2	NA	0.7	0.7	1	0.3	0.3	0.4	0.4	0.6	2	1	0.9	NA	2	0.8	0.2	0.6	0.4	0.8				ENSMUSG00000018405	1.37277	1.09389	2.07995	1.51239	1.31527	2.10434
ENSMUSG00000018411	Mapt	NA	NA	NA	NA	NA	NA	NA	NA	NA	0.6	NA	NA	NA	NA	NA	NA	NA	NA	NA	NA	NA	2	2	NA	NA	NA	NA	NA	0.4	NA	NA	NA	NA	NA	NA				ENSMUSG00000018411	0.0842431	0.0780286	0.122087	0.338745	0.258928	0.259279
ENSMUSG00000018412	Kansl1	3	2	6	2	3	0.6	7	2	5	3	4	1	4	8	3	2	3	5	1	1	1	2	2	3	2	3	6	6	3	9	6	2	4	3	2				ENSMUSG00000018412	1.47923	1.23001	2.14119	1.42567	2.20071	2.37482
ENSMUSG00000018415	Gid4	0.8	2	1	2	2	0.7	2	0.9	2	1	0.9	1	1	3	2	2	NA	1	0.4	0.6	0.5	2	NA	2	2	2	0.7	2	0.8	2	1	0.2	1	2	1				ENSMUSG00000018415	6.44396	5.84825	7.53729	5.71264	7.30128	7.26204
ENSMUSG00000018417	Myo1b	8	22	NA	0.1	33	1	0.3	20	0.8	25	3	6	0.8	27	27	36	1	0.5	8	7	1	13	11	22	7	3	NA	2	25	0.7	1	95	33	52	38				ENSMUSG00000018417	2.53597	1.92547	3.18184	1.90099	2.40397	2.29666
ENSMUSG00000018427	Ypel2	2	13	0.5	0.3	2	0.1	0.5	2	0.7	6	4	0.2	2	17	4	10	1	0.1	0.1	0.6	0.2	3	3	9	0.9	4	NA	2	6	2	2	NA	0.4	NA	0.5				ENSMUSG00000018427	0.317504	0.488199	0.620245	0.492722	1.00063	1.15756
ENSMUSG00000018433	Nol11	6	16	35	13	6	2	13	7	22	12	3	4	16	8	5	18	4	12	4	3	2	9	10	10	8	16	6	20	11	7	10	9	24	25	11				ENSMUSG00000018433	11.4036	11.5128	12.6961	17.222	19.7732	19.1179
ENSMUSG00000018442	Derl2	25	22	13	11	59	39	14	35	13	9	17	31	16	8	107	19	31	12	42	40	51	12	14	12	30	31	27	9	15	8	12	25	12	16	13				ENSMUSG00000018442	7.49834	5.41034	5.91993	7.86955	7.57054	7.6984
ENSMUSG00000018446	C1qbp	60	41	135	73	92	54	35	41	111	54	24	116	130	25	90	40	33	59	72	61	83	44	55	54	43	61	10	70	55	34	44	71	103	154	90				ENSMUSG00000018446	36.6931	43.078	37.9382	51.0147	46.5769	44.7245
ENSMUSG00000018449	Rpain	4	9	14	19	28	7	19	9	13	8	5	6	14	12	12	16	15	20	10	9	15	9	8	8	14	10	15	10	10	10	10	5	10	13	7				ENSMUSG00000018449	0.961307	1.45173	1.01623	2.55266	2.00193	1.75864
ENSMUSG00000018451	6330403K07Rik	NA	57	NA	NA	NA	48	NA	0.9	NA	16	NA	25	NA	0.6	NA	71	NA	NA	10	0.2	254	477	517	10	9	NA	NA	NA	15	0.7	0.7	NA	0.4	0.1	0.3				ENSMUSG00000018451	1.31141	0.452673	1.45115	1.70564	1.94172	1.57255
ENSMUSG00000018459	Slc13a3	0.1	NA	NA	NA	5	3	NA	NA	NA	NA	NA	NA	NA	NA	6	NA	NA	NA	0.5	24	9	4	2	NA	0.1	NA	NA	NA	NA	NA	NA	NA	NA	NA	NA				ENSMUSG00000018459	0	0.0119192	0.0147909	0.0112276	0.0581787	0.0621093
ENSMUSG00000018470	Kcnab3	NA	0.1	NA	NA	NA	NA	NA	NA	NA	NA	NA	NA	NA	NA	NA	0.2	NA	NA	NA	NA	NA	0.7	NA	NA	0.3	NA	NA	NA	NA	NA	NA	NA	NA	NA	NA				ENSMUSG00000018470	0.173184	0.21969	0.246656	0.433595	0.362085	0.351306
ENSMUSG00000018474	Chd3	0.6	5	0.2	0.2	2	NA	0.6	0.5	0.4	1	1	0.1	0.1	1	1	2	0.1	0.3	0.2	0.2	0.6	2	2	2	2	0.1	NA	0.3	2	0.7	0.8	0.1	NA	NA	0.1				ENSMUSG00000018474	0.0638695	0.0418883	0.0902817	0.199366	0.268049	0.421231
ENSMUSG00000018476	Kdm6b	NA	NA	0.9	NA	NA	NA	NA	NA	0.2	NA	0.1	NA	NA	NA	NA	NA	NA	NA	NA	NA	NA	NA	NA	NA	NA	NA	22	0.2	NA	0.7	NA	NA	NA	NA	NA				ENSMUSG00000018476	3.02739	2.19907	3.42058	2.28726	2.71057	3.5279
ENSMUSG00000018481	Appbp2	37	53	57	36	19	18	51	38	43	47	42	15	39	56	22	54	15	31	18	12	12	58	48	54	40	34	63	64	47	60	50	34	95	63	62				ENSMUSG00000018481	29.0497	26.8934	33.8384	32.8951	46.5262	41.7513
ENSMUSG00000018486	Wnt9b	1	NA	NA	NA	3	NA	NA	NA	NA	NA	1	NA	NA	165	0.7	NA	NA	NA	NA	NA	NA	NA	NA	NA	NA	NA	NA	NA	NA	NA	NA	NA	NA	NA	NA				ENSMUSG00000018486	0.144486	0.124684	0.185669	0.0469799	0.210242	0.0577522
ENSMUSG00000018500	Adora2b	NA	NA	NA	1	NA	2	NA	2	0.6	NA	0.6	1	1	NA	NA	0.3	NA	NA	4	0.3	0.2	0.3	NA	NA	0.3	2	NA	0.5	0.5	NA	NA	0.8	NA	0.2	0.5				ENSMUSG00000018500	1.11221	0.916154	1.40215	1.52463	2.11396	1.44987
ENSMUSG00000018501	Ncor1	0.1	0.1	0.5	0.3	NA	NA	0.5	NA	0.4	NA	0.3	NA	NA	0.3	0.1	0.1	NA	NA	NA	NA	NA	0.1	0.2	NA	0.1	NA	0.1	0.2	NA	1	1	NA	0.1	0.4	0.3				ENSMUSG00000018501	1.01211	0.857311	1.53124	0.756539	1.19277	1.50653
ENSMUSG00000018507	Trpv2	NA	NA	0.3	7	NA	NA	4	NA	4	NA	NA	NA	2	NA	NA	NA	1	2	NA	0.8	0.5	NA	NA	NA	NA	NA	0.3	4	NA	2	3	NA	NA	NA	NA				ENSMUSG00000018507	0.478102	0.413335	0.381401	1.06323	1.10517	0.908168
ENSMUSG00000018509	Cenpv	1	NA	NA	0.4	NA	NA	NA	NA	NA	NA	2	NA	NA	NA	0.2	0.2	NA	0.1	NA	NA	NA	0.1	NA	NA	0.1	0.1	NA	NA	NA	NA	NA	NA	NA	0.4	NA				ENSMUSG00000018509	2.01717	2.40615	1.99058	6.29112	4.98259	5.46534
ENSMUSG00000018537	Pcgf2	0.8	6	NA	1	2	3	NA	5	0.7	5	2	8	NA	7	0.8	4	0.6	NA	5	5	2	3	3	6	2	9	NA	1	5	NA	NA	3	1	0.7	0.3				ENSMUSG00000018537	1.99974	2.80182	2.24157	2.13353	2.1143	2.21475
ENSMUSG00000018541	Cwc25	10	12	10	8	9	11	22	10	12	9	15	8	7	17	9	18	12	9	8	8	8	10	10	11	13	16	26	22	12	22	27	9	17	16	9				ENSMUSG00000018541	4.01707	4.16183	4.73126	4.57155	5.37913	6.0726
ENSMUSG00000018543	1700001P01Rik	0.8	NA	NA	NA	NA	NA	NA	NA	NA	NA	NA	NA	NA	NA	NA	NA	NA	NA	NA	NA	NA	NA	NA	NA	NA	NA	NA	NA	NA	NA	NA	NA	NA	NA	NA				ENSMUSG00000018543	0	0.362528	0	0.170747	0	0.314847
ENSMUSG00000018547	Pip4k2b	0.6	8	4	6	3	11	9	11	4	7	0.8	15	4	3	7	10	11	10	16	16	15	30	39	9	10	8	11	4	7	10	13	5	12	8	8				ENSMUSG00000018547	7.82665	7.7911	9.45667	9.02033	11.4528	10.3107
ENSMUSG00000018548	Trim37	0.1	1	0.2	0.8	NA	0.7	0.3	0.1	0.7	0.8	0.3	0.3	0.7	1	0.5	1	0.1	0.8	NA	NA	0.5	3	2	0.7	0.4	1	0.4	0.5	1	NA	NA	1	1	1	0.6				ENSMUSG00000018548	4.35197	3.69355	4.66844	4.44182	6.09988	6.23374
ENSMUSG00000018559	Ctdnep1	2	6	1	5	4	8	2	6	3	4	2	17	3	6	2	5	7	1	11	8	12	4	5	5	7	7	1	3	4	3	2	3	3	5	7				ENSMUSG00000018559	19.3532	19.9193	20.0533	18.1266	18.5419	18.1333
ENSMUSG00000018565	Elp5	7	6	8	6	9	6	3	7	6	5	4	7	4	3	6	6	5	3	8	5	4	9	8	3	10	7	3	4	3	2	2	6	9	12	8				ENSMUSG00000018565	12.649	14.2106	14.0032	14.184	13.7919	14.8504
ENSMUSG00000018566	Slc2a4	NA	5	NA	NA	NA	7	NA	7	0.1	3	NA	8	NA	10	2	5	NA	20	7	NA	10	5	2	0.4	0.3	0.3	0.1	0.1	1	NA	NA	0.2	0.2	0.4	0.2				ENSMUSG00000018566	0.580584	0.432455	0.143978	0.720338	0.453998	0.433593
ENSMUSG00000018567	Gabarap	52	29	3	5	30	35	9	71	3	12	21	79	4	15	16	31	27	5	78	85	60	10	13	15	65	89	14	4	14	3	3	9	2	3	3				ENSMUSG00000018567	27.2034	31.747	26.5655	25.9818	20.8828	25.2211
ENSMUSG00000018569	Cldn7	23	0.1	NA	NA	NA	NA	NA	NA	NA	NA	17	NA	NA	0.3	NA	NA	NA	NA	NA	NA	NA	NA	NA	NA	NA	0.1	NA	NA	NA	NA	NA	2	NA	0.2	0.8				ENSMUSG00000018569	15.1994	23.8936	12.1258	70.1332	44.9676	51.2042
ENSMUSG00000018570	2810408A11Rik	1	1	0.2	0.7	NA	0.3	0.3	NA	1	0.8	2	0.4	NA	0.9	NA	1	NA	0.3	NA	NA	0.2	0.3	2	0.8	0.9	0.8	2	3	0.8	0.7	1	1	0.4	0.4	0.2				ENSMUSG00000018570	0.0801017	0.140761	0.103713	0.0911583	0.0507494	0.0560302
ENSMUSG00000018572	Phf23	3	3	2	2	NA	1	3	2	0.7	0.8	3	5	0.8	2	0.8	1	1	1	2	2	2	1	2	1	5	3	2	0.4	1	2	1	0.9	2	3	2				ENSMUSG00000018572	6.45672	6.56628	7.15579	6.60385	5.6127	6.87178
ENSMUSG00000018574	Acadvl	153	35	34	23	232	72	20	48	20	16	155	22	20	30	260	35	22	24	49	33	44	22	13	19	22	50	33	25	19	25	22	22	26	23	25				ENSMUSG00000018574	6.73437	8.005	7.27864	9.55592	8.69943	9.04202
ENSMUSG00000018581	Dnah11	NA	0.6	NA	NA	0.9	0.3	NA	NA	NA	NA	NA	NA	NA	1	0.3	2	NA	NA	NA	NA	0.2	0.2	NA	0.2	NA	NA	NA	NA	NA	NA	NA	NA	5	1	1				ENSMUSG00000018581	0.0849361	0.109773	0.085878	0.071933	0.122834	0.10777
ENSMUSG00000018583	G3bp1	2	1	8	6	2	1	4	0.9	3	2	2	3	3	5	2	2	3	5	1	2	0.5	2	2	3	5	4	2	3	3	5	8	6	5	9	8				ENSMUSG00000018583	38.2034	36.5449	44.9563	44.7439	58.2511	52.7385
ENSMUSG00000018585	Atox1	23	15	3	7	10	16	5	10	9	9	11	13	9	5	12	9	20	6	29	19	23	9	8	9	6	14	12	4	6	7	5	16	12	8	16				ENSMUSG00000018585	53.2416	76.4159	63.353	80.2334	60.9135	81.2963
ENSMUSG00000018589	Glra2	NA	0.1	NA	NA	NA	NA	NA	NA	NA	NA	NA	NA	NA	NA	NA	0.1	NA	NA	NA	NA	NA	13	8	0.2	NA	NA	NA	NA	0.2	NA	NA	NA	NA	NA	NA				ENSMUSG00000018589	0	0	0	0	0	0
ENSMUSG00000018593	Sparc	NA	245	NA	1	35	126	NA	346	NA	106	NA	144	NA	61	1	115	NA	0.1	53	71	213	49	10	150	134	184	NA	NA	126	NA	NA	26	32	29	51				ENSMUSG00000018593	242.466	241.344	230.598	378.811	236.035	308.932
ENSMUSG00000018599	Mief2	3	2	3	3	9	5	3	3	2	3	3	6	2	3	10	2	8	2	5	4	12	5	6	3	3	4	4	2	5	4	2	2	0.7	1	0.7				ENSMUSG00000018599	3.17074	4.17604	3.50673	5.50133	5.65672	5.38112
ENSMUSG00000018604	Tbx3	0.6	NA	NA	NA	NA	NA	NA	NA	NA	4	1	0.2	NA	NA	0.2	NA	NA	NA	NA	NA	NA	NA	NA	2	0.1	0.1	NA	NA	3	NA	NA	NA	0.2	NA	NA				ENSMUSG00000018604	2.52161	2.02739	3.77156	0.0906214	0.249809	0.424972
ENSMUSG00000018620	Mmp20	1	NA	NA	NA	NA	NA	NA	NA	NA	NA	0.5	NA	NA	NA	NA	NA	NA	NA	NA	NA	NA	NA	NA	NA	NA	NA	NA	NA	NA	NA	NA	NA	NA	NA	NA				ENSMUSG00000018620	0	0	0	0	0	0
ENSMUSG00000018623	Mmp7	473	NA	NA	NA	NA	NA	NA	NA	NA	NA	161	NA	NA	14	NA	NA	NA	NA	NA	NA	NA	NA	NA	NA	NA	NA	NA	NA	NA	NA	NA	NA	NA	NA	NA				ENSMUSG00000018623	0	0	0	0	0	0
ENSMUSG00000018634	Crhr1	NA	0.1	NA	NA	NA	NA	NA	NA	NA	NA	NA	NA	NA	NA	NA	0.2	NA	NA	NA	NA	NA	0.1	0.4	NA	0.1	NA	NA	NA	NA	NA	NA	NA	NA	NA	NA				ENSMUSG00000018634	0.0761527	0.0920023	0	0.0433321	0.0816495	0.292974
ENSMUSG00000018648	Dusp14	0.6	0.3	NA	NA	NA	1	0.2	0.1	NA	NA	NA	1	NA	0.4	NA	0.9	NA	NA	0.7	0.1	2	0.3	NA	0.2	0.3	0.4	NA	NA	NA	0.4	NA	1	0.8	0.3	0.3				ENSMUSG00000018648	4.0792	4.33357	4.84101	10.617	13.4967	12.175
ENSMUSG00000018651	Tada2a	1	7	2	5	2	3	2	5	3	9	0.7	3	3	4	4	8	2	2	3	3	2	7	8	11	4	6	0.7	3	9	1	0.8	4	10	9	9				ENSMUSG00000018651	4.59442	5.56259	4.7401	7.11764	8.97283	7.61622
ENSMUSG00000018654	Ikzf1	NA	NA	13	5	NA	NA	2	NA	0.7	NA	NA	NA	0.3	NA	NA	NA	0.1	7	NA	NA	NA	NA	NA	NA	NA	NA	0.8	1	NA	13	13	NA	NA	NA	NA				ENSMUSG00000018654	0.00718705	0	0.0107748	0.0286268	0.0693523	0.0754088
ENSMUSG00000018659	Pnpo	10	1	4	4	30	0.8	3	NA	1	0.4	9	0.4	2	2	32	1	0.4	15	0.8	2	2	2	1	0.6	0.4	0.7	3	2	0.2	4	4	2	5	3	2				ENSMUSG00000018659	2.66285	3.90566	2.92401	3.19257	2.93144	2.99017
ENSMUSG00000018666	Cbx1	11	28	20	40	12	13	25	24	30	50	8	12	26	17	8	38	17	19	13	18	14	37	50	41	25	16	13	30	48	19	13	51	71	52	31				ENSMUSG00000018666	8.4892	8.09315	12.3659	7.22351	12.1313	12.1767
ENSMUSG00000018669	Cdk5rap3	2	5	3	6	5	5	2	2	2	3	2	3	3	0.6	3	5	0.6	1	9	1	1	4	4	4	2	3	0.4	1	3	6	2	2	4	4	3				ENSMUSG00000018669	3.6393	4.53414	4.31306	4.86068	4.95878	5.19147
ENSMUSG00000018672	Copz2	0.6	23	NA	5	56	95	0.3	142	2	20	0.8	130	2	29	46	51	7	2	167	96	102	5	5	19	29	144	0.1	5	19	NA	NA	5	30	18	38				ENSMUSG00000018672	0.532046	0.533037	0.272366	0.50211	0.626103	0.381237
ENSMUSG00000018677	Slc25a39	2	0.5	0.2	0.4	26	1	NA	1	0.7	0.4	2	3	0.6	0.3	52	0.5	0.5	1	0.7	2	2	0.5	0.7	0.4	1	0.6	NA	0.3	NA	NA	NA	0.3	2	2	1				ENSMUSG00000018677	5.49863	7.01829	4.44671	7.55109	6.04922	6.58943
ENSMUSG00000018678	Sp2	NA	NA	NA	NA	0.9	NA	NA	1	NA	NA	NA	NA	NA	0.6	NA	NA	NA	NA	0.1	NA	NA	NA	NA	NA	0.1	0.1	NA	NA	NA	NA	NA	NA	0.7	1	2				ENSMUSG00000018678	1.19621	1.41041	1.25104	1.38939	1.86874	2.32331
ENSMUSG00000018707	Dync1h1	8	11	7	4	9	6	6	10	3	7	17	4	2	15	4	11	12	5	6	5	2	19	17	9	11	14	4	5	9	7	9	4	4	3	5				ENSMUSG00000018707	37.9463	23.3408	33.3451	28.9272	38.612	48.7019
ENSMUSG00000018733	Pex12	6	4	8	4	5	3	8	4	4	4	5	3	3	8	7	4	3	3	4	3	1	3	4	5	5	6	14	4	4	12	7	5	11	9	7				ENSMUSG00000018733	1.52995	1.41317	1.61408	1.67203	2.16981	1.83459
ENSMUSG00000018736	Ndel1	NA	NA	NA	0.4	NA	NA	NA	1	0.4	NA	NA	0.1	0.2	0.3	0.1	NA	0.4	0.6	NA	0.3	NA	NA	NA	0.2	0.2	1	10	0.2	NA	NA	0.2	0.5	NA	0.1	0.1				ENSMUSG00000018736	7.95322	7.92403	8.36124	7.92046	9.68585	10.2323
ENSMUSG00000018740	Slc25a35	11	15	1	4	9	23	4	8	1	9	4	5	2	31	6	12	9	4	14	10	22	4	3	7	6	14	3	2	9	3	2	6	2	2	3				ENSMUSG00000018740	1.15075	1.21532	0.788341	1.58712	1.15211	0.991513
ENSMUSG00000018750	Zbtb4	1	2	2	0.3	3	3	4	4	0.2	0.8	2	2	NA	7	0.8	2	3	3	3	4	7	2	0.6	2	2	4	NA	0.9	2	4	4	1	0.2	0.5	1				ENSMUSG00000018750	0.222848	0.134615	0.137814	0.164846	0.128427	0.113013
ENSMUSG00000018752	Tnfsfm13	NA	3	NA	0.2	18	14	NA	21	1	2	NA	10	1	54	4	5	9	0.8	11	18	16	2	NA	4	6	16	NA	2	3	NA	NA	0.5	1	0.2	0.3				ENSMUSG00000018752	0.167897	0.178977	0.118452	0.280988	0.158837	0.386867
ENSMUSG00000018761	Mpdu1	93	30	13	25	48	62	18	28	36	20	53	29	42	21	61	36	36	16	48	44	89	26	32	20	43	30	34	29	21	24	19	38	14	30	26				ENSMUSG00000018761	11.2264	11.6821	9.43817	15.3453	11.5845	11.4016
ENSMUSG00000018765	Fxr2	0.1	2	3	0.8	0.9	0.5	1	2	0.2	1	0.5	1	0.8	1	0.6	2	0.1	0.8	2	0.6	1	0.7	0.4	1	1	1	0.1	0.7	2	2	1	2	2	3	4				ENSMUSG00000018765	25.4285	26.1872	29.4797	33.3831	35.2839	38.1158
ENSMUSG00000018770	Atp5g3	16	6	3	5	15	18	4	19	9	12	10	23	7	6	16	7	24	5	19	17	24	19	16	12	7	7	5	4	13	7	4	15	15	12	12				ENSMUSG00000018770	67.4236	87.7279	77.2613	80.1671	73.2136	78.1706
ENSMUSG00000018774	Cd68	NA	NA	NA	0.2	0.9	0.2	0.2	1	1	NA	NA	NA	1	NA	NA	0.3	79	2	NA	36	42	0.1	0.1	NA	NA	0.2	0.7	0.1	NA	NA	0.3	NA	0.3	0.1	0.7				ENSMUSG00000018774	8.9292	10.1916	8.99841	15.6075	12.571	17.8519
ENSMUSG00000018796	Acsl1	NA	NA	NA	NA	NA	NA	NA	NA	NA	NA	NA	NA	NA	NA	0.5	NA	NA	NA	NA	NA	NA	NA	NA	NA	NA	NA	NA	NA	NA	NA	NA	NA	NA	NA	NA				ENSMUSG00000018796	0.741901	0.687944	0.857794	1.39887	2.06054	2.04133
ENSMUSG00000018800	Abca5	0.5	11	0.1	NA	2	3	1	15	0.7	8	0.5	1	0.2	4	5	23	0.9	1	2	NA	0.7	15	8	6	5	7	NA	3	14	NA	0.3	0.8	2	1	2				ENSMUSG00000018800	1.43837	0.856926	1.27087	0.652515	0.980433	0.9024
ENSMUSG00000018809	Smyd4	0.1	4	3	3	2	0.7	4	1	2	5	NA	1	3	10	0.5	2	0.8	5	0.7	1	0.5	4	3	4	1	3	0.9	2	5	7	9	2	3	2	2				ENSMUSG00000018809	2.03046	1.72404	1.80933	1.80033	1.95845	2.29299
ENSMUSG00000018819	Lsp1	NA	NA	NA	NA	NA	NA	NA	0.3	NA	NA	NA	NA	NA	NA	NA	NA	NA	NA	NA	NA	NA	NA	NA	NA	NA	0.2	NA	NA	NA	NA	NA	NA	NA	NA	NA				ENSMUSG00000018819	0.0598605	0.0650873	0.089743	0.064717	0.0320906	0.0418717
ENSMUSG00000018820	Zfyve27	6	12	8	7	7	9	14	6	4	6	14	6	4	7	6	7	5	9	9	8	8	13	14	8	8	8	19	6	9	8	9	7	6	6	5				ENSMUSG00000018820	3.97154	3.95527	3.96432	3.83035	3.61966	3.58503
ENSMUSG00000018821	Avpi1	2	2	0.5	1	10	6	0.5	1	1	0.8	2	5	1	3	7	1	1	0.3	2	3	2	0.7	0.4	0.6	3	4	NA	1	1	0.7	0.3	6	3	3	1				ENSMUSG00000018821	6.91358	8.5287	7.91577	14.3414	10.2588	14.5691
ENSMUSG00000018822	Sfrp5	0.5	6	NA	NA	NA	0.2	NA	NA	NA	2	0.2	NA	NA	NA	NA	0.6	NA	NA	NA	NA	0.2	1	0.6	11	0.3	NA	NA	NA	2	NA	NA	NA	0.2	NA	NA				ENSMUSG00000018822	0.196464	0.0890075	0	0.754589	0.789917	0.652764
ENSMUSG00000018830	Myh11	NA	0.1	NA	NA	8	NA	NA	1	NA	0.3	NA	3	NA	98	NA	NA	NA	NA	NA	NA	NA	0.2	NA	NA	NA	NA	NA	NA	NA	NA	NA	NA	NA	0.1	0.2				ENSMUSG00000018830	0.028277	0.0512435	0.127179	0.0160901	0	0
ENSMUSG00000018841	Rad51d	10	9	15	14	9	12	10	6	10	7	12	16	10	9	10	8	3	16	9	8	12	8	6	8	7	11	15	13	10	10	9	9	14	11	9				ENSMUSG00000018841	1.52641	1.5071	1.25455	1.25212	1.34998	1.19778
ENSMUSG00000018845	Unc45b	NA	NA	NA	NA	NA	NA	NA	0.3	NA	NA	NA	NA	NA	0.6	NA	NA	NA	NA	NA	NA	NA	NA	NA	NA	NA	NA	NA	NA	NA	NA	NA	NA	NA	NA	NA				ENSMUSG00000018845	0	0.0371134	0.0287844	0.00437	0	0.0214881
ENSMUSG00000018846	Pank3	7	0.6	2	0.6	0.4	0.1	1	1	0.2	0.4	8	0.5	0.1	1	2	0.7	0.5	0.5	0.8	0.6	NA	0.4	0.6	0.8	2	1	1	0.7	0.8	0.4	1	2	0.4	2	0.8				ENSMUSG00000018846	9.61568	5.86577	8.19836	9.84219	13.3939	13.0895
ENSMUSG00000018848	Rars	69	29	123	67	42	6	58	61	62	49	51	13	80	48	37	30	100	56	12	33	7	19	8	52	101	116	52	56	53	34	50	61	125	163	152				ENSMUSG00000018848	32.8045	37.8569	41.7939	45.9494	65.7656	58.4998
ENSMUSG00000018849	Wwc1	3	7	NA	NA	2	8	NA	0.5	NA	0.9	3	0.2	NA	2	3	1	NA	NA	1	NA	2	2	1	0.6	0.6	1	NA	NA	NA	NA	NA	2	0.9	0.6	0.7				ENSMUSG00000018849	6.87669	8.00582	8.0102	12.0756	16.891	20.6633
ENSMUSG00000018858	Ict1	40	61	26	28	56	61	13	31	36	37	34	44	58	24	42	50	23	25	43	37	29	49	51	27	65	28	45	18	26	28	29	51	36	43	30				ENSMUSG00000018858	1.67538	2.66513	2.20974	3.00813	2.29675	2.52253
ENSMUSG00000018861	Fdxr	3	3	7	20	8	6	8	7	7	2	3	4	7	3	6	2	2	4	6	5	12	3	4	3	2	2	2	4	2	11	12	3	5	19	18				ENSMUSG00000018861	1.12966	0.921515	1.54884	2.02178	1.29402	1.2697
ENSMUSG00000018862	Otop3	6	NA	NA	NA	NA	NA	NA	NA	NA	NA	8	NA	NA	NA	NA	NA	NA	NA	NA	NA	NA	NA	NA	NA	NA	NA	NA	NA	NA	NA	NA	NA	NA	NA	NA				ENSMUSG00000018862	0	0	0	0	0	0
ENSMUSG00000018893	Mb	NA	NA	NA	NA	NA	NA	NA	28	NA	NA	NA	2	NA	NA	NA	NA	NA	NA	NA	NA	0.5	NA	NA	NA	NA	NA	NA	NA	NA	NA	NA	NA	NA	NA	NA				ENSMUSG00000018893	0.104621	0	0.0672209	0.119063	0	0
ENSMUSG00000018899	Irf1	3	0.7	0.2	1	7	1	2	0.9	1	0.9	5	0.2	0.2	4	3	1	4	1	0.9	1	0.7	0.2	NA	0.4	0.3	2	3	1	0.5	0.7	NA	0.5	0.2	NA	0.2				ENSMUSG00000018899	2.22812	2.08304	2.87212	4.4315	4.07684	6.09434
ENSMUSG00000018900	Slc22a5	59	3	0.6	0.3	2	3	2	0.4	0.7	0.2	102	0.5	0.2	16	4	0.8	0.1	0.6	2	0.4	0.8	0.2	NA	0.3	0.3	5	0.4	0.8	0.7	2	2	0.6	0.4	0.1	0.7				ENSMUSG00000018900	2.02681	1.74557	1.72989	2.91176	2.85085	3.28463
ENSMUSG00000018906	P4ha2	NA	5	NA	NA	NA	NA	NA	0.9	NA	NA	NA	0.2	NA	1	NA	0.5	NA	NA	1	0.8	0.2	NA	0.1	0.5	NA	0.7	NA	NA	NA	NA	NA	0.2	2	0.2	0.3				ENSMUSG00000018906	3.59589	2.00283	3.14973	5.29834	4.90017	8.26851
ENSMUSG00000018909	Arrb1	NA	0.1	0.1	NA	NA	NA	NA	NA	NA	NA	NA	NA	NA	NA	NA	NA	0.7	9	NA	NA	NA	NA	NA	NA	NA	NA	NA	0.1	0.2	NA	0.3	NA	NA	NA	NA				ENSMUSG00000018909	1.5539	1.28921	1.42524	1.90308	2.50523	2.4249
ENSMUSG00000018914	Il3	NA	NA	3	NA	NA	NA	NA	NA	NA	NA	NA	NA	NA	NA	NA	NA	NA	NA	NA	NA	NA	NA	NA	NA	NA	NA	NA	NA	NA	NA	NA	NA	NA	NA	NA				ENSMUSG00000018914	0	0	0	0	0	0
ENSMUSG00000018916	Csf2	6	NA	24	0.2	NA	NA	NA	NA	0.1	NA	0.7	NA	NA	NA	NA	NA	NA	NA	NA	NA	NA	NA	NA	NA	NA	0.2	NA	0.8	NA	NA	NA	25	NA	NA	0.2				ENSMUSG00000018916	0	0	0	0.133208	0	0.163752
ENSMUSG00000018919	Tm4sf5	4	0.1	NA	NA	NA	NA	NA	NA	NA	NA	2	NA	NA	NA	NA	NA	NA	NA	NA	NA	NA	NA	NA	NA	NA	NA	NA	NA	NA	NA	NA	NA	NA	NA	NA				ENSMUSG00000018919	0.0969541	0.0878497	0	0.137921	0	0.169546
ENSMUSG00000018920	Cxcl16	4	NA	NA	NA	0.9	NA	NA	0.4	0.1	NA	2	NA	NA	2	NA	0.2	15	NA	NA	6	0.9	NA	NA	NA	NA	1	NA	0.5	NA	NA	NA	4	0.2	0.1	0.2				ENSMUSG00000018920	1.91792	1.96602	1.63061	13.4644	14.5993	14.4959
ENSMUSG00000018921	Pelp1	8	22	34	29	8	34	14	22	26	34	4	47	26	23	11	24	20	20	36	30	45	42	47	33	21	28	11	22	37	22	17	26	49	64	45				ENSMUSG00000018921	34.6	36.861	36.9765	48.0965	50.439	51.4207
ENSMUSG00000018923	Med11	18	9	22	14	9	16	17	15	20	15	16	16	21	11	13	13	31	16	20	29	18	12	14	9	10	13	27	11	10	12	13	23	16	21	21				ENSMUSG00000018923	5.73631	6.90472	4.93229	8.90414	8.09496	8.46751
ENSMUSG00000018924	Alox15	NA	0.6	NA	NA	NA	NA	NA	NA	0.1	NA	NA	NA	NA	NA	NA	0.1	NA	0.1	NA	NA	NA	NA	NA	NA	NA	NA	0.5	0.5	NA	NA	NA	0.3	NA	NA	NA				ENSMUSG00000018924	0.0660098	0	0	0.0375607	0.106162	0
ENSMUSG00000018927	Ccl6	431	NA	NA	2	7	NA	0.1	24	1	NA	225	0.1	0.5	1	0.7	0.1	223	10	0.1	166	23	0.2	0.2	NA	0.7	1	228	3	NA	0.7	0.3	NA	NA	NA	NA				ENSMUSG00000018927	0	0	0	0.120083	0	0
ENSMUSG00000018930	Ccl4	NA	NA	0.4	0.1	NA	NA	0.2	NA	4	NA	NA	NA	1	NA	NA	NA	3	NA	NA	2	0.2	NA	NA	NA	NA	NA	NA	2	NA	0.7	0.3	NA	NA	NA	NA				ENSMUSG00000018930	0	0	0	0	0	0
ENSMUSG00000018931	Natd1	3	11	1	3	3	14	3	13	0.8	17	3	13	0.8	6	2	9	5	9	14	9	15	16	32	14	7	16	2	2	17	3	2	8	7	7	8				ENSMUSG00000018931	9.18765	8.9495	10.0722	8.28974	11.1635	13.0836
ENSMUSG00000018932	Map2k3	111	10	287	23	57	37	19	49	79	26	113	67	35	43	117	16	40	54	64	63	48	9	7	27	44	45	68	176	28	31	29	56	32	73	57				ENSMUSG00000018932	5.71391	6.40513	7.57752	9.69257	10.58	13.2281
ENSMUSG00000018965	Ywhah	2	0.4	0.2	0.2	NA	0.5	0.5	0.9	0.4	0.6	2	0.6	0.5	NA	0.7	0.3	0.1	0.5	0.6	0.3	0.2	1	1	0.6	1	0.4	6	0.4	0.4	NA	NA	0.2	2	1	3				ENSMUSG00000018965	41.9915	46.129	51.5541	39.2524	41.7646	37.387
ENSMUSG00000018974	Sart3	32	33	45	33	28	19	53	21	32	31	56	36	31	37	20	40	26	41	23	21	24	36	47	45	20	23	35	35	41	45	48	26	50	47	47				ENSMUSG00000018974	15.2937	18.177	20.6962	12.3364	15.4314	15.9873
ENSMUSG00000018983	E2f2	NA	NA	NA	0.3	NA	NA	0.2	NA	0.2	NA	NA	NA	NA	NA	NA	NA	NA	2	NA	NA	NA	NA	NA	NA	NA	NA	0.8	0.1	NA	0.7	NA	NA	NA	NA	NA				ENSMUSG00000018983	0.741189	0.960972	0.582698	0.483468	0.542714	0.733421
ENSMUSG00000018986	Slfn3	NA	NA	0.6	2	0.9	NA	1	NA	2	NA	NA	NA	NA	5	NA	NA	3	1	NA	0.1	NA	NA	NA	NA	0.1	0.8	3	2	NA	0.7	0.7	NA	NA	NA	NA				ENSMUSG00000018986	0.0513915	0	0	0	0.220404	0.143791
ENSMUSG00000018995	Nars2	2	4	13	3	6	0.6	6	0.9	3	2	4	0.9	2	3	7	4	0.9	4	0.2	0.7	0.2	2	1	2	1	1	3	2	2	4	4	2	2	1	1				ENSMUSG00000018995	1.03636	1.10211	1.18156	1.5749	1.40392	1.15466
ENSMUSG00000018999	Slc35b4	2	8	6	12	5	16	4	12	5	7	2	11	5	8	6	8	14	8	13	11	8	10	8	7	17	11	8	6	8	4	5	7	4	3	2				ENSMUSG00000018999	6.00696	4.52439	5.68616	4.28521	5.26088	4.80889
ENSMUSG00000019027	Dnah1	NA	0.4	NA	NA	NA	1	0.3	NA	0.1	NA	NA	NA	0.5	NA	NA	0.1	NA	0.2	0.1	NA	0.7	0.1	NA	NA	NA	0.1	NA	0.3	NA	NA	NA	0.1	NA	NA	NA				ENSMUSG00000019027	0.331356	0.356329	0.27295	0.182331	0.167876	0.203762
ENSMUSG00000019039	Dalrd3	15	17	8	22	22	34	15	7	13	10	17	13	10	23	28	17	15	17	12	14	67	23	28	9	7	13	9	11	13	7	12	23	7	6	7				ENSMUSG00000019039	24.9541	22.5782	28.0989	24.7105	23.8597	27.0516
ENSMUSG00000019054	Fis1	125	84	34	88	76	134	76	70	64	46	80	97	80	68	47	66	75	75	104	86	129	77	83	43	52	53	216	60	43	53	42	52	25	28	31				ENSMUSG00000019054	7.19506	9.99516	7.34594	7.39855	4.79575	5.40622
ENSMUSG00000019055	Plod1	2	53	3	3	26	24	2	41	1	15	3	47	2	40	21	53	61	2	19	44	72	9	7	15	37	7	10	1	14	2	3	3	13	8	10				ENSMUSG00000019055	22.1572	18.4727	19.9978	31.0847	25.6545	36.1388
ENSMUSG00000019066	Rab3d	22	13	0.8	10	9	8	2	12	13	11	7	6	26	17	7	7	15	4	11	16	8	9	5	8	5	14	197	9	16	6	4	20	1	1	4				ENSMUSG00000019066	1.27791	1.58593	0.991466	1.98622	1.95126	2.01036
ENSMUSG00000019080	Mfsd3	2	2	3	2	7	7	2	4	2	2	0.8	3	2	1	5	2	3	1	4	5	7	2	3	2	2	6	0.6	1	1	1	2	3	1	0.7	0.7				ENSMUSG00000019080	4.17642	2.96497	3.35657	6.27186	5.56272	5.15002
ENSMUSG00000019082	Slc25a22	4	2	0.3	0.1	0.9	3	NA	0.5	NA	2	1	2	NA	0.3	1	1	0.7	NA	2	1	4	10	11	2	2	1	NA	0.7	2	NA	NA	NA	NA	0.2	NA				ENSMUSG00000019082	0.547271	0.415988	0.488863	0.469704	0.515872	0.596545
ENSMUSG00000019087	Atp6ap1	161	181	71	84	145	139	126	159	71	101	120	192	72	141	92	133	320	125	122	335	198	146	116	93	216	251	247	62	106	67	55	80	48	37	55				ENSMUSG00000019087	23.166	22.3408	23.6231	14.4879	12.2603	15.4274
ENSMUSG00000019088	Dnase1l1	14	3	0.5	5	7	4	1	10	5	2	10	3	8	14	2	2	114	6	5	32	14	0.6	0.4	2	6	8	8	4	3	1	1	6	3	2	5				ENSMUSG00000019088	0.743895	0.755743	0.760397	0.856197	0.480367	0.402085
ENSMUSG00000019102	Aldh3a1	NA	NA	NA	0.4	0.9	NA	NA	0.9	0.1	NA	NA	0.4	NA	0.3	NA	4	NA	NA	1	10	NA	NA	NA	NA	5	8	NA	0.1	NA	NA	NA	60	NA	NA	NA				ENSMUSG00000019102	0	0	0	0.0280068	0	0
ENSMUSG00000019122	Ccl9	3	NA	NA	0.5	13	NA	NA	0.5	6	NA	1	NA	3	NA	10	NA	4	NA	NA	1	NA	NA	NA	NA	NA	0.8	0.7	3	NA	NA	NA	NA	NA	NA	NA				ENSMUSG00000019122	0.0274361	0	0	0.109281	0.102957	0
ENSMUSG00000019124	Scrn1	NA	0.9	NA	NA	NA	1	NA	0.5	NA	0.3	NA	0.2	NA	NA	NA	0.6	NA	NA	0.7	NA	0.6	2	0.9	0.2	0.4	0.2	NA	NA	NA	NA	NA	NA	NA	NA	NA				ENSMUSG00000019124	0.657691	0.595931	0.717099	0.765484	0.940218	1.03162
ENSMUSG00000019132	BC005537	6	16	7	4	3	6	10	10	3	10	6	5	2	10	5	15	10	13	4	10	8	27	38	14	8	13	7	7	11	10	12	5	5	4	6				ENSMUSG00000019132	17.266	15.9654	27.4117	14.6653	23.2431	25.0278
ENSMUSG00000019139	Isyna1	NA	0.8	1	0.4	NA	0.7	0.5	0.6	0.1	0.8	0.1	1	0.2	0.6	NA	2	0.9	0.2	1	0.7	1	3	6	0.8	0.1	0.6	0.5	0.5	0.7	0.4	0.7	0.2	0.1	NA	0.3				ENSMUSG00000019139	46.0248	52.2732	44.6992	71.1152	62.9769	69.7801
ENSMUSG00000019143	Hars2	10	10	9	8	13	3	8	4	4	8	10	2	4	7	6	11	7	7	2	4	0.9	7	6	7	4	5	5	5	6	5	7	6	3	4	4				ENSMUSG00000019143	1.8414	2.18066	2.30053	1.73447	1.62853	1.5209
ENSMUSG00000019146	Cacng2	NA	0.9	NA	NA	NA	NA	NA	NA	NA	NA	NA	NA	NA	NA	NA	0.8	NA	NA	NA	NA	NA	6	6	NA	NA	NA	NA	NA	NA	NA	NA	NA	NA	NA	NA				ENSMUSG00000019146	0	0	0	0	0	0
ENSMUSG00000019158	Tmem160	66	17	23	41	63	86	28	68	56	12	56	51	65	37	42	16	64	31	71	71	81	18	13	12	25	32	29	22	13	22	21	42	16	12	13				ENSMUSG00000019158	13.7864	17.0027	11.5399	27.9139	20.3245	20.894
ENSMUSG00000019173	Rab5c	132	36	30	31	77	101	44	50	39	29	106	86	45	69	40	38	78	47	114	101	158	53	49	29	63	41	131	38	28	43	39	35	34	24	28				ENSMUSG00000019173	27.8017	29.1972	25.5561	37.6187	33.5253	35.1082
ENSMUSG00000019178	Styxl1	1	0.4	0.2	0.3	NA	1	0.2	NA	0.2	NA	0.8	0.2	NA	2	NA	2	NA	NA	0.5	NA	8	0.1	NA	1	NA	0.7	0.8	0.2	NA	NA	NA	NA	0.2	0.3	0.3				ENSMUSG00000019178	0.0682019	0.0878898	0.0886153	0.170755	0.0779998	0.15266
ENSMUSG00000019179	Mdh2	411	33	10	30	67	60	4	50	21	43	387	44	37	15	112	27	19	15	35	22	53	60	43	27	37	20	36	15	39	13	12	51	48	56	42				ENSMUSG00000019179	69.3462	72.9493	77.0859	71.0752	67.8303	66.5801
ENSMUSG00000019188	H13	154	112	323	182	238	277	95	235	256	93	138	272	327	244	288	98	161	121	273	324	427	139	176	85	165	215	181	247	104	188	198	220	65	89	73				ENSMUSG00000019188	22.9131	21.2876	19.0791	13.9788	11.2506	12.1961
ENSMUSG00000019189	Rnf145	NA	1	0.8	0.3	0.9	0.5	3	0.4	0.4	1	NA	0.6	NA	4	0.1	0.9	0.4	3	0.1	0.2	0.9	0.8	1	0.5	0.3	1	0.3	2	1	3	4	0.5	0.1	0.2	0.5				ENSMUSG00000019189	14.4365	11.1956	12.2714	10.4678	11.4148	10.9253
ENSMUSG00000019194	Scn1b	NA	1	NA	NA	0.9	2	NA	1	0.1	0.2	NA	1	NA	1	NA	2	0.1	NA	3	1	0.9	0.8	NA	0.4	0.2	1	NA	3	0.5	NA	NA	0.2	2	1	2				ENSMUSG00000019194	3.62656	5.32665	2.75571	3.8586	3.0361	2.51936
ENSMUSG00000019210	Atp6v1e1	22	34	14	17	26	13	18	24	24	18	15	5	16	32	14	32	43	17	9	21	8	45	30	16	30	22	40	18	16	19	19	18	9	14	14				ENSMUSG00000019210	89.1151	136.369	100.435	83.2995	74.3798	83.9502
ENSMUSG00000019214	Chtf18	1	3	0.5	6	NA	6	2	1	6	6	1	6	7	0.9	0.3	2	0.6	8	8	3	2	2	2	3	2	0.8	6	5	4	0.7	0.7	4	5	10	5				ENSMUSG00000019214	5.06991	4.94189	5.25488	4.75153	4.06604	3.96613
ENSMUSG00000019230	Lhx9	NA	NA	NA	NA	NA	NA	NA	NA	NA	NA	NA	NA	NA	NA	NA	NA	NA	NA	NA	NA	NA	NA	4	NA	NA	NA	NA	NA	NA	NA	NA	NA	NA	NA	NA				ENSMUSG00000019230	0.0116132	0.00701513	0.00870528	0.0198243	0.0155643	0.0203083
ENSMUSG00000019232	Etnppl	0.3	NA	NA	NA	172	NA	NA	NA	NA	NA	0.1	NA	NA	0.3	187	NA	NA	NA	NA	NA	NA	NA	NA	NA	NA	NA	NA	NA	NA	NA	NA	NA	NA	NA	NA				ENSMUSG00000019232	0.0183411	0	0	0	0	0
ENSMUSG00000019235	Rps6kl1	NA	0.8	0.3	NA	0.9	NA	0.1	NA	NA	1	NA	NA	NA	2	0.2	0.2	NA	NA	NA	NA	NA	8	8	0.6	0.1	NA	NA	NA	2	0.4	1	NA	1	0.9	1				ENSMUSG00000019235	0.147718	0.111539	0.110729	0.147094	0.31676	0.206653
ENSMUSG00000019254	Ppp1r12c	7	6	15	7	9	11	14	11	12	13	9	9	9	32	4	8	27	12	9	17	22	10	8	11	10	6	25	15	16	24	23	4	6	6	5				ENSMUSG00000019254	3.17477	3.24545	2.97272	2.74604	2.79818	2.57511
ENSMUSG00000019256	Ahr	16	14	1	3	16	0.5	11	0.8	2	3	9	4	2	44	13	12	0.1	3	2	2	2	1	0.6	6	8	8	2	5	4	4	3	19	NA	0.2	0.1				ENSMUSG00000019256	0.782757	0.758037	0.875476	0.770614	0.972472	0.660511
ENSMUSG00000019261	Map1s	3	10	17	9	6	13	13	10	11	9	3	20	10	9	0.9	12	17	11	19	24	31	16	16	12	16	9	7	13	11	15	17	9	14	22	18				ENSMUSG00000019261	12.2746	12.8981	9.54342	18.322	16.2671	18.5696
ENSMUSG00000019278	Dpep1	NA	NA	NA	NA	NA	0.5	NA	9	NA	NA	NA	0.3	NA	NA	NA	NA	NA	NA	1	NA	NA	NA	NA	NA	0.2	NA	NA	NA	NA	NA	NA	NA	NA	NA	NA				ENSMUSG00000019278	0	0.0757162	0	0	0	0
ENSMUSG00000019295	Tmem129	8	9	3	8	8	37	3	16	2	10	6	20	3	8	21	9	12	7	18	15	45	9	10	11	10	17	7	1	9	3	3	11	5	4	4				ENSMUSG00000019295	6.1023	6.06957	4.82493	5.31786	4.49927	4.63101
ENSMUSG00000019297	Nop9	16	18	50	31	19	40	31	18	41	20	20	32	41	10	20	17	29	25	40	29	50	17	19	20	33	15	17	25	18	22	27	26	36	48	40				ENSMUSG00000019297	11.4696	12.7109	10.8821	26.8826	28.8522	27.9163
ENSMUSG00000019302	Atp6v0a1	NA	0.1	NA	NA	NA	NA	0.2	0.3	NA	NA	NA	NA	NA	NA	NA	NA	0.7	0.1	NA	0.8	NA	0.5	1	NA	0.1	0.1	NA	NA	NA	NA	NA	NA	0.2	0.2	NA				ENSMUSG00000019302	7.10357	5.23307	5.27769	5.28737	5.83491	7.28565
ENSMUSG00000019303	Psmc3ip	1	10	4	20	0.9	10	3	7	16	16	0.8	4	22	5	0.8	15	2	11	9	4	8	11	9	11	15	8	8	13	11	4	2	7	26	26	14				ENSMUSG00000019303	4.90564	6.87988	5.29733	6.36358	6.58386	6.079
ENSMUSG00000019312	Grb7	5	0.5	NA	NA	6	NA	NA	NA	NA	NA	9	NA	NA	4	8	0.2	NA	NA	NA	NA	NA	NA	NA	NA	NA	NA	NA	NA	NA	NA	NA	0.8	2	0.5	1				ENSMUSG00000019312	1.94781	3.55717	1.43367	5.10923	3.68574	3.89378
ENSMUSG00000019320	Noxo1	12	2	NA	NA	NA	NA	NA	NA	NA	NA	9	NA	NA	1	NA	3	NA	NA	NA	NA	NA	NA	NA	NA	NA	NA	NA	NA	NA	NA	NA	0.8	NA	NA	0.2				ENSMUSG00000019320	0.136585	0.158412	0.0900982	0.0621753	0.0761508	0.152863
ENSMUSG00000019326	Aoc3	NA	0.1	NA	NA	NA	NA	NA	NA	NA	NA	NA	0.2	NA	0.6	NA	NA	NA	NA	NA	NA	NA	NA	NA	NA	NA	0.1	NA	NA	NA	NA	NA	NA	NA	NA	NA				ENSMUSG00000019326	0.0701486	0.0282495	0.0934816	0.0177403	0	0.021808
ENSMUSG00000019338	Zfp687	1	5	0.5	3	2	13	0.2	3	2	9	2	6	2	3	3	3	3	0.9	5	2	9	4	4	10	2	3	2	1	7	NA	1	2	7	6	7				ENSMUSG00000019338	3.01934	2.80273	2.78074	2.29838	2.87016	2.80745
ENSMUSG00000019359	Gdpd2	0.8	0.7	NA	NA	NA	24	NA	NA	NA	0.4	1	0.2	NA	NA	NA	0.5	NA	0.1	0.4	0.1	8	3	2	0.2	0.4	6	NA	NA	0.2	NA	NA	NA	NA	NA	NA				ENSMUSG00000019359	0.0195782	0.0413928	0	0	0	0
ENSMUSG00000019362	D8Ertd738e	183	114	149	101	184	176	154	115	142	114	172	124	110	83	170	122	131	98	204	184	147	113	97	91	113	99	220	79	104	119	102	146	103	150	122				ENSMUSG00000019362	61.7128	74.8144	62.2833	103.528	100.736	92.2957
ENSMUSG00000019368	Sec14l4	0.4	NA	NA	NA	64	NA	NA	NA	NA	NA	0.1	NA	NA	4	101	NA	NA	NA	NA	NA	NA	NA	NA	NA	NA	0.2	NA	NA	NA	NA	NA	0.5	0.3	NA	0.5				ENSMUSG00000019368	0	0.0101027	0	0.00951658	0.0134489	0.0116987
ENSMUSG00000019370	Calm3	0.8	1	0.4	0.7	NA	3	0.3	1	0.7	0.2	1	1	1	0.6	0.5	0.5	0.1	0.8	2	2	7	5	3	0.6	0.7	0.8	0.8	0.5	1	0.7	0.7	1	0.4	0.4	0.5				ENSMUSG00000019370	59.0884	64.0874	57.8792	51.4239	41.5601	40.135
ENSMUSG00000019373	Cops3	15	11	9	10	16	8	4	9	7	12	13	2	8	5	16	13	8	7	6	6	0.8	13	10	10	8	16	16	4	11	4	4	14	8	10	5				ENSMUSG00000019373	13.58	18.6715	17.4674	26.9345	29.9746	28.2918
ENSMUSG00000019428	Fkbp8	6	3	3	4	15	5	3	2	1	2	6	3	2	3	17	2	1	2	6	5	9	4	6	2	2	3	2	2	2	2	3	2	1	2	0.9				ENSMUSG00000019428	7.64476	9.66268	7.30261	11.9336	8.46656	8.89133
ENSMUSG00000019429	Ffar3	0.6	NA	NA	NA	NA	NA	NA	NA	NA	0.4	NA	NA	NA	NA	NA	NA	NA	NA	NA	NA	NA	NA	NA	NA	NA	NA	NA	NA	NA	NA	NA	NA	NA	NA	NA				ENSMUSG00000019429	0	0	0	0	0	0
ENSMUSG00000019432	Ddx39b	1	4	3	6	NA	3	4	2	11	5	2	4	10	3	1	3	4	4	3	3	4	2	2	4	2	3	4	10	4	3	3	3	2	3	2				ENSMUSG00000019432	13.1867	13.744	13.7396	13.2473	11.7253	12.9785
ENSMUSG00000019433	Gipc1	3	6	0.9	3	5	9	1	4	3	4	2	13	4	4	0.9	6	1	1	10	8	9	5	8	5	8	2	2	2	4	2	0.7	5	2	4	2				ENSMUSG00000019433	80.0487	91.1439	65.7596	116.683	84.5842	101.651
ENSMUSG00000019437	Tlcd1	NA	0.7	0.7	0.3	0.9	2	NA	0.3	0.1	NA	0.4	1	NA	0.9	2	0.5	NA	0.4	3	0.8	2	0.2	NA	NA	0.5	1	NA	NA	0.2	NA	0.3	0.5	0.2	0.4	0.2				ENSMUSG00000019437	7.00449	8.66199	6.90117	6.64923	5.84755	6.1066
ENSMUSG00000019461	Plscr3	0.8	2	5	5	0.9	6	4	8	11	5	0.6	16	10	7	0.6	2	31	2	32	8	15	2	2	5	3	13	2	11	5	7	9	7	2	1	0.8				ENSMUSG00000019461	1.9824	2.50868	1.73054	4.06229	2.69722	3.23848
ENSMUSG00000019464	Ptger1	NA	0.1	NA	0.1	NA	1	NA	0.4	NA	NA	NA	1	NA	0.3	NA	0.2	NA	NA	0.4	10	0.8	NA	NA	NA	0.3	1	NA	NA	NA	NA	NA	NA	NA	NA	NA				ENSMUSG00000019464	1.3197	1.03704	1.23437	2.26608	1.85947	2.24651
ENSMUSG00000019467	Arhgef25	NA	5	NA	0.2	3	44	NA	19	0.4	8	NA	47	0.2	8	NA	20	NA	2	46	28	14	3	3	10	6	52	NA	2	12	NA	NA	NA	NA	0.2	NA				ENSMUSG00000019467	3.1773	3.46999	4.00632	2.3587	1.92893	2.89954
ENSMUSG00000019470	Xab2	19	24	54	38	11	28	53	17	45	20	16	23	41	26	17	31	28	34	26	34	29	28	28	22	22	25	44	60	24	48	40	16	24	31	21				ENSMUSG00000019470	5.83674	6.57053	6.148	9.28395	7.93995	9.08449
ENSMUSG00000019471	Cdc37	48	48	75	79	50	60	42	77	70	54	38	103	72	61	52	54	67	51	102	77	52	55	63	56	65	57	56	73	57	70	67	69	56	57	62				ENSMUSG00000019471	64.9127	77.1354	72.9523	65.3615	63.0077	62.937
ENSMUSG00000019478	Rab4a	2	1	0.3	0.4	1	3	NA	0.5	0.7	0.9	2	0.9	0.2	1	3	1	NA	0.6	4	0.2	0.7	3	2	1	1	0.7	NA	4	1	0.4	1	0.2	NA	0.2	NA				ENSMUSG00000019478	14.8724	13.5948	14.0022	17.032	15.3024	13.7746
ENSMUSG00000019487	Trip10	25	10	5	7	10	17	6	25	6	7	32	27	4	33	6	8	12	2	18	22	10	3	2	14	19	28	0.7	7	8	1	1	25	30	42	28				ENSMUSG00000019487	14.7783	19.6593	16.3559	25.4835	19.9928	24.2252
ENSMUSG00000019494	Cops6	32	46	11	22	45	44	26	34	28	23	24	55	30	8	31	47	24	14	68	43	48	41	39	20	53	19	27	19	26	14	17	46	46	37	48				ENSMUSG00000019494	21.9216	26.1968	22.0962	23.6663	20.1632	19.6429
ENSMUSG00000019505	Ubb	NA	0.1	NA	0.2	NA	0.1	0.2	NA	0.2	NA	NA	NA	0.6	NA	NA	NA	NA	NA	0.1	NA	0.2	0.2	NA	0.2	0.2	0.1	NA	0.4	NA	NA	NA	NA	0.2	0.2	0.3				ENSMUSG00000019505	266.588	333.777	279.575	390.902	332.491	391.067
ENSMUSG00000019518	Ap4m1	2	3	2	2	1	1	3	0.8	2	2	2	2	2	0.9	0.4	3	1	3	1	2	0.9	2	4	3	1	1	1	2	2	0.4	3	2	2	0.9	1				ENSMUSG00000019518	1.13294	1.18396	1.56262	0.586641	0.826006	1.01437
ENSMUSG00000019539	Rcn3	NA	4	NA	NA	2	3	NA	12	0.2	2	NA	10	NA	1	NA	3	NA	0.3	12	2	2	0.1	0.1	0.8	0.7	6	NA	0.5	2	NA	0.3	NA	NA	NA	NA				ENSMUSG00000019539	4.3386	3.62879	3.25863	9.87493	5.38577	8.5118
ENSMUSG00000019558	Slc6a8	NA	NA	NA	NA	NA	NA	NA	0.4	NA	NA	NA	0.4	NA	NA	NA	NA	0.5	NA	NA	0.5	NA	NA	NA	NA	0.8	0.4	NA	NA	NA	NA	NA	NA	NA	NA	NA				ENSMUSG00000019558	8.35642	8.29661	6.8093	4.87026	5.19688	4.69169
ENSMUSG00000019564	Arid3a	NA	NA	NA	0.2	NA	NA	0.4	NA	0.2	NA	0.1	NA	0.5	NA	NA	NA	0.1	0.4	NA	0.2	NA	NA	NA	NA	NA	NA	0.5	0.3	NA	NA	NA	NA	1	0.9	2				ENSMUSG00000019564	1.37135	1.83485	2.07566	1.00348	1.33205	1.04578
ENSMUSG00000019577	Pdk4	185	2	NA	0.3	47	31	NA	57	NA	0.4	286	3	NA	223	12	0.6	NA	NA	3	47	0.7	0.8	NA	0.8	1	9	NA	2	2	NA	NA	2	1	0.3	1				ENSMUSG00000019577	0.383921	0.753717	0.449668	0.72364	1.31208	0.855998
ENSMUSG00000019578	Ubxn6	26	28	19	21	30	40	18	33	15	20	25	37	18	19	31	25	33	14	44	37	44	38	45	19	22	25	27	21	25	20	25	18	12	17	11				ENSMUSG00000019578	4.81967	5.36689	5.07477	3.72466	3.26478	3.84172
ENSMUSG00000019579	Mydgf	102	75	48	47	147	167	30	95	76	50	77	153	114	43	167	64	99	31	170	143	180	51	56	51	103	56	31	35	54	28	33	126	68	59	79				ENSMUSG00000019579	39.114	42.8273	42.1038	38.6132	29.1146	30.4359
ENSMUSG00000019590	Cyb561	NA	NA	NA	NA	NA	NA	NA	0.1	NA	NA	NA	NA	NA	NA	NA	NA	NA	NA	NA	NA	NA	NA	NA	NA	NA	NA	NA	NA	NA	NA	NA	NA	NA	NA	NA				ENSMUSG00000019590	1.65162	1.35916	1.57	7.34132	8.86059	8.84884
ENSMUSG00000019647	Sema6a	2	2	NA	NA	2	1	NA	NA	NA	1	5	0.9	NA	10	NA	1	NA	NA	0.3	NA	0.8	2	6	1	1	0.8	NA	NA	1	NA	NA	0.1	1	2	3				ENSMUSG00000019647	0.480414	0.296834	0.884863	0.560785	0.956597	0.975487
ENSMUSG00000019659	Ccdc12	14	7	6	11	7	10	11	7	15	6	17	9	16	11	9	6	28	9	8	11	12	9	8	6	7	3	21	11	7	12	11	22	7	10	8				ENSMUSG00000019659	7.69739	9.85463	11.8844	8.2369	9.60796	8.67906
ENSMUSG00000019699	Akt3	9	12	3	3	1	1	6	4	6	10	5	1	3	7	0.2	11	2	6	1	3	0.5	19	14	10	3	3	0.9	8	12	5	2	1	1	1	1				ENSMUSG00000019699	2.48612	2.3603	2.66498	1.01625	1.66767	1.31379
ENSMUSG00000019710	Mrpl24	2	1	1	0.7	NA	0.1	2	0.5	0.8	0.6	1	0.2	0.2	0.6	0.5	0.6	0.1	1	0.4	0.3	NA	0.6	0.6	0.6	0.7	0.4	1	0.8	0.4	1	1	2	1	0.9	0.3				ENSMUSG00000019710	6.80604	8.54377	5.6826	9.77696	9.04834	8.46945
ENSMUSG00000019715	Gle1	9	22	23	29	36	29	28	26	37	36	14	30	41	47	40	22	20	31	27	21	14	38	50	34	31	24	20	32	37	32	38	28	39	53	32				ENSMUSG00000019715	7.55424	7.66598	9.14005	6.43127	6.87157	7.29902
ENSMUSG00000019718	L3hypdh	NA	2	NA	NA	4	2	NA	2	0.1	2	NA	4	0.2	0.6	6	4	NA	NA	4	0.3	2	2	3	2	0.4	2	NA	0.1	4	NA	NA	0.2	NA	0.4	NA				ENSMUSG00000019718	0.132522	0.295575	0.152828	1.02089	0.841593	1.01254
ENSMUSG00000019726	Lyst	0.3	0.4	0.6	0.7	0.4	NA	3	0.5	1	1	0.3	NA	1	0.4	1	0.3	5	2	NA	0.2	NA	0.9	0.4	2	1	0.7	9	2	2	3	3	0.2	0.2	0.3	0.3				ENSMUSG00000019726	1.07419	0.608174	0.814126	0.757835	0.892479	0.998145
ENSMUSG00000019731	Slc35e1	63	14	20	11	31	27	22	11	8	11	74	35	12	21	24	16	15	16	28	22	38	22	20	10	24	16	46	13	13	24	36	12	14	26	16				ENSMUSG00000019731	26.5502	19.5087	22.0281	26.9041	33.0967	30.654
ENSMUSG00000019734	Tmc4	97	4	NA	NA	NA	NA	NA	NA	NA	NA	94	0.2	NA	8	NA	3	NA	NA	NA	NA	NA	NA	NA	NA	0.1	NA	NA	NA	NA	NA	NA	39	2	0.4	3				ENSMUSG00000019734	0.495043	1.37442	0.413902	0.785475	0.530776	0.392891
ENSMUSG00000019737	Syne4	2	61	NA	0.1	3	0.7	NA	NA	NA	NA	0.6	3	NA	4	1	80	NA	NA	1	NA	0.7	0.6	0.6	NA	0.3	NA	NA	0.2	NA	NA	NA	16	4	0.6	1				ENSMUSG00000019737	0.368416	0.42553	0.394522	0.511417	0.568639	0.696647
ENSMUSG00000019738	Polr2i	42	50	15	36	59	63	20	41	29	38	29	59	44	34	65	42	59	24	66	55	73	64	82	30	32	29	25	20	33	13	14	65	31	32	31				ENSMUSG00000019738	4.20642	6.26722	4.1591	3.61916	3.05909	2.76091
ENSMUSG00000019756	Prl8a1	NA	NA	NA	NA	NA	NA	NA	NA	NA	NA	NA	NA	NA	NA	NA	NA	NA	NA	NA	NA	NA	NA	NA	NA	NA	NA	NA	NA	NA	NA	NA	NA	4	6	11				ENSMUSG00000019756	0	0	0	0	0	0
ENSMUSG00000019761	Krt10	NA	0.1	NA	NA	NA	NA	NA	NA	NA	0.4	NA	0.2	NA	NA	NA	NA	NA	NA	NA	NA	NA	0.1	0.6	NA	NA	NA	NA	NA	NA	NA	NA	NA	NA	NA	NA				ENSMUSG00000019761	0.290328	0.377734	0.602667	0.0254156	0.143669	0.0624864
ENSMUSG00000019762	Iyd	0.1	NA	NA	NA	2	NA	NA	NA	NA	NA	NA	NA	NA	0.3	8	NA	NA	NA	NA	NA	NA	NA	NA	NA	NA	NA	NA	NA	NA	NA	NA	NA	NA	NA	NA				ENSMUSG00000019762	0	0	0	0	0	0
ENSMUSG00000019763	Rmnd1	0.6	1	3	4	3	0.6	3	1	2	2	2	0.9	4	3	4	1	4	4	1	3	0.2	1	1	2	1	3	2	1	2	3	1	1	2	2	2				ENSMUSG00000019763	0.650888	0.682728	0.642977	0.729247	0.643771	0.635286
ENSMUSG00000019767	Ccdc170	NA	NA	NA	NA	NA	0.5	NA	0.5	NA	NA	NA	0.2	NA	NA	NA	NA	NA	NA	NA	NA	15	0.1	NA	NA	NA	NA	NA	NA	NA	NA	NA	NA	0.9	0.2	0.5				ENSMUSG00000019767	0.0494773	0.0426964	0.0105966	0.0160877	0.0151568	0.0889941
ENSMUSG00000019768	Esr1	NA	NA	NA	NA	1	NA	NA	NA	0.1	NA	NA	NA	NA	0.3	4	NA	NA	NA	NA	NA	NA	NA	NA	NA	NA	2	NA	0.3	NA	NA	NA	NA	NA	NA	NA				ENSMUSG00000019768	0.0104177	0.0146836	0	0.00395191	0.00372324	0.00971612
ENSMUSG00000019772	Vip	NA	NA	NA	NA	NA	NA	NA	NA	NA	205	NA	NA	NA	0.3	NA	NA	NA	NA	NA	NA	NA	0.4	NA	44	0.1	NA	NA	NA	140	NA	NA	NA	NA	NA	NA				ENSMUSG00000019772	0	0	0	0	0	0
ENSMUSG00000019773	Fbxo5	NA	NA	NA	0.3	NA	NA	NA	NA	NA	NA	NA	NA	NA	NA	NA	NA	NA	NA	NA	NA	NA	NA	NA	0.2	NA	NA	NA	0.1	0.2	NA	NA	NA	NA	NA	NA				ENSMUSG00000019773	22.5831	23.3443	24.9202	19.7134	18.4655	17.4337
ENSMUSG00000019774	Mtrf1l	5	6	8	7	4	1	4	4	7	4	4	0.6	6	8	5	7	3	11	0.9	5	0.7	3	2	5	4	8	8	7	5	5	4	3	4	6	4				ENSMUSG00000019774	0.662192	0.755568	0.882453	0.627996	0.946653	0.840614
ENSMUSG00000019775	Rgs17	NA	0.3	NA	NA	NA	0.1	NA	NA	NA	0.8	NA	1	NA	NA	NA	NA	NA	NA	NA	NA	NA	4	3	NA	0.2	NA	NA	NA	0.2	NA	NA	0.2	0.4	NA	0.2				ENSMUSG00000019775	0.402378	0.453116	0.484086	0.489012	0.559251	0.510795
ENSMUSG00000019777	Hdac2	8	25	29	23	12	7	11	14	17	46	4	5	16	12	6	27	7	12	8	16	4	27	30	28	24	27	6	15	44	20	21	33	29	23	19				ENSMUSG00000019777	16.139	16.4762	19.8069	12.6499	15.1166	13.8987
ENSMUSG00000019779	Frk	4	1	NA	NA	0.9	NA	NA	0.5	NA	0.2	3	0.2	NA	0.9	0.2	1	NA	NA	NA	0.1	NA	NA	NA	NA	0.1	1	NA	NA	0.8	NA	NA	2	NA	NA	NA				ENSMUSG00000019779	0.0988572	0.101517	0.20749	0.0281257	0.0847942	0.0207448
ENSMUSG00000019782	Rwdd1	4	13	14	17	12	15	10	19	21	18	5	13	23	10	17	17	15	14	17	27	10	20	18	15	25	38	15	16	16	12	12	27	24	28	20				ENSMUSG00000019782	21.8433	25.8183	22.6823	21.8452	20.0405	18.2997
ENSMUSG00000019785	Clvs2	NA	0.1	NA	NA	NA	NA	NA	NA	NA	NA	NA	NA	NA	NA	NA	0.2	NA	NA	NA	NA	NA	1	0.6	NA	NA	NA	NA	NA	NA	NA	NA	NA	NA	NA	NA				ENSMUSG00000019785	0.0188152	0.0227312	0.0211558	0	0.0100867	0.013161
ENSMUSG00000019789	Hey2	NA	2	NA	NA	NA	0.2	NA	0.1	NA	0.8	NA	0.1	NA	0.3	NA	0.4	NA	NA	0.2	NA	NA	0.4	NA	1	0.1	NA	NA	NA	0.5	NA	NA	NA	NA	NA	NA				ENSMUSG00000019789	0.439322	0.420183	0.603746	0.270813	0.549538	0.512167
ENSMUSG00000019790	Stxbp5	11	12	8	10	9	3	10	10	12	21	20	4	10	20	7	12	17	8	5	14	7	13	17	19	7	14	30	21	24	17	23	5	6	5	5				ENSMUSG00000019790	0.179641	0.157654	0.259156	0.133077	0.192608	0.189671
ENSMUSG00000019791	Hint3	2	1	0.4	0.3	2	1	0.3	1	0.1	0.8	1	0.6	0.2	0.9	2	2	1	0.8	0.5	1	0.2	1	1	0.6	0.6	2	0.8	0.2	0.5	NA	0.3	1	NA	0.3	0.5				ENSMUSG00000019791	4.01122	5.18614	2.81339	5.63271	4.3762	4.52866
ENSMUSG00000019794	Katna1	8	10	5	10	14	1	6	8	10	9	6	3	16	6	5	13	11	11	4	7	0.7	4	4	9	8	9	29	7	8	11	9	12	10	10	10				ENSMUSG00000019794	4.74448	5.53396	6.15362	4.16498	4.45108	4.98898
ENSMUSG00000019795	Pcmt1	1	4	0.2	0.6	2	0.6	0.8	1	0.7	2	4	1	0.8	0.9	3	4	1	0.7	0.9	1	NA	3	4	1	1	3	2	0.9	2	NA	0.7	NA	0.2	0.4	0.3				ENSMUSG00000019795	12.7114	12.9574	13.1223	13.1451	10.3365	11.0273
ENSMUSG00000019796	Lrp11	0.5	6	0.4	0.3	1	8	0.2	2	0.1	10	0.3	1	NA	2	1	8	2	0.2	4	6	7	21	16	5	5	11	NA	0.2	21	NA	0.5	2	2	0.8	1				ENSMUSG00000019796	6.41296	5.77449	6.27992	5.29185	6.778	7.23103
ENSMUSG00000019797	1700021F05Rik	8	10	3	5	10	7	2	14	6	8	8	6	7	4	13	11	13	4	4	14	5	15	9	10	10	14	5	3	7	5	4	9	12	9	11				ENSMUSG00000019797	7.87639	10.9814	8.36655	7.11564	5.06295	6.18833
ENSMUSG00000019802	Sec63	13	8	6	3	15	2	5	7	4	3	12	3	3	7	13	7	3	2	1	6	0.7	4	2	5	8	9	5	6	5	10	9	6	4	4	4				ENSMUSG00000019802	7.7394	5.82498	8.64907	2.38456	3.85255	4.00044
ENSMUSG00000019803	Nr2e1	NA	4	NA	NA	NA	1	NA	NA	NA	NA	NA	NA	NA	NA	NA	0.6	NA	NA	NA	NA	0.9	0.5	NA	NA	NA	NA	NA	NA	NA	NA	NA	NA	NA	NA	NA				ENSMUSG00000019803	0	0	0	0	0	0
ENSMUSG00000019804	Snx3	5	3	1	3	4	8	4	7	2	3	6	14	2	3	4	2	9	3	6	17	9	3	1	3	5	9	3	1	3	1	2	2	3	3	8				ENSMUSG00000019804	27.5588	34.8423	26.7147	37.1615	34.1527	30.5093
ENSMUSG00000019806	Aig1	7	31	6	0.1	3	18	8	9	11	14	6	12	10	9	6	22	4	6	10	9	17	30	36	12	13	4	0.7	27	14	8	7	11	3	1	0.7				ENSMUSG00000019806	1.47135	1.576	1.40993	1.8557	2.07765	1.86209
ENSMUSG00000019809	Pex3	0.8	2	0.4	0.6	0.9	0.6	0.3	1	1	2	0.6	0.6	2	1	2	2	2	0.5	0.1	2	0.3	2	2	2	1	2	0.9	1	1	NA	0.3	0.5	1	0.8	1				ENSMUSG00000019809	1.42136	1.56442	1.19618	1.85075	1.65952	1.287
ENSMUSG00000019810	Fuca2	19	8	0.4	12	2	3	2	6	10	0.8	10	2	12	5	0.5	4	9	6	2	6	2	2	0.6	0.6	2	9	7	8	1	1	0.3	11	9	0.4	7				ENSMUSG00000019810	1.20384	1.25133	1.04202	0.987442	0.988753	1.03591
ENSMUSG00000019813	Cep57l1	0.1	2	1	4	2	1	2	1	3	3	0.5	0.5	3	2	2	3	2	4	0.6	3	0.5	2	2	4	2	5	3	3	4	2	2	1	5	5	4				ENSMUSG00000019813	0.36697	0.646664	0.445035	0.316542	0.235573	0.313915
ENSMUSG00000019814	Ltv1	1	1	2	1	2	0.1	0.7	1	1	1	0.9	0.6	2	1	1	0.6	2	1	0.1	0.9	NA	0.4	0.1	0.8	0.8	2	0.8	1	1	0.7	1	0.9	1	3	2				ENSMUSG00000019814	15.6881	20.1719	20.5349	13.9868	17.5889	15.2628
ENSMUSG00000019817	Plagl1	1	5	4	NA	4	40	0.2	39	0.8	22	1	59	NA	45	NA	11	0.1	NA	30	0.1	8	25	31	5	18	6	NA	4	12	12	0.7	6	NA	0.2	0.7				ENSMUSG00000019817	0.0560944	0.0193627	0.0420484	0.0911961	0.255609	0.25224
ENSMUSG00000019818	Cd164	42	65	57	41	102	70	71	85	46	52	45	55	60	99	137	61	44	48	52	89	52	28	14	56	80	178	105	50	59	62	79	87	159	108	206				ENSMUSG00000019818	105.184	93.2162	99.403	81.9891	97.4676	83.0381
ENSMUSG00000019822	Smpd2	20	14	3	7	14	23	5	12	7	12	19	12	6	12	24	10	10	4	15	15	21	8	8	13	7	18	9	6	12	4	4	7	6	5	7				ENSMUSG00000019822	0.915385	0.94901	0.81676	0.879529	0.71317	0.899523
ENSMUSG00000019823	Mical1	49	35	23	52	4	11	57	54	31	9	88	25	26	13	NA	11	21	39	14	39	16	11	9	13	25	5	71	37	14	27	55	2	1	5	4				ENSMUSG00000019823	0.209869	0.18752	0.258919	0.154249	0.110165	0.204909
ENSMUSG00000019826	Zbtb24	14	13	16	14	10	9	24	13	11	14	22	10	12	19	11	11	11	19	14	13	8	12	16	17	9	26	23	19	15	18	19	10	10	9	12				ENSMUSG00000019826	5.15242	4.54888	5.14967	3.89028	5.64827	5.47539
ENSMUSG00000019828	Grm1	NA	NA	NA	NA	NA	NA	NA	NA	NA	NA	NA	NA	NA	NA	NA	NA	NA	NA	NA	NA	NA	3	2	NA	NA	NA	NA	NA	NA	NA	NA	NA	NA	NA	NA				ENSMUSG00000019828	0	0	0	0	0	0
ENSMUSG00000019831	Wasf1	0.5	0.7	NA	NA	NA	0.2	NA	0.3	NA	1	0.2	0.3	NA	NA	0.1	1	NA	NA	NA	0.2	0.5	3	3	1	0.2	0.2	NA	NA	0.8	NA	NA	0.1	0.6	0.4	0.3				ENSMUSG00000019831	4.14979	4.48351	5.02445	2.44616	3.66858	3.52255
ENSMUSG00000019832	Rab32	19	7	0.9	0.2	10	7	0.2	2	9	1	13	9	10	6	6	3	2	0.6	6	13	5	0.6	1	0.2	3	32	16	7	2	1	0.7	5	4	0.9	2				ENSMUSG00000019832	3.03199	1.63099	2.18983	3.04752	1.80339	1.82671
ENSMUSG00000019837	Gtf3c6	1	0.4	4	2	NA	0.1	4	0.5	2	0.9	0.2	NA	2	2	NA	0.6	0.1	0.6	NA	0.3	0.2	0.2	0.6	0.6	0.7	1	0.7	4	0.4	6	3	5	1	3	1				ENSMUSG00000019837	6.06451	7.10468	8.40314	4.60107	6.00965	6.5559
ENSMUSG00000019838	Slc16a10	62	15	9	24	46	0.1	10	2	21	0.6	167	3	21	7	57	7	35	53	0.7	26	15	0.8	0.6	0.8	2	4	12	15	1	9	6	0.5	0.9	1	0.2				ENSMUSG00000019838	1.85896	1.05503	1.11478	1.59405	2.52156	2.62483
ENSMUSG00000019841	Rev3l	12	33	16	8	13	5	26	9	13	24	24	4	7	17	10	30	12	17	5	8	8	19	23	35	6	22	14	14	31	26	24	4	4	8	5				ENSMUSG00000019841	0.43394	0.253183	0.496887	0.254047	0.531204	0.55449
ENSMUSG00000019842	Traf3ip2	0.3	0.2	0.5	NA	0.4	0.7	0.7	4	0.1	0.6	0.8	2	0.1	3	0.2	0.1	NA	NA	2	2	0.4	0.1	NA	0.2	0.2	3	NA	0.1	0.5	0.7	0.5	0.6	NA	0.1	NA				ENSMUSG00000019842	1.08894	1.11658	0.891723	2.18691	1.87395	1.68982
ENSMUSG00000019843	Fyn	NA	1	0.7	0.3	NA	0.1	0.3	NA	0.1	0.8	NA	0.1	NA	0.7	NA	0.7	0.1	0.1	NA	NA	0.2	3	3	0.8	0.2	0.3	NA	0.2	0.9	1	0.3	NA	0.1	NA	0.2				ENSMUSG00000019843	1.66419	1.5038	1.72319	1.82261	2.39466	2.64062
ENSMUSG00000019845	Tube1	NA	0.4	0.2	1	NA	NA	0.3	NA	0.2	0.8	NA	0.4	0.8	0.3	0.5	0.3	0.7	0.3	0.1	0.8	NA	1	2	0.6	0.1	0.4	0.9	0.5	1	NA	0.3	2	1	0.9	1				ENSMUSG00000019845	3.62534	3.49233	4.5971	2.88985	3.04797	3.28436
ENSMUSG00000019846	Lama4	NA	9	NA	NA	2	0.7	NA	11	NA	5	NA	3	NA	7	NA	6	NA	NA	2	NA	0.2	0.6	0.2	5	9	5	NA	NA	5	NA	NA	NA	NA	NA	0.2				ENSMUSG00000019846	0.291609	0.257333	0.364951	0.0750293	0.106032	0.24832
ENSMUSG00000019848	Popdc3	NA	0.7	NA	NA	NA	NA	NA	NA	NA	1	NA	0.2	NA	NA	NA	0.4	NA	NA	NA	NA	NA	0.4	0.4	1	0.3	NA	NA	NA	2	NA	NA	NA	0.2	0.6	0.8				ENSMUSG00000019848	0	0.0281764	0.0349649	0	0.0250058	0.0652549
ENSMUSG00000019849	Prep	NA	0.4	0.2	0.5	NA	0.9	0.8	0.3	0.2	0.2	0.2	0.9	0.2	NA	NA	1	0.7	NA	0.9	0.5	NA	5	6	0.5	1	0.5	NA	0.7	0.2	NA	NA	0.6	0.9	0.9	0.2				ENSMUSG00000019849	38.2956	36.4363	42.4871	32.8181	36.9557	34.5078
ENSMUSG00000019850	Tnfaip3	1	NA	0.7	NA	NA	NA	0.3	NA	0.2	NA	0.5	NA	0.2	0.3	NA	NA	0.1	NA	NA	NA	NA	NA	NA	NA	NA	0.4	NA	0.1	NA	1	0.7	0.5	NA	NA	NA				ENSMUSG00000019850	0.610547	0.683482	0.747382	0.75538	1.11705	0.869813
ENSMUSG00000019851	Perp	5	1	NA	0.3	11	3	NA	0.4	0.1	0.6	4	0.2	0.1	1	17	0.8	NA	NA	4	NA	0.4	0.1	NA	0.5	0.1	0.6	NA	0.4	0.5	NA	NA	5	2	3	4				ENSMUSG00000019851	248.199	202.415	277.824	285.084	229.403	241.91
ENSMUSG00000019852	Arfgef3	NA	0.4	NA	0.1	NA	NA	NA	NA	0.4	4	0.2	NA	0.2	0.3	NA	0.5	0.9	NA	NA	NA	NA	5	5	4	0.2	NA	NA	0.7	5	NA	NA	NA	NA	0.2	0.3				ENSMUSG00000019852	0.0911003	0.0412728	0.076825	0.0907157	0.238085	0.0637236
ENSMUSG00000019853	Hebp2	NA	4	NA	NA	NA	0.1	NA	0.9	NA	0.2	NA	0.9	NA	0.9	NA	4	NA	NA	0.9	0.3	0.2	0.1	NA	NA	NA	1	NA	NA	NA	NA	NA	0.9	0.4	0.9	0.3				ENSMUSG00000019853	1.05101	1.71269	0.806156	3.28226	2.77786	1.94904
ENSMUSG00000019854	Reps1	0.3	2	2	8	0.4	0.7	3	0.9	4	2	0.2	1	3	2	0.9	4	2	2	2	1	0.4	2	2	2	0.9	1	3	8	2	3	7	0.9	1	0.8	0.8				ENSMUSG00000019854	2.92954	2.90181	2.9634	2.56316	2.82858	2.58167
ENSMUSG00000019856	Fam184a	NA	5	NA	NA	NA	NA	NA	0.4	0.2	0.6	NA	NA	NA	0.9	NA	4	NA	NA	NA	NA	NA	3	3	0.6	0.1	NA	NA	1	0.5	NA	NA	0.5	0.2	0.5	NA				ENSMUSG00000019856	0.0665656	0.0344656	0.0855388	0.0324659	0.0407831	0.0842548
ENSMUSG00000019857	Asf1a	0.6	3	0.6	1	NA	0.2	0.7	0.3	2	1	0.6	0.2	2	0.6	NA	1	NA	0.7	0.6	0.4	0.2	0.8	1	0.8	0.7	0.7	1	2	0.8	0.7	0.7	0.5	2	1	1				ENSMUSG00000019857	12.032	13.8119	14.4114	14.3506	17.675	17.8208
ENSMUSG00000019861	Gopc	NA	1	0.9	0.8	0.9	NA	6	1	1	4	0.2	0.4	1	1	0.3	2	0.1	1	NA	0.4	0.2	2	3	1	0.4	0.5	0.5	2	1	2	3	NA	NA	0.2	0.3				ENSMUSG00000019861	4.54806	4.23723	5.61568	3.68293	5.26575	5.081
ENSMUSG00000019863	Qrsl1	6	6	6	5	3	6	10	2	8	6	4	4	11	4	5	5	5	10	3	7	4	8	8	5	3	6	5	8	5	4	8	5	7	8	7				ENSMUSG00000019863	2.3167	2.19989	1.6893	1.54906	2.13598	1.8412
ENSMUSG00000019864	Rtn4ip1	1	0.8	1	1	NA	1	0.7	0.5	1	1	0.7	0.6	1	1	2	0.3	0.9	0.8	0.1	0.6	0.7	1	1	1	1	1	0.7	0.5	0.8	NA	0.3	0.5	1	3	4				ENSMUSG00000019864	1.75221	1.68007	1.58449	2.13122	3.0715	1.9325
ENSMUSG00000019866	Aim1	0.6	NA	NA	NA	0.4	0.5	0.1	NA	NA	NA	0.5	0.2	NA	1	NA	NA	NA	NA	NA	0.6	NA	NA	NA	NA	NA	NA	NA	NA	NA	NA	NA	2	0.1	0.1	0.3				ENSMUSG00000019866	6.6957	3.37877	7.47907	3.15406	3.64015	4.86421
ENSMUSG00000019868	Vta1	46	58	43	42	28	31	45	37	43	43	33	16	53	43	28	41	39	38	19	46	30	51	44	37	60	58	74	51	38	44	50	77	37	41	39				ENSMUSG00000019868	5.33775	7.53412	5.22927	7.20725	6.94131	7.06075
ENSMUSG00000019872	Smpdl3a	1	2	0.1	NA	3	2	0.3	0.6	0.7	0.4	0.7	NA	1	2	2	0.6	9	0.9	0.2	2	1	0.9	0.6	0.6	0.1	NA	6	0.7	0.5	1	0.7	0.5	NA	NA	NA				ENSMUSG00000019872	0.0587841	0	0.220323	0	0.0630272	0.123356
ENSMUSG00000019873	Reep3	5	6	0.3	3	11	3	0.5	2	1	4	5	0.9	0.8	12	12	8	6	1	2	8	1	4	4	5	11	5	7	2	5	0.7	0.3	4	2	6	4				ENSMUSG00000019873	13.6222	7.62104	11.0163	10.6519	11.9275	12.6411
ENSMUSG00000019874	Fabp7	NA	24	NA	NA	0.4	3	NA	NA	NA	6	NA	0.1	NA	0.1	0.1	9	NA	NA	0.4	0.6	2	4	3	10	0.4	NA	NA	NA	8	NA	NA	NA	NA	NA	NA				ENSMUSG00000019874	0.0833389	0	0	0	0	0
ENSMUSG00000019877	Serinc1	31	108	76	53	117	34	73	145	91	116	24	19	28	97	182	102	101	48	35	85	23	136	91	107	190	265	58	154	137	81	74	47	28	45	35				ENSMUSG00000019877	63.388	44.4436	57.3669	54.8069	54.9202	62.3516
ENSMUSG00000019878	Hsf2	0.8	8	5	4	5	3	2	2	3	8	0.8	0.9	3	4	7	8	3	2	2	4	1	7	10	6	5	8	2	4	7	5	3	2	6	6	4				ENSMUSG00000019878	13.2541	14.4763	17.078	10.8643	12.6937	14.6082
ENSMUSG00000019880	Rspo3	NA	0.3	NA	0.1	4	0.6	NA	0.3	NA	NA	NA	1	NA	54	NA	0.5	NA	NA	0.6	1	NA	1	0.4	NA	0.2	1	NA	NA	0.2	NA	NA	NA	NA	NA	NA				ENSMUSG00000019880	0.0390008	0.0706769	0	0	0	0.163683
ENSMUSG00000019883	Echdc1	4	4	0.9	3	12	1	0.5	3	1	2	4	0.8	1	1	14	4	3	0.7	1	3	NA	2	1	2	3	5	0.8	2	2	1	1	3	0.2	0.3	0.5				ENSMUSG00000019883	2.72597	2.84002	3.31763	2.21339	2.51223	2.89231
ENSMUSG00000019888	Mgat4c	NA	NA	NA	NA	NA	NA	NA	NA	NA	NA	NA	NA	NA	NA	NA	NA	NA	NA	NA	NA	NA	1	0.9	NA	NA	NA	NA	NA	NA	NA	NA	NA	NA	NA	NA				ENSMUSG00000019888	0.00450415	0.00544159	0	0	0	0
ENSMUSG00000019889	Ptprk	108	74	NA	1	134	37	NA	25	1	6	100	9	0.6	192	85	67	NA	0.4	36	27	12	44	48	6	11	91	NA	3	7	1	1	84	23	18	24				ENSMUSG00000019889	7.88444	6.64948	6.51257	9.15393	11.0546	11.0514
ENSMUSG00000019890	Nts	53	NA	NA	NA	NA	NA	NA	NA	0.4	NA	3	0.2	NA	84	NA	0.3	NA	NA	NA	NA	NA	12	5	NA	2	NA	NA	2	NA	NA	NA	NA	NA	NA	0.2				ENSMUSG00000019890	2.34522	1.15254	1.84737	0.226181	0.63928	0.444869
ENSMUSG00000019891	Dcbld1	37	20	0.2	NA	12	3	4	1	0.5	6	59	3	0.2	38	5	12	NA	1	2	4	0.9	8	5	7	4	6	0.7	0.7	7	0.7	NA	3	4	2	2				ENSMUSG00000019891	1.408	1.14636	1.00955	1.75164	1.66903	2.13492
ENSMUSG00000019892	Lrriq1	NA	2	NA	NA	NA	2	NA	NA	NA	0.6	NA	0.2	NA	1	NA	2	NA	NA	NA	NA	2	0.6	1	0.6	0.3	NA	NA	NA	0.4	NA	NA	0.5	NA	NA	NA				ENSMUSG00000019892	0	0.0470441	0	0.016618	0	0.0136189
ENSMUSG00000019897	Ccdc59	2	9	16	6	7	5	17	4	11	6	7	5	11	10	5	10	9	7	2	4	2	6	6	9	4	9	4	12	11	22	19	6	2	3	1				ENSMUSG00000019897	1.98883	2.67445	2.96059	2.30334	2.04197	2.33008
ENSMUSG00000019899	Lama2	NA	3	NA	NA	NA	0.1	NA	4	NA	0.7	NA	NA	NA	0.1	NA	2	NA	NA	0.3	NA	NA	0.2	NA	0.2	0.8	0.4	NA	NA	0.5	NA	NA	NA	NA	NA	NA				ENSMUSG00000019899	0.0110329	0	0.00827027	0	0.00394309	0
ENSMUSG00000019906	Lin7a	NA	2	NA	NA	3	NA	NA	0.3	NA	4	NA	0.2	NA	NA	3	0.8	NA	NA	0.2	NA	NA	6	4	2	NA	NA	NA	NA	3	NA	NA	NA	0.2	NA	NA				ENSMUSG00000019906	0	0	0	0	0	0.0111445
ENSMUSG00000019907	Ppp1r12a	0.5	0.7	0.3	0.6	0.9	NA	0.5	2	1	1	0.1	NA	1	3	1	2	NA	0.5	0.1	0.1	NA	0.2	0.4	1	0.3	2	0.8	1	2	NA	2	NA	0.7	0.8	1				ENSMUSG00000019907	14.278	12.2331	21.1368	7.97529	12.2617	16.6745
ENSMUSG00000019909	Fam162b	NA	NA	NA	NA	NA	NA	NA	NA	NA	NA	NA	NA	NA	NA	NA	NA	NA	NA	NA	NA	NA	0.1	0.6	NA	NA	NA	NA	NA	NA	NA	NA	NA	NA	NA	NA				ENSMUSG00000019909	0	0	0	0	0	0
ENSMUSG00000019916	P4ha1	12	64	121	55	56	44	33	426	36	89	26	50	33	269	35	65	124	17	46	150	32	20	11	73	74	311	14	33	69	83	55	35	101	94	115				ENSMUSG00000019916	27.0786	13.9254	20.7861	17.6077	11.5424	18.2617
ENSMUSG00000019917	2010-09-01	0.5	2	0.2	NA	0.9	1	0.7	1	0.1	3	0.5	0.9	1	2	0.5	0.8	1	0.1	2	2	1	3	2	3	1	1	0.7	NA	3	NA	NA	2	0.7	1	0.8				ENSMUSG00000019917	8.54729	8.74614	7.01462	4.86355	5.23389	3.50477
ENSMUSG00000019920	Lims1	0.3	2	0.2	0.2	NA	0.2	0.2	0.6	0.4	0.6	0.1	0.2	0.1	4	NA	2	NA	NA	NA	0.3	NA	0.2	0.4	0.4	0.4	0.8	0.1	0.4	0.7	0.4	NA	NA	0.8	0.4	0.6				ENSMUSG00000019920	11.8735	11.1461	11.8556	9.26265	11.305	10.3756
ENSMUSG00000019923	Zwint	28	90	60	80	58	30	38	71	91	60	20	14	65	63	35	96	31	38	18	43	9	194	99	43	89	155	36	142	61	47	48	58	137	231	204				ENSMUSG00000019923	28.2291	35.8807	35.3666	29.7422	31.5922	33.2625
ENSMUSG00000019927	Ube2d1	0.6	2	2	1	2	2	5	2	1	5	0.6	3	1	3	0.6	4	2	1	3	3	4	6	13	5	3	3	2	1	3	2	2	2	2	1	1				ENSMUSG00000019927	8.63495	9.0434	8.90609	7.29427	6.7243	5.75059
ENSMUSG00000019929	Dcn	3	17	NA	NA	135	NA	NA	147	NA	3	0.4	1	NA	17	4	38	NA	NA	2	NA	4	3	0.2	0.6	7	1358	NA	NA	2	NA	NA	NA	NA	NA	0.1				ENSMUSG00000019929	0	0	0	0	0	0
ENSMUSG00000019932	Kera	NA	NA	NA	NA	NA	NA	NA	NA	NA	NA	NA	NA	NA	NA	NA	NA	NA	NA	NA	NA	NA	NA	NA	NA	NA	0.2	NA	NA	NA	NA	NA	NA	NA	NA	NA				ENSMUSG00000019932	0	0	0	0	0	0
ENSMUSG00000019933	Mrln	NA	0.4	NA	NA	NA	NA	NA	NA	NA	NA	NA	NA	NA	NA	NA	0.2	NA	NA	NA	NA	NA	NA	NA	NA	NA	NA	NA	NA	NA	NA	NA	NA	NA	NA	NA				ENSMUSG00000019933	0	0.029421	0	0	0	0
ENSMUSG00000019935	Slc17a8	NA	0.6	NA	0.8	NA	NA	NA	NA	NA	NA	NA	NA	NA	NA	NA	2	NA	NA	1	NA	NA	NA	1	NA	0.6	NA	NA	NA	NA	NA	NA	NA	NA	NA	NA				ENSMUSG00000019935	0.0147964	0	0	0	0	0
ENSMUSG00000019936	Epyc	NA	653	NA	NA	NA	NA	NA	NA	NA	NA	NA	NA	NA	NA	NA	132	NA	NA	NA	NA	NA	NA	NA	NA	NA	0.4	NA	NA	NA	NA	NA	NA	NA	NA	NA				ENSMUSG00000019936	0	0	0	0	0	0
ENSMUSG00000019942	Cdk1	8	16	0.3	56	0.9	21	3	15	46	59	3	40	34	1	0.5	14	5	55	39	46	10	8	7	30	10	19	65	31	43	5	2	59	80	101	91				ENSMUSG00000019942	29.9101	36.4792	29.5468	36.3893	29.7764	27.4604
ENSMUSG00000019943	Atp2b1	37	34	8	2	14	4	23	17	7	8	46	6	8	17	15	29	51	9	5	12	7	18	12	18	17	18	19	10	14	17	15	32	13	14	12				ENSMUSG00000019943	39.0437	25.0417	39.0033	19.9345	29.2359	30.9961
ENSMUSG00000019944	Rhobtb1	NA	NA	NA	NA	0.9	NA	NA	NA	NA	NA	NA	NA	NA	0.3	1	NA	NA	NA	NA	NA	NA	NA	NA	NA	NA	NA	NA	NA	NA	NA	NA	NA	NA	NA	NA				ENSMUSG00000019944	0.072066	0.0793828	0.0699092	0.12302	0.168171	0.17495
ENSMUSG00000019945	1700040L02Rik	2	10	0.6	2	3	0.4	0.8	NA	4	NA	1	NA	3	7	3	3	0.8	0.5	NA	NA	0.2	0.3	0.6	NA	NA	NA	0.7	13	NA	2	0.3	NA	0.2	0.1	0.3				ENSMUSG00000019945	0.0490126	0	0	0	0	0
ENSMUSG00000019947	Arid5b	NA	0.1	0.5	NA	NA	NA	1	NA	0.7	0.4	NA	0.6	0.8	0.3	NA	0.2	8	1	NA	0.4	NA	0.7	2	NA	0.1	0.3	NA	0.2	NA	4	2	NA	0.2	0.2	0.2				ENSMUSG00000019947	9.05963	7.95786	8.90943	4.36289	6.21579	8.79346
ENSMUSG00000019948	Actr6	4	14	11	12	5	2	7	4	9	8	2	0.6	7	12	16	12	9	8	1	6	2	11	7	8	9	15	19	7	6	9	8	6	10	13	10				ENSMUSG00000019948	10.6829	12.4074	11.2276	9.11815	9.83041	9.39852
ENSMUSG00000019951	Uhrf1bp1l	30	32	46	28	65	25	50	42	34	24	69	14	37	37	57	32	41	31	12	25	18	32	29	26	31	53	90	45	24	54	47	33	25	30	36				ENSMUSG00000019951	3.66166	2.74185	3.5655	2.39298	3.62277	3.5503
ENSMUSG00000019952	Poc1b	6	5	4	7	6	3	7	2	8	9	8	3	6	6	3	6	4	7	4	3	2	4	5	7	5	5	11	5	5	21	14	4	5	3	3				ENSMUSG00000019952	0.882214	0.965383	1.0941	0.893602	0.841894	0.911108
ENSMUSG00000019960	Dusp6	65	71	27	2	61	29	18	35	50	64	68	11	38	138	29	41	5	23	33	35	62	10	8	73	39	18	47	58	69	19	16	94	21	33	11				ENSMUSG00000019960	33.0258	27.6676	44.8612	42.1971	35.7495	64.4033
ENSMUSG00000019961	Tmpo	0.9	3	0.5	2	NA	1	0.5	1	4	5	NA	2	3	1	NA	2	NA	2	0.7	0.8	NA	0.4	2	5	0.4	2	2	3	4	NA	0.3	2	0.9	2	0.3				ENSMUSG00000019961	11.2386	9.9772	12.5027	8.80688	11.3097	9.76596
ENSMUSG00000019966	Kitl	15	19	0.3	2	15	11	0.2	20	NA	25	39	7	NA	129	2	11	3	2	9	115	4	21	8	15	74	79	NA	0.2	27	NA	NA	12	4	4	5				ENSMUSG00000019966	13.926	10.5311	13.8724	6.78408	5.40008	6.77002
ENSMUSG00000019969	Psen1	90	42	47	37	37	49	51	64	62	38	94	55	41	59	50	42	97	40	50	54	52	59	72	46	61	40	123	53	45	60	56	28	44	41	50				ENSMUSG00000019969	45.1756	35.5754	33.9162	35.7545	31.8511	31.1029
ENSMUSG00000019970	Sgk1	NA	0.3	NA	NA	0.9	NA	NA	2	NA	NA	NA	0.1	0.1	2	NA	NA	0.1	NA	0.1	NA	0.5	NA	NA	NA	0.3	NA	NA	NA	NA	NA	NA	NA	NA	NA	0.1				ENSMUSG00000019970	9.18847	9.13325	10.843	5.52728	5.99423	5.93055
ENSMUSG00000019975	Ikbip	1	16	0.2	4	8	4	0.8	35	3	15	2	8	4	14	1	21	5	3	8	26	7	6	3	15	7	56	3	3	16	0.4	0.3	5	11	13	16				ENSMUSG00000019975	14.5841	12.1324	14.8456	9.39761	9.12394	10.828
ENSMUSG00000019977	Hbs1l	8	5	7	4	9	4	9	4	6	4	8	3	4	5	11	4	5	6	3	3	0.5	7	5	4	8	8	5	7	2	9	7	5	8	7	6				ENSMUSG00000019977	12.4191	11.6122	13.6143	12.1462	11.6545	13.2789
ENSMUSG00000019978	Epb41l2	0.8	3	2	3	3	1	5	2	2	3	1	0.9	2	6	NA	2	2	3	3	1	0.7	2	1	2	2	2	0.7	4	3	4	3	2	2	3	3				ENSMUSG00000019978	12.3525	13.1428	12.6751	8.46033	9.02429	11.0724
ENSMUSG00000019979	Apaf1	13	2	1	3	1	0.7	5	4	4	3	10	2	3	7	0.6	3	4	2	2	2	0.5	2	3	5	1	5	10	2	5	4	3	2	5	7	7				ENSMUSG00000019979	3.4387	2.41523	3.05499	2.62427	3.78001	3.14771
ENSMUSG00000019982	Myb	NA	NA	0.6	3	NA	NA	0.8	NA	2	NA	NA	NA	3	NA	NA	NA	NA	1	NA	NA	NA	NA	0.1	NA	NA	NA	1	4	NA	1	2	NA	NA	NA	NA				ENSMUSG00000019982	0.0519474	0.0251037	0.0623037	0.0177353	0.0111394	0.0290693
ENSMUSG00000019984	Med23	NA	0.3	0.5	1	0.9	NA	1	NA	0.7	0.8	0.5	NA	0.6	0.3	0.3	0.8	1	0.8	0.9	NA	NA	1	0.7	0.5	0.3	1	0.4	0.2	NA	NA	1	NA	0.4	0.3	0.5				ENSMUSG00000019984	2.72073	2.0666	2.73142	2.62861	3.26005	3.31913
ENSMUSG00000019986	Ahi1	NA	0.1	0.5	0.1	NA	0.3	0.7	0.3	NA	2	NA	NA	NA	NA	NA	0.6	NA	0.4	NA	0.1	0.2	6	6	1	0.3	0.8	0.7	0.5	1	0.7	NA	NA	0.2	0.3	0.2				ENSMUSG00000019986	2.53702	1.83085	3.22537	2.37136	3.17713	3.54923
ENSMUSG00000019987	Arg1	0.3	NA	NA	NA	792	NA	NA	11	NA	NA	NA	0.1	NA	3	870	NA	NA	0.1	NA	NA	0.2	NA	NA	0.3	0.5	NA	NA	NA	0.2	NA	NA	37	NA	NA	NA				ENSMUSG00000019987	0	0	0	0	0	0
ENSMUSG00000019989	Enpp3	161	1	NA	0.1	10	NA	NA	1	NA	1	125	0.4	NA	7	14	4	NA	NA	0.4	3	NA	0.4	NA	0.2	NA	0.8	NA	NA	0.4	NA	NA	0.5	NA	0.2	0.2				ENSMUSG00000019989	0.300558	0.706052	0	0	0	0.0467192
ENSMUSG00000019990	Pde7b	NA	2	NA	NA	0.9	NA	NA	NA	NA	3	NA	NA	NA	1	0.3	1	4	NA	NA	NA	NA	0.5	0.1	5	0.4	1	NA	0.2	6	NA	NA	NA	NA	NA	NA				ENSMUSG00000019990	0	0	0	0	0	0
ENSMUSG00000019992	Mtfr2	0.4	1	NA	17	NA	1	1	2	23	7	0.5	2	20	0.9	NA	0.6	2	8	1	4	0.2	0.4	NA	5	0.3	2	8	17	6	NA	0.7	5	10	13	10				ENSMUSG00000019992	26.291	22.097	29.4857	27.8223	23.9973	27.2594
ENSMUSG00000019996	Map7	NA	NA	NA	NA	0.4	NA	NA	NA	0.2	NA	0.7	NA	0.2	NA	0.4	NA	NA	NA	NA	NA	NA	NA	NA	NA	0.1	NA	NA	0.4	NA	NA	NA	NA	NA	NA	0.2				ENSMUSG00000019996	2.42264	3.77769	3.35751	3.26997	3.413	3.77345
ENSMUSG00000019997	Ctgf	NA	0.4	NA	NA	NA	4	NA	5	NA	0.9	NA	0.6	NA	4	NA	0.6	NA	NA	3	1	5	NA	NA	0.4	0.3	3	NA	NA	1	NA	NA	6	0.3	0.2	0.1				ENSMUSG00000019997	83.4004	47.3548	97.3914	74.1525	54.0732	59.5549
ENSMUSG00000019998	Stx7	1	2	NA	0.5	2	0.1	0.5	0.9	0.2	0.6	0.8	NA	0.5	2	0.8	0.5	2	0.7	1	2	NA	0.4	NA	0.8	0.3	0.8	NA	0.5	0.8	NA	NA	0.5	0.2	0.1	NA				ENSMUSG00000019998	19.9442	21.9705	19.5222	16.5864	15.9677	15.7829
ENSMUSG00000020000	Moxd1	NA	2	NA	NA	NA	NA	NA	NA	NA	NA	NA	NA	NA	NA	NA	1	NA	NA	2	NA	NA	NA	NA	NA	0.1	NA	NA	NA	NA	NA	NA	0.5	0.7	NA	NA				ENSMUSG00000020000	4.52979	4.89482	4.48091	6.36444	8.38894	11.9122
ENSMUSG00000020003	Pex7	20	12	5	14	56	13	10	9	20	6	16	5	25	9	55	9	10	11	5	12	9	11	8	7	4	14	23	19	9	7	6	11	5	4	5				ENSMUSG00000020003	5.78572	6.65966	6.16056	6.95762	5.94934	5.64674
ENSMUSG00000020009	Ifngr1	214	19	60	76	53	39	88	79	83	19	200	20	174	88	23	20	110	102	23	111	52	11	9	20	24	252	129	140	22	225	290	100	13	9	12				ENSMUSG00000020009	7.32087	5.30673	8.00912	10.099	9.59948	12.2347
ENSMUSG00000020010	Vnn3	NA	NA	NA	NA	8	NA	NA	NA	NA	NA	NA	NA	NA	NA	7	NA	0.1	0.1	NA	NA	NA	NA	NA	NA	NA	NA	0.8	NA	NA	NA	NA	NA	NA	NA	NA				ENSMUSG00000020010	0	0	0	0	0	0
ENSMUSG00000020014	Cfap54	NA	6	NA	NA	NA	10	0.2	NA	0.4	2	NA	NA	NA	4	NA	9	NA	NA	1	0.1	25	6	5	1	0.9	0.1	3	1	2	NA	NA	1	0.4	0.3	NA				ENSMUSG00000020014	0	0.00459636	0	0.00432967	0	0
ENSMUSG00000020015	Cdk17	0.8	2	3	3	5	2	6	1	3	2	0.8	0.6	3	10	2	2	3	5	0.9	2	2	5	5	2	2	1	4	6	3	8	11	4	2	1	0.9				ENSMUSG00000020015	19.0663	16.0652	25.0593	10.849	16.1171	15.9608
ENSMUSG00000020017	Hal	NA	NA	NA	NA	256	NA	NA	1	NA	NA	0.4	NA	0.8	1	197	0.1	8	NA	NA	4	NA	NA	NA	NA	0.1	NA	2	NA	NA	NA	NA	NA	0.1	NA	NA				ENSMUSG00000020017	0	0	0	0	0	0
ENSMUSG00000020019	Ntn4	4	2	0.2	NA	9	4	NA	0.9	NA	2	7	0.6	NA	16	0.5	0.7	NA	0.5	0.3	0.1	1	1	1	0.8	0.2	2	NA	NA	2	NA	NA	2	NA	NA	NA				ENSMUSG00000020019	0.265198	0.160197	0.215359	0.628758	0.66346	0.587425
ENSMUSG00000020021	Fgd6	2	NA	0.2	NA	NA	NA	1	NA	0.1	0.3	5	NA	0.2	2	0.5	NA	2	0.3	0.5	NA	NA	NA	NA	0.2	0.3	NA	NA	0.2	NA	NA	0.7	0.5	0.7	0.9	3				ENSMUSG00000020021	0.908545	1.14811	0.994171	0.909166	1.20366	1.00806
ENSMUSG00000020022	Ndufa12	378	173	122	136	261	372	62	177	185	183	284	327	189	93	336	190	180	77	292	344	427	280	229	127	252	368	75	114	156	39	40	162	201	254	198				ENSMUSG00000020022	6.641	10.4974	6.79645	19.9803	16.7137	14.826
ENSMUSG00000020023	Tmcc3	0.4	NA	NA	NA	NA	NA	NA	NA	NA	NA	NA	NA	NA	0.3	NA	NA	NA	NA	NA	NA	NA	NA	NA	NA	NA	NA	NA	NA	NA	NA	NA	NA	NA	NA	NA				ENSMUSG00000020023	1.69011	1.64708	1.86723	2.341	4.51733	3.12508
ENSMUSG00000020024	Cep83	0.9	2	6	5	0.9	0.4	2	1	6	2	0.3	0.9	6	2	0.9	2	2	2	0.5	2	0.5	3	3	1	2	2	2	5	1	3	4	2	2	2	1				ENSMUSG00000020024	1.96071	2.70989	5.12648	1.10675	2.28723	3.00631
ENSMUSG00000020027	Socs2	NA	2	NA	4	NA	NA	NA	0.1	NA	0.3	NA	NA	NA	0.1	NA	1	NA	NA	NA	NA	NA	0.1	0.6	0.2	0.1	0.3	NA	NA	NA	NA	NA	0.5	NA	0.3	NA				ENSMUSG00000020027	0.0963306	0.221405	0.123285	0.0748675	0.108322	0.0755995
ENSMUSG00000020029	Nudt4	4	1	0.9	1	1	1	0.7	1	1	1	3	2	1	2	2	1	0.5	3	2	3	2	3	2	2	3	2	7	0.5	2	0.7	0.3	2	2	0.7	1				ENSMUSG00000020029	61.1285	56.5267	64.3001	60.6916	66.6865	68.8704
ENSMUSG00000020032	Nuak1	NA	0.8	NA	NA	0.9	5	0.1	3	NA	0.8	NA	3	NA	6	NA	0.6	0.1	0.1	0.9	1	2	2	2	0.2	0.6	2	NA	0.2	0.4	NA	NA	1	0.3	0.3	0.3				ENSMUSG00000020032	21.6115	14.5727	21.712	7.52355	12.0044	10.5034
ENSMUSG00000020034	Tcp11l2	4	31	71	63	71	63	483	101	28	29	8	6	31	249	113	39	159	260	36	51	115	33	23	51	24	103	526	46	55	413	535	6	5	3	8				ENSMUSG00000020034	0.248308	0.219222	0.214768	0.347794	0.450545	0.427541
ENSMUSG00000020038	Cry1	12	6	15	9	17	6	13	5	6	5	21	5	5	11	8	9	3	3	5	5	8	7	11	5	6	3	13	6	5	15	16	3	4	6	4				ENSMUSG00000020038	2.37512	3.07575	3.18841	2.87962	3.96131	3.25758
ENSMUSG00000020042	Btbd11	NA	1	3	NA	NA	0.5	NA	NA	0.6	0.4	0.4	0.9	0.5	2	0.3	3	NA	1	2	NA	0.2	12	11	0.8	0.7	2	NA	0.5	0.8	11	14	7	6	2	6				ENSMUSG00000020042	0.339457	0.297816	0.333218	0.395511	0.589268	0.291154
ENSMUSG00000020044	Timp3	2	96	NA	7	76	554	0.3	199	3	104	3	162	2	888	5	169	NA	2	101	122	188	73	18	180	296	3424	0.7	3	173	NA	NA	20	8	2	9				ENSMUSG00000020044	7.72176	3.22709	8.64592	4.37925	7.06661	5.75564
ENSMUSG00000020048	Hsp90b1	NA	1	0.4	0.4	2	NA	0.3	1	0.2	0.9	0.4	NA	NA	0.3	3	0.5	3	0.3	NA	0.7	NA	0.2	NA	0.4	0.2	2	0.1	0.1	0.8	NA	0.3	0.9	0.4	0.5	0.7				ENSMUSG00000020048	82.534	73.0188	127.338	61.6443	72.0114	100.717
ENSMUSG00000020051	Pah	NA	NA	NA	NA	423	NA	NA	NA	NA	NA	NA	NA	NA	46	414	NA	NA	NA	NA	NA	NA	NA	NA	NA	NA	NA	NA	NA	0.2	NA	NA	NA	NA	NA	NA				ENSMUSG00000020051	0	0	0	0	0	0
ENSMUSG00000020052	Ascl1	NA	0.1	NA	NA	NA	2	NA	NA	NA	136	NA	0.2	NA	NA	0.3	NA	NA	NA	3	NA	30	10	48	211	0.3	NA	NA	NA	213	NA	NA	0.5	NA	NA	NA				ENSMUSG00000020052	0	0	0	0	0.0402978	0
ENSMUSG00000020053	Igf1	NA	0.1	NA	NA	6	NA	NA	NA	NA	NA	NA	NA	NA	0.3	9	0.3	4	NA	NA	2	0.2	NA	NA	0.6	0.1	0.9	NA	NA	NA	NA	NA	NA	NA	NA	NA				ENSMUSG00000020053	0	0	0	0	0	0
ENSMUSG00000020056	Ccdc53	9	5	9	6	8	5	8	6	5	2	6	2	5	6	8	4	7	7	5	12	1	4	4	3	6	12	8	6	4	13	12	7	5	3	3				ENSMUSG00000020056	2.619	3.28947	2.37964	2.81376	1.98985	2.02412
ENSMUSG00000020057	Dram1	NA	NA	NA	NA	NA	0.3	NA	NA	0.1	NA	NA	0.2	0.2	0.6	NA	NA	12	NA	0.9	5	NA	0.1	NA	1	0.4	3	NA	0.2	1	NA	0.3	0.5	0.7	3	2				ENSMUSG00000020057	0.369671	0.370592	0.495253	0.447551	0.43852	0.35211
ENSMUSG00000020059	Sycp3	NA	NA	NA	NA	NA	NA	NA	NA	NA	NA	NA	NA	NA	NA	NA	NA	NA	NA	NA	NA	NA	NA	NA	NA	NA	NA	NA	NA	NA	NA	NA	NA	0.4	0.2	0.3				ENSMUSG00000020059	0.333797	0.736405	0.39164	0.148645	0.497935	0.588793
[truncated: 14,816 more rows]

## Sheet: Sheet1
Pearson Correlation
	M cell	Sox2+ supporting cells	T cell	T cell induced from hematopoietic progenitor cell	adipocyte	astrocyte	b cell, CD19+	cardiac muscle cell	common myeloid progenitor	enteric neuron derived neurosphere	enterocyte	fibroblast	granulocyte macrophage progenitor	hepatic sinusoidal endothelial cell	hepatocyte	inner ear hair cell	macrophage	megakaryocyte	meningeal cell	mesenchymal stem cell	microglial cell	neuron	neuron, granule cell	parasympathetic neuron derived neurosphere	schwann cell	smooth muscle cell	stem cell	stem cell (cKit+ Sca1- lineage-)	sympathetic neuron derived neurosphere	t cell, CD4+	t cell, CD8+	tracheal epithelial cells, differentiation to ciliated epithelial cells	trophoblast stem cell line B1 differentiation	trophoblast stem cell line R1AB differentiation	trophoblast stem cell line Rybp differentiation
E14(e14)_1_MBA	0.0291115	0.0495061	0.0374203	0.0449174	0.0142372	0.0458628	0.0277017	0.0629722	0.0119416	0.055574	0.0395897	0.061146	0.0113756	0.0247689	0.0113446	0.0346863	0.0439797	0.0281432	0.049854	0.0383946	0.0517992	0.0648282	0.0457349	0.0591353	0.0637151	0.0634385	0.000599982	0.0202545	0.0709546	0.0726511	0.0697322	0.0858055	0.0902503	0.10812	0.0693526
E14(e14)_2_MBA	0.0323939	0.0510219	0.0397854	0.0471115	0.0139863	0.0501735	0.0280191	0.0636471	0.0135273	0.0575958	0.0421446	0.06128	0.0136034	0.0242229	0.0110351	0.036149	0.0472163	0.0292168	0.0565754	0.0418	0.0516968	0.0643859	0.0433343	0.060607	0.0687546	0.0640266	0.000874305	0.0222324	0.0706522	0.0745798	0.071518	0.0870259	0.0915929	0.10896	0.0729864
E14(e14)_3_MBA	0.0366425	0.061277	0.0462136	0.0513986	0.0137489	0.0663795	0.0302345	0.081102	0.0156122	0.0628369	0.0443046	0.0773368	0.0145327	0.0326221	0.0111065	0.0436794	0.0539392	0.0313335	0.073211	0.0527718	0.0665575	0.0731412	0.0573457	0.0666178	0.079907	0.0823892	0.00119671	0.0268666	0.0811072	0.0799944	0.0797615	0.0949666	0.102018	0.120357	0.0893142
JM8(jm8)_1_MBA	0.0279553	0.0453647	0.0335671	0.0392166	0.012403	0.0611387	0.0244855	0.0668539	0.0106444	0.0458602	0.0326041	0.0714079	0.0109872	0.0264524	0.0088727	0.0314379	0.0453437	0.0241523	0.0658541	0.041763	0.0620709	0.0506145	0.0385221	0.0487683	0.0698672	0.0591938	0.000403218	0.0181225	0.0570229	0.0635875	0.0634798	0.0860703	0.0849204	0.105796	0.0704789
JM8(jm8)_2_MBA	0.0254668	0.043582	0.0333164	0.0383201	0.0122964	0.0518632	0.0245297	0.0620202	0.0100841	0.0430006	0.0295718	0.0616783	0.00964011	0.0251787	0.00904137	0.0299172	0.0413012	0.0231041	0.055045	0.0376206	0.0560827	0.0500388	0.0390774	0.0463269	0.0646659	0.0561073	4.86591e-05	0.0174918	0.0554671	0.0624389	0.0631783	0.0837531	0.082586	0.104976	0.0681093
JM8(jm8)_3_MBA	0.0442713	0.0745533	0.0537818	0.0609035	0.0169111	0.0735524	0.034378	0.0929014	0.0183057	0.0782994	0.0549829	0.0794808	0.01743	0.0415292	0.0154292	0.0534902	0.0631265	0.0370359	0.0792399	0.0587982	0.0738532	0.0848637	0.0542917	0.0833261	0.0962422	0.0900552	0.00203683	0.0319994	0.0934863	0.0911319	0.0917808	0.110542	0.114072	0.142392	0.0915334
	R square values
E14(e14)_1_MBA	0.000847482	0.00245085	0.00140028	0.00201757	0.000202697	0.0021034	0.000767384	0.0039655	0.000142601	0.00308847	0.00156735	0.00373883	0.000129405	0.000613499	0.0001287	0.00120314	0.00193421	0.00079204	0.00248542	0.00147414	0.00268316	0.00420269	0.00209168	0.00349698	0.00405961	0.00402444	3.59978e-07	0.000410247	0.00503455	0.00527819	0.00486258	0.00736259	0.00814512	0.01169	0.00480979
E14(e14)_2_MBA	0.00104937	0.00260324	0.00158288	0.00221949	0.000195618	0.00251738	0.000785067	0.00405095	0.000182988	0.00331728	0.00177617	0.00375524	0.000185052	0.00058675	0.000121773	0.00130675	0.00222938	0.000853622	0.00320077	0.00174724	0.00267256	0.00414555	0.00187786	0.0036732	0.00472719	0.0040994	7.64408e-07	0.00049428	0.00499173	0.00556215	0.00511482	0.00757351	0.00838925	0.0118723	0.00532701
E14(e14)_3_MBA	0.00134267	0.00375487	0.0021357	0.00264182	0.000189031	0.00440623	0.000914123	0.00657754	0.00024374	0.00394848	0.0019629	0.00598098	0.0002112	0.0010642	0.000123354	0.00190789	0.00290944	0.000981788	0.00535985	0.00278486	0.0044299	0.00534964	0.00328853	0.00443794	0.00638513	0.00678797	1.43213e-06	0.000721816	0.00657838	0.00639911	0.0063619	0.00901866	0.0104077	0.0144859	0.00797702
JM8(jm8)_1_MBA	0.000781497	0.00205795	0.00112675	0.00153794	0.000153834	0.00373795	0.00059954	0.00446944	0.000113303	0.00210316	0.00106303	0.00509909	0.000120719	0.000699731	7.87247e-05	0.000988343	0.00205605	0.000583331	0.00433677	0.00174415	0.0038528	0.00256183	0.00148395	0.00237835	0.00488142	0.0035039	1.62585e-07	0.000328424	0.00325161	0.00404337	0.00402968	0.00740809	0.00721148	0.0111928	0.00496727
JM8(jm8)_2_MBA	0.000648557	0.00189939	0.00110998	0.00146843	0.000151202	0.00268979	0.000601705	0.0038465	0.000101689	0.00184905	0.000874489	0.00380421	9.29318e-05	0.000633968	8.17463e-05	0.00089504	0.00170579	0.0005338	0.00302995	0.00141531	0.00314527	0.00250389	0.00152704	0.00214618	0.00418168	0.00314803	2.36771e-09	0.000305962	0.0030766	0.00389862	0.0039915	0.00701458	0.00682045	0.01102	0.00463887
JM8(jm8)_3_MBA	0.00195995	0.00555819	0.00289248	0.00370924	0.000285984	0.00540996	0.00118184	0.00863066	0.000335098	0.0061308	0.00302312	0.0063172	0.000303805	0.00172467	0.00023806	0.0028612	0.00398496	0.00137165	0.00627895	0.00345723	0.0054543	0.00720184	0.00294759	0.00694325	0.00926255	0.00810994	4.14868e-06	0.00102396	0.00873969	0.00830502	0.00842371	0.0122194	0.0130124	0.0202755	0.00837836
