# Supplementary material for: A Novel Chemically Differentiated Mouse Embryonic Stem Cell-Based Model to Study Liver Stages of Plasmodium berghei
Source: Stem Cell Reports. 2020 May 21;14(6):1123–34. doi: 10.1016/j.stemcr.2020.04.010 (PMC7355138; doi:10.1016/j.stemcr.2020.04.010)
Supplement: Table S2. Gene Ontology Enrichment Analysis of DE Genes in MBA-differentiated Mouse ESCs [file mmc3.xls]

## Sheet: Supplementary Table2_Goseqanaly
category	over_represented_pvalue	under_represented_pvalue	numDEInCat	numInCat	term	ontology
2620	GO:0005622	1.41519e-161	1	6345	12154	intracellular	CC
11605	GO:0044424	2.85926e-156	1	6234	11940	intracellular part	CC
11052	GO:0043226	3.35969e-146	1	5998	11464	organelle	CC
11053	GO:0043227	1.0208e-133	1	5528	10499	membrane-bounded organelle	CC
11055	GO:0043229	1.0253e-132	1	5500	10427	intracellular organelle	CC
2672	GO:0005737	2.29526e-128	1	4942	9200	cytoplasm	CC
11057	GO:0043231	5.49365e-111	1	4934	9344	intracellular membrane-bounded organelle	CC
11501	GO:0044237	2.73801e-92	1	4472	8378	cellular metabolic process	BP
2556	GO:0005488	2.26971e-91	1	5975	11730	binding	MF
11619	GO:0044444	4.17715e-82	1	3322	6137	cytoplasmic part	CC
3854	GO:0008152	1.41433e-79	1	5013	9772	metabolic process	BP
11502	GO:0044238	9.02959e-78	1	4534	8669	primary metabolic process	BP
16156	GO:0071704	1.45101e-76	1	4685	9048	organic substance metabolic process	BP
11518	GO:0044260	5.78196e-67	1	3357	6205	cellular macromolecule metabolic process	BP
3345	GO:0006807	3.35767e-62	1	3022	5539	nitrogen compound metabolic process	BP
16220	GO:0071840	9.76445e-62	1	2523	4461	cellular component organization or biogenesis	BP
9371	GO:0034641	1.06749e-61	1	2872	5233	cellular nitrogen compound metabolic process	BP
11603	GO:0044422	2.01086e-58	1	2653	4909	organelle part	CC
11621	GO:0044446	2.33471e-58	1	2561	4723	intracellular organelle part	CC
2909	GO:0006139	2.74258e-58	1	2732	4966	nucleobase-containing compound metabolic process	BP
2622	GO:0005634	8.233e-58	1	3107	5821	nucleus	CC
12428	GO:0046483	1.25116e-57	1	2788	5090	heterocycle metabolic process	BP
5556	GO:0016043	1.65904e-57	1	2457	4351	cellular component organization	BP
11016	GO:0043170	7.37549e-56	1	3738	7191	macromolecule metabolic process	BP
17658	GO:1901360	1.28394e-55	1	2878	5304	organic cyclic compound metabolic process	BP
3301	GO:0006725	3.40505e-55	1	2795	5128	cellular aromatic compound metabolic process	BP
2568	GO:0005515	5.99233e-53	1	3779	7217	protein binding	MF
11510	GO:0044249	8.32501e-49	1	2454	4503	cellular biosynthetic process	BP
16947	GO:0090304	7.51357e-48	1	2186	3945	nucleic acid metabolic process	BP
7754	GO:0031323	1.02114e-46	1	2531	4608	regulation of cellular metabolic process	BP
4244	GO:0009058	1.26923e-44	1	2522	4696	biosynthetic process	BP
16683	GO:0080090	1.82424e-44	1	2521	4633	regulation of primary metabolic process	BP
17711	GO:1901576	3.68076e-44	1	2485	4622	organic substance biosynthetic process	BP
9374	GO:0034645	1.83311e-43	1	2050	3704	cellular macromolecule biosynthetic process	BP
4685	GO:0010467	1.87657e-42	1	2282	4253	gene expression	BP
6469	GO:0019222	5.45026e-42	1	2803	5287	regulation of metabolic process	BP
4245	GO:0009059	1.73327e-41	1	2098	3828	macromolecule biosynthetic process	BP
3464	GO:0006996	4.24319e-41	1	1461	2511	organelle organization	BP
11636	GO:0044464	8.57658e-41	1	6932	14882	cell part	CC
2621	GO:0005623	1.20983e-40	1	6942	14914	cell	CC
5571	GO:0016070	3.6335e-40	1	1916	3446	RNA metabolic process	BP
6466	GO:0019219	5.03519e-38	1	1933	3463	regulation of nucleobase-containing compound metabolic process	BP
13659	GO:0051171	6.70085e-38	1	1959	3517	regulation of nitrogen compound metabolic process	BP
15333	GO:0070062	6.04949e-35	1	1385	2556	extracellular vesicular exosome	CC
11056	GO:0043230	6.55775e-35	1	1388	2562	extracellular organelle	CC
15306	GO:0065010	6.55775e-35	1	1388	2562	extracellular membrane-bounded organelle	CC
14566	GO:0060255	8.23648e-35	1	2385	4503	regulation of macromolecule metabolic process	BP
11054	GO:0043228	1.57184e-34	1	1776	3283	non-membrane-bounded organelle	CC
11058	GO:0043232	1.57184e-34	1	1776	3283	intracellular non-membrane-bounded organelle	CC
8072	GO:0031982	2.62171e-34	1	1767	3329	vesicle	CC
11680	GO:0044710	4.22185e-34	1	2403	4558	single-organism metabolic process	BP
13665	GO:0051179	6.7182e-33	1	2483	4686	localization	BP
11523	GO:0044267	1.07982e-32	1	1766	3233	cellular protein metabolic process	BP
11013	GO:0043167	9.55627e-32	1	2905	5495	ion binding	MF
18444	GO:2000112	1.10909e-31	1	1694	3056	regulation of cellular macromolecule biosynthetic process	BP
11526	GO:0044271	1.88607e-31	1	1792	3273	cellular nitrogen compound biosynthetic process	BP
13019	GO:0048518	4.19418e-31	1	2154	4030	positive regulation of biological process	BP
3340	GO:0006796	6.99054e-31	1	1698	3062	phosphate-containing compound metabolic process	BP
13024	GO:0048523	9.37361e-31	1	1776	3268	negative regulation of cellular process	BP
7757	GO:0031326	9.97917e-31	1	1797	3280	regulation of cellular biosynthetic process	BP
6170	GO:0018130	1.0653e-30	1	1762	3219	heterocycle biosynthetic process	BP
8077	GO:0031988	1.15641e-30	1	1627	3086	membrane-bounded vesicle	CC
5034	GO:0012505	1.2033e-30	1	1635	2981	endomembrane system	CC
17121	GO:0097159	1.26445e-30	1	2694	5177	organic cyclic compound binding	MF
17661	GO:1901363	1.42678e-30	1	2663	5109	heterocyclic compound binding	MF
4720	GO:0010556	1.92035e-30	1	1736	3162	regulation of macromolecule biosynthetic process	BP
13020	GO:0048519	3.63652e-30	1	1943	3637	negative regulation of biological process	BP
13023	GO:0048522	5.34873e-30	1	1942	3595	positive regulation of cellular process	BP
8723	GO:0032991	6.09587e-30	1	2273	4416	macromolecular complex	CC
4686	GO:0010468	1.23875e-29	1	1886	3513	regulation of gene expression	BP
6544	GO:0019438	1.61275e-29	1	1759	3225	aromatic compound biosynthetic process	BP
13704	GO:0051252	1.97741e-29	1	1599	2882	regulation of RNA metabolic process	BP
9381	GO:0034654	2.01285e-29	1	1727	3158	nucleobase-containing compound biosynthetic process	BP
17660	GO:1901362	2.31573e-29	1	1806	3329	organic cyclic compound biosynthetic process	BP
4548	GO:0009889	2.7208e-29	1	1816	3341	regulation of biosynthetic process	BP
9827	GO:0035556	2.97187e-29	1	1116	1918	intracellular signal transduction	BP
18993	GO:2001141	4.68693e-29	1	1560	2807	regulation of RNA biosynthetic process	BP
3339	GO:0006793	4.74669e-29	1	1710	3106	phosphorus metabolic process	BP
3027	GO:0006355	8.13241e-29	1	1551	2790	regulation of transcription, DNA-templated	BP
8563	GO:0032774	3.67438e-28	1	1580	2860	RNA biosynthetic process	BP
11458	GO:0044085	4.93874e-28	1	1039	1823	cellular component biogenesis	BP
3023	GO:0006351	5.6345e-28	1	1567	2835	transcription, DNA-templated	BP
6571	GO:0019538	8.96578e-28	1	2166	4150	protein metabolic process	BP
4581	GO:0009987	3.04966e-27	1	6348	13698	cellular process	BP
11165	GO:0043412	3.19862e-27	1	1475	2644	macromolecule modification	BP
1587	GO:0003824	3.82559e-27	1	2710	5277	catalytic activity	MF
18026	GO:1902589	7.63637e-27	1	996	1704	single-organism organelle organization	BP
8400	GO:0032502	1.51227e-25	1	2491	4814	developmental process	BP
7041	GO:0022626	2.49707e-25	1	73	93	cytosolic ribosome	CC
11701	GO:0044767	3.06496e-25	1	2478	4790	single-organism developmental process	BP
15305	GO:0065009	2.41727e-24	1	1138	2036	regulation of molecular function	BP
8754	GO:0033036	7.89787e-24	1	1103	1960	macromolecule localization	BP
11602	GO:0044421	1.77173e-23	1	1730	3425	extracellular region part	CC
2741	GO:0005840	2.10622e-23	1	128	201	ribosome	CC
7119	GO:0030055	2.30663e-23	1	250	354	cell-substrate junction	CC
13629	GO:0051128	2.3073e-23	1	929	1609	regulation of cellular component organization	BP
3820	GO:0008104	2.59347e-23	1	964	1688	protein localization	BP
2673	GO:0005739	2.87398e-23	1	865	1641	mitochondrion	CC
2784	GO:0005912	3.12124e-23	1	279	401	adherens junction	CC
2793	GO:0005925	3.27205e-23	1	243	343	focal adhesion	CC
7040	GO:0022625	3.54821e-23	1	45	48	cytosolic large ribosomal subunit	CC
7029	GO:0022607	3.85611e-23	1	950	1678	cellular component assembly	BP
3101	GO:0006464	4.48984e-23	1	1407	2547	cellular protein modification process	BP
10179	GO:0036211	4.48984e-23	1	1407	2547	protein modification process	BP
2734	GO:0005829	4.74532e-23	1	764	1359	cytosol	CC
7643	GO:0031090	5.92027e-23	1	851	1522	organelle membrane	CC
3499	GO:0007049	9.416e-23	1	753	1278	cell cycle	BP
13199	GO:0048856	9.69201e-23	1	2227	4291	anatomical structure development	BP
2792	GO:0005924	1.50786e-22	1	245	349	cell-substrate adherens junction	CC
11591	GO:0044391	1.69576e-22	1	92	136	ribosomal subunit	CC
12597	GO:0046872	2.98825e-22	1	1927	3615	metal ion binding	MF
1544	GO:0003676	3.3195e-22	1	1705	3267	nucleic acid binding	MF
4552	GO:0009893	3.33314e-22	1	1262	2295	positive regulation of metabolic process	BP
4499	GO:0009653	3.57488e-22	1	1221	2180	anatomical structure morphogenesis	BP
7118	GO:0030054	5.80911e-22	1	652	1077	cell junction	CC
4750	GO:0010604	6.63867e-22	1	1137	2043	positive regulation of macromolecule metabolic process	BP
13691	GO:0051234	8.82949e-22	1	1976	3794	establishment of localization	BP
7755	GO:0031324	9.36606e-22	1	882	1544	negative regulation of cellular metabolic process	BP
13209	GO:0048869	1.30484e-21	1	1795	3409	cellular developmental process	BP
11015	GO:0043169	1.91062e-21	1	1960	3694	cation binding	MF
5516	GO:0015934	8.98359e-21	1	59	73	large ribosomal subunit	CC
1574	GO:0003735	1.01142e-20	1	86	128	structural constituent of ribosome	MF
13662	GO:0051174	1.3225e-20	1	898	1571	regulation of phosphorus metabolic process	BP
4551	GO:0009892	1.40355e-20	1	963	1740	negative regulation of metabolic process	BP
7756	GO:0031325	1.45636e-20	1	1179	2138	positive regulation of cellular metabolic process	BP
15380	GO:0070161	1.48013e-20	1	282	416	anchoring junction	CC
6467	GO:0019220	1.56752e-20	1	895	1566	regulation of phosphate metabolic process	BP
3634	GO:0007275	3.2928e-20	1	2151	4166	multicellular organismal development	BP
11414	GO:0043933	3.37194e-20	1	802	1417	macromolecular complex subunit organization	BP
13141	GO:0048731	6.91161e-20	1	1889	3621	system development	BP
6683	GO:0019899	1.68149e-19	1	836	1455	enzyme binding	MF
13091	GO:0048646	1.71795e-19	1	577	955	anatomical structure formation involved in morphogenesis	BP
7169	GO:0030154	1.85705e-19	1	1679	3202	cell differentiation	BP
4242	GO:0009056	2.31235e-19	1	1190	2192	catabolic process	BP
4574	GO:0009966	2.65854e-19	1	1178	2131	regulation of signal transduction	BP
3348	GO:0006810	4.83076e-19	1	1906	3693	transport	BP
11465	GO:0044093	5.81287e-19	1	682	1169	positive regulation of molecular function	BP
17710	GO:1901575	6.85403e-19	1	1103	2016	organic substance catabolic process	BP
8926	GO:0033554	8.05746e-19	1	694	1214	cellular response to stress	BP
1567	GO:0003723	9.66023e-19	1	805	1485	RNA binding	MF
13408	GO:0050790	1.16831e-18	1	896	1611	regulation of catalytic activity	BP
17702	GO:1901564	1.1757e-18	1	991	1810	organonitrogen compound metabolic process	BP
12994	GO:0048468	1.25886e-18	1	995	1776	cell development	BP
3475	GO:0007010	1.31782e-18	1	539	881	cytoskeleton organization	BP
11509	GO:0044248	1.39694e-18	1	1049	1910	cellular catabolic process	BP
5656	GO:0016265	1.5381e-18	1	915	1671	death	BP
3416	GO:0006915	1.93476e-18	1	851	1546	apoptotic process	BP
11060	GO:0043234	1.96855e-18	1	1915	3755	protein complex	CC
13919	GO:0051641	2.84614e-18	1	1158	2132	cellular localization	BP
5682	GO:0016310	2.9111e-18	1	971	1735	phosphorylation	BP
3901	GO:0008219	3.00035e-18	1	911	1666	cell death	BP
13056	GO:0048583	3.17257e-18	1	1441	2700	regulation of response to stimulus	BP
7081	GO:0023051	3.58022e-18	1	1310	2413	regulation of signaling	BP
5032	GO:0012501	3.96639e-18	1	864	1575	programmed cell death	BP
4784	GO:0010646	4.79585e-18	1	1312	2418	regulation of cell communication	BP
8721	GO:0032989	5.88426e-18	1	625	1048	cellular component morphogenesis	BP
16211	GO:0071822	6.41784e-18	1	718	1267	protein complex subunit organization	BP
17320	GO:0098588	7.37878e-18	1	594	1017	bounding membrane of organelle	CC
10956	GO:0043067	7.72447e-18	1	682	1211	regulation of programmed cell death	BP
2718	GO:0005794	7.93627e-18	1	669	1149	Golgi apparatus	CC
4526	GO:0009790	8.44005e-18	1	613	1035	embryo development	BP
294	GO:0000902	9.10929e-18	1	589	977	cell morphogenesis	BP
4986	GO:0010941	1.04807e-17	1	720	1287	regulation of cell death	BP
4751	GO:0010605	1.54276e-17	1	871	1585	negative regulation of macromolecule metabolic process	BP
8215	GO:0032268	1.81995e-17	1	764	1353	regulation of cellular protein metabolic process	BP
7010	GO:0022402	1.87916e-17	1	536	901	cell cycle process	BP
11608	GO:0044428	2.19557e-17	1	1001	1859	nuclear part	CC
11726	GO:0044822	2.95197e-17	1	621	1124	poly(A) RNA binding	MF
11845	GO:0045184	2.95698e-17	1	734	1302	establishment of protein localization	BP
3672	GO:0007399	3.22868e-17	1	947	1679	nervous system development	BP
10900	GO:0042981	3.45399e-17	1	671	1195	regulation of apoptotic process	BP
17743	GO:1901657	3.48524e-17	1	554	941	glycosyl compound metabolic process	BP
7793	GO:0031399	4.44319e-17	1	612	1051	regulation of protein modification process	BP
5897	GO:0016740	4.8747e-17	1	1110	2027	transferase activity	MF
13698	GO:0051246	5.94552e-17	1	965	1783	regulation of protein metabolic process	BP
6585	GO:0019637	8.31862e-17	1	809	1453	organophosphate metabolic process	BP
17581	GO:1901135	8.96363e-17	1	841	1513	carbohydrate derivative metabolic process	BP
10962	GO:0043085	1.13892e-16	1	550	933	positive regulation of catalytic activity	BP
3422	GO:0006928	1.30542e-16	1	766	1342	cellular component movement	BP
11531	GO:0044281	1.69975e-16	1	1195	2262	small molecule metabolic process	BP
18001	GO:1902531	2.3089e-16	1	753	1320	regulation of intracellular signal transduction	BP
7758	GO:0031327	2.77324e-16	1	637	1104	negative regulation of cellular biosynthetic process	BP
4283	GO:0009116	3.15774e-16	1	544	928	nucleoside metabolic process	BP
13761	GO:0051338	4.39793e-16	1	381	615	regulation of transferase activity	BP
13410	GO:0050793	4.65502e-16	1	1003	1843	regulation of developmental process	BP
2751	GO:0005856	4.68587e-16	1	1012	1853	cytoskeleton	CC
15304	GO:0065008	5.34853e-16	1	1403	2671	regulation of biological quality	BP
15300	GO:0065003	6.16964e-16	1	624	1116	macromolecular complex assembly	BP
133	GO:0000278	7.18874e-16	1	397	649	mitotic cell cycle	BP
4286	GO:0009119	8.4131e-16	1	537	917	ribonucleoside metabolic process	BP
4306	GO:0009141	1.03497e-15	1	510	864	nucleoside triphosphate metabolic process	BP
8069	GO:0031974	1.42743e-15	1	893	1677	membrane-enclosed lumen	CC
2969	GO:0006259	2.22169e-15	1	477	830	DNA metabolic process	BP
11247	GO:0043549	2.27793e-15	1	354	567	regulation of kinase activity	BP
4549	GO:0009890	2.37556e-15	1	644	1128	negative regulation of biosynthetic process	BP
13740	GO:0051301	2.64187e-15	1	418	696	cell division	BP
13718	GO:0051270	2.74504e-15	1	384	622	regulation of cellular component movement	BP
4359	GO:0009199	2.95419e-15	1	500	847	ribonucleoside triphosphate metabolic process	BP
15690	GO:0070727	3.03198e-15	1	591	1024	cellular macromolecule localization	BP
13016	GO:0048513	3.35066e-15	1	1415	2718	organ development	BP
9355	GO:0034613	3.40176e-15	1	588	1019	cellular protein localization	BP
4365	GO:0009205	3.40553e-15	1	498	844	purine ribonucleoside triphosphate metabolic process	BP
11525	GO:0044270	3.73175e-15	1	597	1036	cellular nitrogen compound catabolic process	BP
10543	GO:0042278	3.98108e-15	1	528	905	purine nucleoside metabolic process	BP
5198	GO:0015031	4.48172e-15	1	672	1204	protein transport	BP
9382	GO:0034655	5.44556e-15	1	580	1004	nucleobase-containing compound catabolic process	BP
4309	GO:0009144	5.62727e-15	1	500	850	purine nucleoside triphosphate metabolic process	BP
15315	GO:0070013	5.89157e-15	1	862	1617	intracellular organelle lumen	CC
3436	GO:0006950	6.91025e-15	1	1306	2569	response to stress	BP
4722	GO:0010558	6.93796e-15	1	610	1065	negative regulation of macromolecule biosynthetic process	BP
18445	GO:2000113	7.64577e-15	1	585	1015	negative regulation of cellular macromolecule biosynthetic process	BP
11059	GO:0043233	7.79798e-15	1	864	1622	organelle lumen	CC
18024	GO:1902582	7.85967e-15	1	558	977	single-organism intracellular transport	BP
12305	GO:0046128	7.98717e-15	1	525	901	purine ribonucleoside metabolic process	BP
12542	GO:0046700	8.73297e-15	1	598	1042	heterocycle catabolic process	BP
12401	GO:0046434	9.07308e-15	1	515	873	organophosphate catabolic process	BP
10396	GO:0040011	1.19515e-14	1	704	1251	locomotion	BP
5753	GO:0016477	1.32878e-14	1	559	960	cell migration	BP
10573	GO:0042325	1.3466e-14	1	613	1076	regulation of phosphorylation	BP
2595	GO:0005576	1.37087e-14	1	1914	4049	extracellular region	CC
4547	GO:0009888	2.0455e-14	1	879	1602	tissue development	BP
13660	GO:0051172	2.13456e-14	1	606	1064	negative regulation of nitrogen compound metabolic process	BP
16512	GO:0072358	2.29732e-14	1	498	845	cardiovascular system development	BP
16513	GO:0072359	2.29732e-14	1	498	845	circulatory system development	BP
7385	GO:0030529	2.36487e-14	1	323	597	ribonucleoprotein complex	CC
4576	GO:0009968	2.70078e-14	1	491	834	negative regulation of signal transduction	BP
12201	GO:0045935	2.76098e-14	1	756	1353	positive regulation of nucleobase-containing compound metabolic process	BP
4721	GO:0010557	3.07946e-14	1	744	1333	positive regulation of macromolecule biosynthetic process	BP
8648	GO:0032879	3.22271e-14	1	1006	1861	regulation of localization	BP
3099	GO:0006461	3.38638e-14	1	550	980	protein complex assembly	BP
6684	GO:0019900	3.4308e-14	1	330	524	kinase binding	MF
4767	GO:0010628	3.66851e-14	1	722	1288	positive regulation of gene expression	BP
18461	GO:2000145	3.80136e-14	1	343	556	regulation of cell motility	BP
6545	GO:0019439	4.01853e-14	1	597	1047	aromatic compound catabolic process	BP
15448	GO:0070271	4.12557e-14	1	550	981	protein complex biogenesis	BP
7304	GO:0030334	4.24768e-14	1	331	533	regulation of cell migration	BP
13661	GO:0051173	4.4631e-14	1	771	1386	positive regulation of nitrogen compound metabolic process	BP
13699	GO:0051247	4.65688e-14	1	513	891	positive regulation of protein metabolic process	BP
2708	GO:0005783	5.25034e-14	1	729	1344	endoplasmic reticulum	CC
12153	GO:0045859	5.61178e-14	1	327	526	regulation of protein kinase activity	BP
11682	GO:0044712	6.01187e-14	1	768	1397	single-organism catabolic process	BP
3934	GO:0008283	7.45229e-14	1	831	1544	cell proliferation	BP
3103	GO:0006468	7.57441e-14	1	728	1289	protein phosphorylation	BP
11620	GO:0044445	7.87285e-14	1	117	186	cytosolic part	CC
12166	GO:0045893	8.70913e-14	1	657	1157	positive regulation of transcription, DNA-templated	BP
12996	GO:0048471	8.82769e-14	1	303	485	perinuclear region of cytoplasm	CC
3029	GO:0006357	8.92799e-14	1	828	1506	regulation of transcription from RNA polymerase II promoter	BP
702	GO:0001932	9.75259e-14	1	491	846	regulation of protein phosphorylation	BP
6997	GO:0022008	1.01571e-13	1	704	1240	neurogenesis	BP
12200	GO:0045934	1.03196e-13	1	592	1042	negative regulation of nucleobase-containing compound metabolic process	BP
17659	GO:1901361	1.06762e-13	1	609	1076	organic cyclic compound catabolic process	BP
10397	GO:0040012	1.20163e-13	1	373	615	regulation of locomotion	BP
13210	GO:0048870	1.3103e-13	1	592	1039	cell motility	BP
13939	GO:0051674	1.3103e-13	1	592	1039	localization of cell	BP
18049	GO:1902680	1.49989e-13	1	662	1169	positive regulation of RNA biosynthetic process	BP
13124	GO:0048699	1.53962e-13	1	666	1167	generation of neurons	BP
18160	GO:1903047	1.58408e-13	1	351	580	mitotic cell cycle process	BP
13926	GO:0051649	1.82084e-13	1	961	1802	establishment of localization in cell	BP
17634	GO:1901292	1.86025e-13	1	484	824	nucleoside phosphate catabolic process	BP
17744	GO:1901658	1.86295e-13	1	471	798	glycosyl compound catabolic process	BP
13607	GO:0051094	2.10504e-13	1	507	883	positive regulation of developmental process	BP
4550	GO:0009891	2.13829e-13	1	800	1459	positive regulation of biosynthetic process	BP
4319	GO:0009154	2.17406e-13	1	470	795	purine ribonucleotide catabolic process	BP
2940	GO:0006195	2.21765e-13	1	471	797	purine nucleotide catabolic process	BP
3036	GO:0006366	2.28097e-13	1	833	1526	transcription from RNA polymerase II promoter	BP
4330	GO:0009166	2.62463e-13	1	479	815	nucleotide catabolic process	BP
10643	GO:0042454	3.04026e-13	1	466	790	ribonucleoside catabolic process	BP
3624	GO:0007264	3.23782e-13	1	279	439	small GTPase mediated signal transduction	BP
2916	GO:0006152	3.50191e-13	1	463	784	purine nucleoside catabolic process	BP
12307	GO:0046130	3.50191e-13	1	463	784	purine ribonucleoside catabolic process	BP
4403	GO:0009261	3.5587e-13	1	470	797	ribonucleotide catabolic process	BP
4308	GO:0009143	3.72669e-13	1	461	780	nucleoside triphosphate catabolic process	BP
4367	GO:0009207	3.90693e-13	1	457	772	purine ribonucleoside triphosphate catabolic process	BP
13965	GO:0051726	4.18373e-13	1	398	673	regulation of cell cycle	BP
14365	GO:0055086	4.49367e-13	1	671	1219	nucleobase-containing small molecule metabolic process	BP
4401	GO:0009259	4.95209e-13	1	582	1033	ribonucleotide metabolic process	BP
4311	GO:0009146	5.09918e-13	1	458	775	purine nucleoside triphosphate catabolic process	BP
4328	GO:0009164	5.26176e-13	1	466	792	nucleoside catabolic process	BP
4363	GO:0009203	5.30194e-13	1	457	773	ribonucleoside triphosphate catabolic process	BP
17703	GO:1901565	5.48649e-13	1	558	977	organonitrogen compound catabolic process	BP
7759	GO:0031328	5.54239e-13	1	784	1429	positive regulation of cellular biosynthetic process	BP
17582	GO:1901136	5.78271e-13	1	505	871	carbohydrate derivative catabolic process	BP
13706	GO:0051254	5.92627e-13	1	672	1194	positive regulation of RNA metabolic process	BP
7104	GO:0030030	5.96038e-13	1	587	1016	cell projection organization	BP
11014	GO:0043168	6.18954e-13	1	1317	2475	anion binding	MF
16565	GO:0072523	6.2628e-13	1	473	805	purine-containing compound catabolic process	BP
10923	GO:0043009	6.69228e-13	1	393	658	chordate embryonic development	BP
11699	GO:0044765	7.17604e-13	1	1522	2961	single-organism transport	BP
2920	GO:0006163	7.95855e-13	1	581	1033	purine nucleotide metabolic process	BP
14704	GO:0060429	8.0073e-13	1	543	951	epithelium development	BP
12622	GO:0046907	8.3786e-13	1	646	1172	intracellular transport	BP
8071	GO:0031981	9.24919e-13	1	746	1388	nuclear lumen	CC
295	GO:0000904	9.37876e-13	1	391	641	cell morphogenesis involved in differentiation	BP
13695	GO:0051239	9.42697e-13	1	1152	2200	regulation of multicellular organismal process	BP
6593	GO:0019693	9.83478e-13	1	583	1038	ribose phosphate metabolic process	BP
13705	GO:0051253	1.08427e-12	1	540	950	negative regulation of RNA metabolic process	BP
16155	GO:0071702	1.10161e-12	1	1036	1967	organic substance transport	BP
8070	GO:0031975	1.29674e-12	1	428	797	envelope	CC
4315	GO:0009150	1.30143e-12	1	575	1023	purine ribonucleotide metabolic process	BP
18048	GO:1902679	1.33608e-12	1	526	921	negative regulation of RNA biosynthetic process	BP
4528	GO:0009792	1.42808e-12	1	395	665	embryo development ending in birth or egg hatching	BP
7084	GO:0023057	1.53081e-12	1	508	881	negative regulation of signaling	BP
6685	GO:0019901	1.61409e-12	1	296	472	protein kinase binding	MF
3317	GO:0006753	1.97332e-12	1	647	1176	nucleoside phosphate metabolic process	BP
4284	GO:0009117	2.03437e-12	1	643	1168	nucleotide metabolic process	BP
4575	GO:0009967	2.07482e-12	1	562	994	positive regulation of signal transduction	BP
16563	GO:0072521	2.47441e-12	1	600	1078	purine-containing compound metabolic process	BP
5371	GO:0015630	2.48225e-12	1	496	861	microtubule cytoskeleton	CC
8066	GO:0031967	2.56568e-12	1	425	794	organelle envelope	CC
12165	GO:0045892	2.95373e-12	1	515	902	negative regulation of transcription, DNA-templated	BP
4786	GO:0010648	3.05544e-12	1	507	882	negative regulation of cell communication	BP
4553	GO:0009894	3.50428e-12	1	444	756	regulation of catabolic process	BP
8217	GO:0032270	3.95419e-12	1	455	793	positive regulation of cellular protein metabolic process	BP
11610	GO:0044430	4.25955e-12	1	709	1297	cytoskeletal part	CC
13058	GO:0048585	6.30416e-12	1	570	1018	negative regulation of response to stimulus	BP
3451	GO:0006974	6.8509e-12	1	343	581	cellular response to DNA damage stimulus	BP
8316	GO:0032403	7.8428e-12	1	505	885	protein complex binding	MF
10475	GO:0042127	8.05122e-12	1	666	1234	regulation of cell proliferation	BP
713	GO:0001944	8.29339e-12	1	339	564	vasculature development	BP
17216	GO:0097367	8.4881e-12	1	1127	2099	carbohydrate derivative binding	MF
17141	GO:0097190	9.68387e-12	1	307	527	apoptotic signaling pathway	BP
534	GO:0001701	1.04045e-11	1	256	410	in utero embryonic development	BP
13721	GO:0051276	1.09373e-11	1	429	742	chromosome organization	BP
4635	GO:0010256	1.10973e-11	1	208	320	endomembrane system organization	BP
18002	GO:1902532	1.13163e-11	1	213	335	negative regulation of intracellular signal transduction	BP
7795	GO:0031401	1.14513e-11	1	399	686	positive regulation of protein modification process	BP
11609	GO:0044429	1.24373e-11	1	336	647	mitochondrial part	CC
18396	GO:2000026	1.36823e-11	1	780	1445	regulation of multicellular organismal development	BP
17321	GO:0098589	1.86733e-11	1	515	909	membrane region	CC
7103	GO:0030029	1.88205e-11	1	308	504	actin filament-based process	BP
10844	GO:0042802	2.01282e-11	1	614	1129	identical protein binding	MF
9205	GO:0034330	2.08011e-11	1	111	149	cell junction organization	BP
12252	GO:0046039	2.2709e-11	1	317	525	GTP metabolic process	BP
7192	GO:0030182	2.28516e-11	1	595	1050	neuron differentiation	BP
8722	GO:0032990	2.54958e-11	1	385	642	cell part morphogenesis	BP
4285	GO:0009118	3.20887e-11	1	255	402	regulation of nucleoside metabolic process	BP
4768	GO:0010629	4.18571e-11	1	586	1080	negative regulation of gene expression	BP
7083	GO:0023056	4.21358e-11	1	589	1063	positive regulation of signaling	BP
7760	GO:0031329	4.21528e-11	1	393	668	regulation of cellular catabolic process	BP
4785	GO:0010647	4.21749e-11	1	593	1070	positive regulation of cell communication	BP
13139	GO:0048729	4.44244e-11	1	329	543	tissue morphogenesis	BP
16695	GO:0080135	4.46895e-11	1	240	387	regulation of cellular response to stress	BP
665	GO:0001882	5.39851e-11	1	955	1756	nucleoside binding	MF
17566	GO:1901068	5.62314e-11	1	320	534	guanosine-containing compound metabolic process	BP
10914	GO:0042995	5.94244e-11	1	907	1681	cell projection	CC
11996	GO:0045595	6.2745e-11	1	722	1341	regulation of cell differentiation	BP
17567	GO:1901069	6.47596e-11	1	312	517	guanosine-containing compound catabolic process	BP
9885	GO:0035639	6.49098e-11	1	942	1729	purine ribonucleoside triphosphate binding	MF
2934	GO:0006184	6.71819e-11	1	310	513	GTP catabolic process	BP
3010	GO:0006325	7.46064e-11	1	330	558	chromatin organization	BP
335	GO:0000988	7.67383e-11	1	249	403	protein binding transcription factor activity	MF
3065	GO:0006412	7.96709e-11	1	250	455	translation	BP
4727	GO:0010563	9.2102e-11	1	222	358	negative regulation of phosphorus metabolic process	BP
12202	GO:0045936	9.2102e-11	1	222	358	negative regulation of phosphate metabolic process	BP
13201	GO:0048858	9.72488e-11	1	373	622	cell projection morphogenesis	BP
460	GO:0001568	9.91054e-11	1	319	534	blood vessel development	BP
8759	GO:0033043	1.02077e-10	1	399	695	regulation of organelle organization	BP
7680	GO:0031175	1.06312e-10	1	404	683	neuron projection development	BP
8427	GO:0032549	1.09735e-10	1	948	1746	ribonucleoside binding	MF
7487	GO:0030811	1.10846e-10	1	248	392	regulation of nucleotide catabolic process	BP
8787	GO:0033121	1.10846e-10	1	248	392	regulation of purine nucleotide catabolic process	BP
13631	GO:0051130	1.20246e-10	1	410	712	positive regulation of cellular component organization	BP
7026	GO:0022603	1.37403e-10	1	423	735	regulation of anatomical structure morphogenesis	BP
666	GO:0001883	1.38813e-10	1	947	1746	purine nucleoside binding	MF
1562	GO:0003712	1.54103e-10	1	226	363	transcription cofactor activity	MF
18003	GO:1902533	1.59296e-10	1	375	653	positive regulation of intracellular signal transduction	BP
6182	GO:0018193	1.63915e-10	1	434	758	peptidyl-amino acid modification	BP
8428	GO:0032550	1.67213e-10	1	945	1743	purine ribonucleoside binding	MF
2660	GO:0005694	1.70904e-10	1	416	754	chromosome	CC
336	GO:0000989	1.76448e-10	1	246	400	transcription factor binding transcription factor activity	MF
7109	GO:0030036	1.82007e-10	1	284	468	actin cytoskeleton organization	BP
10393	GO:0040007	1.83806e-10	1	480	855	growth	BP
12208	GO:0045944	2.09531e-10	1	500	889	positive regulation of transcription from RNA polymerase II promoter	BP
13057	GO:0048584	2.32052e-10	1	717	1341	positive regulation of response to stimulus	BP
16258	GO:0071900	2.46042e-10	1	213	338	regulation of protein serine/threonine kinase activity	BP
5617	GO:0016192	2.71327e-10	1	513	917	vesicle-mediated transport	BP
13720	GO:0051272	2.76454e-10	1	203	324	positive regulation of cellular component movement	BP
19033	GO:2001233	3.0005e-10	1	210	347	regulation of apoptotic signaling pathway	BP
13700	GO:0051248	3.07691e-10	1	311	535	negative regulation of protein metabolic process	BP
13017	GO:0048514	3.4394e-10	1	281	468	blood vessel morphogenesis	BP
3557	GO:0007167	3.84953e-10	1	398	687	enzyme linked receptor protein signaling pathway	BP
82	GO:0000166	4.18902e-10	1	1155	2190	nucleotide binding	MF
17633	GO:1901265	4.18902e-10	1	1155	2190	nucleoside phosphate binding	MF
8433	GO:0032555	4.30237e-10	1	958	1775	purine ribonucleotide binding	MF
11998	GO:0045597	4.40287e-10	1	364	633	positive regulation of cell differentiation	BP
10574	GO:0042326	4.76251e-10	1	197	316	negative regulation of phosphorylation	BP
2696	GO:0005768	4.7641e-10	1	351	602	endosome	CC
13768	GO:0051345	4.86951e-10	1	307	519	positive regulation of hydrolase activity	BP
8982	GO:0033674	4.87793e-10	1	223	358	positive regulation of kinase activity	BP
13065	GO:0048598	4.9452e-10	1	334	563	embryonic morphogenesis	BP
10146	GO:0036094	5.47811e-10	1	1281	2465	small molecule binding	MF
11607	GO:0044427	5.90093e-10	1	359	643	chromosomal part	CC
6070	GO:0017076	6.02541e-10	1	961	1785	purine nucleotide binding	MF
8431	GO:0032553	6.57012e-10	1	964	1790	ribonucleotide binding	MF
3815	GO:0008092	6.76514e-10	1	420	726	cytoskeletal protein binding	MF
11611	GO:0044431	8.08249e-10	1	226	367	Golgi apparatus part	CC
11865	GO:0045216	9.56961e-10	1	99	135	cell-cell junction organization	BP
18463	GO:2000147	9.7627e-10	1	196	315	positive regulation of cell motility	BP
11681	GO:0044711	9.94211e-10	1	597	1137	single-organism biosynthetic process	BP
9204	GO:0034329	1.33731e-09	1	89	118	cell junction assembly	BP
768	GO:0002009	1.35083e-09	1	265	432	morphogenesis of an epithelium	BP
13099	GO:0048666	1.37349e-09	1	466	815	neuron development	BP
11703	GO:0044770	1.40263e-09	1	176	277	cell cycle phase transition	BP
7305	GO:0030335	1.72148e-09	1	192	308	positive regulation of cell migration	BP
10954	GO:0043065	1.80186e-09	1	221	366	positive regulation of apoptotic process	BP
10957	GO:0043068	1.9034e-09	1	224	372	positive regulation of programmed cell death	BP
14788	GO:0060548	1.99178e-09	1	390	709	negative regulation of cell death	BP
13770	GO:0051347	1.99214e-09	1	237	390	positive regulation of transferase activity	BP
11671	GO:0044699	2.15881e-09	1	5768	12732	single-organism process	BP
2450	GO:0005198	2.21046e-09	1	236	443	structural molecule activity	MF
11705	GO:0044772	2.35102e-09	1	172	271	mitotic cell cycle phase transition	BP
704	GO:0001934	2.39176e-09	1	323	559	positive regulation of protein phosphorylation	BP
15055	GO:0061024	2.75457e-09	1	318	552	membrane organization	BP
16694	GO:0080134	2.75502e-09	1	443	807	regulation of response to stress	BP
7027	GO:0022604	3.35987e-09	1	233	379	regulation of cell morphogenesis	BP
13771	GO:0051348	3.53506e-09	1	130	199	negative regulation of transferase activity	BP
5560	GO:0016049	3.61262e-09	1	228	380	cell growth	BP
10402	GO:0040017	3.65757e-09	1	203	331	positive regulation of locomotion	BP
2674	GO:0005740	3.82282e-09	1	273	529	mitochondrial envelope	CC
11846	GO:0045185	3.83189e-09	1	79	105	maintenance of protein location	BP
9383	GO:0034660	4.0888e-09	1	170	285	ncRNA metabolic process	BP
10575	GO:0042327	4.17354e-09	1	384	680	positive regulation of phosphorylation	BP
12154	GO:0045860	4.24447e-09	1	208	336	positive regulation of protein kinase activity	BP
10958	GO:0043069	4.30391e-09	1	357	646	negative regulation of programmed cell death	BP
4726	GO:0010562	4.71139e-09	1	433	781	positive regulation of phosphorus metabolic process	BP
12203	GO:0045937	4.71139e-09	1	433	781	positive regulation of phosphate metabolic process	BP
6688	GO:0019904	4.77133e-09	1	371	645	protein domain specific binding	MF
5805	GO:0016568	5.32529e-09	1	293	493	chromatin modification	BP
3789	GO:0008047	5.35485e-09	1	229	377	enzyme activator activity	MF
1545	GO:0003677	5.73465e-09	1	977	1894	DNA binding	MF
8403	GO:0032507	5.84476e-09	1	72	93	maintenance of protein location in cell	BP
13603	GO:0051090	6.10838e-09	1	189	308	regulation of sequence-specific DNA binding transcription factor activity	BP
4987	GO:0010942	6.19483e-09	1	240	407	positive regulation of cell death	BP
11464	GO:0044092	6.73318e-09	1	434	812	negative regulation of molecular function	BP
5931	GO:0016787	6.73475e-09	1	1157	2293	hydrolase activity	MF
2910	GO:0006140	6.77238e-09	1	304	519	regulation of nucleotide metabolic process	BP
17144	GO:0097193	6.79608e-09	1	148	240	intrinsic apoptotic signaling pathway	BP
17526	GO:1900542	7.1285e-09	1	302	514	regulation of purine nucleotide metabolic process	BP
12670	GO:0046983	7.66377e-09	1	574	1093	protein dimerization activity	MF
5918	GO:0016772	8.58242e-09	1	516	920	transferase activity, transferring phosphorus-containing groups	MF
13177	GO:0048812	1.09888e-08	1	276	455	neuron projection morphogenesis	BP
13630	GO:0051129	1.1795e-08	1	260	445	negative regulation of cellular component organization	BP
7708	GO:0031252	1.21735e-08	1	177	275	cell leading edge	CC
3455	GO:0006979	1.3377e-08	1	165	276	response to oxidative stress	BP
516	GO:0001667	1.70426e-08	1	163	255	ameboidal cell migration	BP
68	GO:0000139	1.88291e-08	1	116	171	Golgi membrane	CC
13928	GO:0051651	1.88407e-08	1	77	103	maintenance of location in cell	BP
3935	GO:0008284	1.97525e-08	1	391	719	positive regulation of cell proliferation	BP
8216	GO:0032269	1.98364e-08	1	265	461	negative regulation of cellular protein metabolic process	BP
13590	GO:0051056	2.0319e-08	1	231	367	regulation of small GTPase mediated signal transduction	BP
135	GO:0000280	2.05036e-08	1	278	483	nuclear division	BP
10955	GO:0043066	2.14195e-08	1	346	632	negative regulation of apoptotic process	BP
2728	GO:0005815	2.23761e-08	1	261	446	microtubule organizing center	CC
5370	GO:0015629	2.24618e-08	1	223	367	actin cytoskeleton	CC
10920	GO:0043005	2.47664e-08	1	504	908	neuron projection	CC
8790	GO:0033124	2.8834e-08	1	220	354	regulation of GTP catabolic process	BP
10964	GO:0043087	2.89771e-08	1	219	352	regulation of GTPase activity	BP
3842	GO:0008134	3.07543e-08	1	270	461	transcription factor binding	MF
7073	GO:0023014	3.16017e-08	1	339	595	signal transduction by phosphorylation	BP
3054	GO:0006399	3.3323e-08	1	86	127	tRNA metabolic process	BP
5677	GO:0016301	3.39574e-08	1	444	781	kinase activity	MF
12936	GO:0048285	3.44956e-08	1	292	514	organelle fission	BP
17246	GO:0097458	3.76784e-08	1	586	1076	neuron part	CC
10526	GO:0042254	3.77279e-08	1	99	162	ribosome biogenesis	BP
11719	GO:0044802	4.28439e-08	1	282	492	single-organism membrane organization	BP
14079	GO:0051960	4.3589e-08	1	365	639	regulation of nervous system development	BP
7170	GO:0030155	4.84101e-08	1	200	325	regulation of cell adhesion	BP
1563	GO:0003713	4.87611e-08	1	133	207	transcription coactivator activity	MF
453	GO:0001558	4.96809e-08	1	179	297	regulation of cell growth	BP
11697	GO:0044763	4.97777e-08	1	5140	11321	single-organism cellular process	BP
2983	GO:0006281	5.00242e-08	1	215	364	DNA repair	BP
13760	GO:0051336	5.41837e-08	1	493	925	regulation of hydrolase activity	BP
9361	GO:0034622	6.03998e-08	1	303	560	cellular macromolecular complex assembly	BP
10845	GO:0042803	6.41607e-08	1	373	684	protein homodimerization activity	MF
17328	GO:0098602	7.11354e-08	1	212	349	single organism cell adhesion	BP
8981	GO:0033673	7.16147e-08	1	117	180	negative regulation of kinase activity	BP
7794	GO:0031400	7.56148e-08	1	202	340	negative regulation of protein modification process	BP
12473	GO:0046578	7.84515e-08	1	219	350	regulation of Ras protein signal transduction	BP
9694	GO:0035295	7.89861e-08	1	330	581	tube development	BP
11811	GO:0045121	8.42262e-08	1	168	268	membrane raft	CC
9658	GO:0035239	8.44503e-08	1	212	347	tube morphogenesis	BP
10734	GO:0042592	8.45654e-08	1	648	1252	homeostatic process	BP
2726	GO:0005813	8.7109e-08	1	229	390	centrosome	CC
16260	GO:0071902	8.96334e-08	1	139	216	positive regulation of protein serine/threonine kinase activity	BP
4546	GO:0009887	1.019e-07	1	461	838	organ morphogenesis	BP
13586	GO:0051052	1.04488e-07	1	158	260	regulation of DNA metabolic process	BP
5945	GO:0016810	1.04641e-07	1	78	113	hydrolase activity, acting on carbon-nitrogen (but not peptide) bonds	MF
3658	GO:0007346	1.1026e-07	1	193	323	regulation of mitotic cell cycle	BP
3705	GO:0007507	1.11335e-07	1	259	441	heart development	BP
9288	GO:0034470	1.13585e-07	1	127	216	ncRNA processing	BP
13053	GO:0048568	1.14294e-07	1	253	430	embryonic organ development	BP
3478	GO:0007017	1.16351e-07	1	294	508	microtubule-based process	BP
4728	GO:0010564	1.17429e-07	1	234	400	regulation of cell cycle process	BP
14584	GO:0060284	1.24582e-07	1	405	729	regulation of cell development	BP
14799	GO:0060562	1.28739e-07	1	202	330	epithelial tube morphogenesis	BP
3242	GO:0006644	1.44625e-07	1	148	241	phospholipid metabolic process	BP
81	GO:0000165	1.47625e-07	1	322	570	MAPK cascade	BP
15266	GO:0061564	1.49847e-07	1	226	373	axon development	BP
435	GO:0001525	1.52904e-07	1	222	379	angiogenesis	BP
110	GO:0000226	1.54139e-07	1	204	335	microtubule cytoskeleton organization	BP
1582	GO:0003779	1.65515e-07	1	222	369	actin binding	MF
3394	GO:0006886	1.76322e-07	1	350	636	intracellular protein transport	BP
3625	GO:0007265	1.78325e-07	1	158	246	Ras protein signal transduction	BP
59	GO:0000122	1.83281e-07	1	354	634	negative regulation of transcription from RNA polymerase II promoter	BP
13067	GO:0048608	1.9385e-07	1	230	393	reproductive structure development	BP
12117	GO:0045786	2.00838e-07	1	138	222	negative regulation of cell cycle	BP
3474	GO:0007009	2.09763e-07	1	119	182	plasma membrane organization	BP
4243	GO:0009057	2.21835e-07	1	426	791	macromolecule catabolic process	BP
13391	GO:0050767	2.23295e-07	1	325	570	regulation of neurogenesis	BP
3670	GO:0007389	2.2527e-07	1	257	443	pattern specification process	BP
8065	GO:0031966	2.28152e-07	1	251	498	mitochondrial membrane	CC
13100	GO:0048667	2.33637e-07	1	263	443	cell morphogenesis involved in neuron differentiation	BP
673	GO:0001890	2.39791e-07	1	99	148	placenta development	BP
2576	GO:0005524	2.42615e-07	1	767	1415	ATP binding	MF
15242	GO:0061458	2.48788e-07	1	232	398	reproductive system development	BP
7885	GO:0031589	2.58977e-07	1	161	254	cell-substrate adhesion	BP
4129	GO:0008610	2.66844e-07	1	260	466	lipid biosynthetic process	BP
3051	GO:0006396	2.87654e-07	1	312	589	RNA processing	BP
13060	GO:0048589	2.91809e-07	1	199	331	developmental growth	BP
11459	GO:0044087	2.97023e-07	1	272	478	regulation of cellular component biogenesis	BP
13204	GO:0048863	3.00573e-07	1	194	324	stem cell differentiation	BP
7517	GO:0030855	3.2522e-07	1	280	499	epithelial cell differentiation	BP
13205	GO:0048864	3.26125e-07	1	160	257	stem cell development	BP
2700	GO:0005773	3.31548e-07	1	251	443	vacuole	CC
15739	GO:0070848	3.37737e-07	1	213	359	response to growth factor	BP
3512	GO:0007067	3.67277e-07	1	202	346	mitotic nuclear division	BP
5919	GO:0016773	3.78067e-07	1	390	681	phosphotransferase activity, alcohol group as acceptor	MF
3924	GO:0008270	3.8959e-07	1	541	1003	zinc ion binding	MF
3685	GO:0007420	3.99838e-07	1	284	485	brain development	BP
7801	GO:0031410	4.21686e-07	1	503	956	cytoplasmic vesicle	CC
11521	GO:0044265	4.6266e-07	1	343	627	cellular macromolecule catabolic process	BP
15086	GO:0061061	4.7798e-07	1	280	499	muscle structure development	BP
675	GO:0001892	5.07281e-07	1	73	103	embryonic placenta development	BP
7032	GO:0022613	5.0803e-07	1	139	245	ribonucleoprotein complex biogenesis	BP
12116	GO:0045785	5.12727e-07	1	110	167	positive regulation of cell adhesion	BP
3683	GO:0007417	5.31698e-07	1	365	648	central nervous system development	BP
3700	GO:0007498	5.398e-07	1	73	104	mesoderm development	BP
36	GO:0000079	5.46518e-07	1	51	68	regulation of cyclin-dependent protein serine/threonine kinase activity	BP
11162	GO:0043408	5.55388e-07	1	289	510	regulation of MAPK cascade	BP
3678	GO:0007409	5.66067e-07	1	213	353	axonogenesis	BP
15465	GO:0070302	5.75693e-07	1	107	162	regulation of stress-activated protein kinase signaling cascade	BP
703	GO:0001933	5.76123e-07	1	156	260	negative regulation of protein phosphorylation	BP
3666	GO:0007369	5.96481e-07	1	100	151	gastrulation	BP
14454	GO:0060070	7.01897e-07	1	132	207	canonical Wnt signaling pathway	BP
156	GO:0000323	7.74781e-07	1	225	395	lytic vacuole	CC
2692	GO:0005764	7.74781e-07	1	225	395	lysosome	CC
8895	GO:0033365	7.86068e-07	1	272	487	protein localization to organelle	BP
8641	GO:0032872	7.9595e-07	1	106	161	regulation of stress-activated MAPK cascade	BP
19034	GO:2001234	8.03063e-07	1	110	175	negative regulation of apoptotic signaling pathway	BP
13846	GO:0051493	8.07693e-07	1	198	335	regulation of cytoskeleton organization	BP
15960	GO:0071363	8.22585e-07	1	207	351	cellular response to growth factor stimulus	BP
14820	GO:0060589	8.56538e-07	1	169	271	nucleoside-triphosphatase regulator activity	MF
12561	GO:0046777	8.59499e-07	1	129	195	protein autophosphorylation	BP
5566	GO:0016055	8.62165e-07	1	201	341	Wnt signaling pathway	BP
2668	GO:0005730	8.94727e-07	1	273	508	nucleolus	CC
536	GO:0001704	8.98095e-07	1	66	92	formation of primary germ layer	BP
3104	GO:0006469	9.73759e-07	1	106	166	negative regulation of protein kinase activity	BP
17802	GO:1901888	1.04904e-06	1	37	45	regulation of cell junction assembly	BP
7648	GO:0031098	1.07237e-06	0.999999	122	191	stress-activated protein kinase signaling cascade	BP
2730	GO:0005819	1.0987e-06	0.999999	118	184	spindle	CC
3231	GO:0006629	1.102e-06	1	527	1020	lipid metabolic process	BP
5694	GO:0016331	1.10941e-06	1	105	157	morphogenesis of embryonic epithelium	BP
111	GO:0000228	1.14225e-06	1	213	377	nuclear chromosome	CC
4464	GO:0009451	1.24981e-06	1	47	64	RNA modification	BP
5932	GO:0016788	1.3438e-06	0.999999	382	716	hydrolase activity, acting on ester bonds	MF
5756	GO:0016482	1.40376e-06	0.999999	358	663	cytoplasmic transport	BP
13799	GO:0051403	1.42343e-06	0.999999	119	186	stress-activated MAPK cascade	BP
11514	GO:0044255	1.45771e-06	0.999999	377	711	cellular lipid metabolic process	BP
982	GO:0002376	1.61892e-06	0.999999	855	1748	immune system process	BP
11240	GO:0043542	1.67948e-06	0.999999	83	123	endothelial cell migration	BP
16823	GO:0090130	1.70259e-06	0.999999	115	179	tissue migration	BP
4153	GO:0008654	1.72746e-06	0.999999	87	134	phospholipid biosynthetic process	BP
9636	GO:0035148	1.78848e-06	0.999999	94	139	tube formation	BP
8437	GO:0032559	1.80191e-06	0.999999	781	1452	adenyl ribonucleotide binding	MF
9207	GO:0034332	1.9814e-06	0.999999	51	67	adherens junction organization	BP
3403	GO:0006897	2.0647e-06	0.999999	232	403	endocytosis	BP
3011	GO:0006333	2.09711e-06	0.999999	67	104	chromatin assembly or disassembly	BP
5696	GO:0016337	2.21867e-06	0.999999	182	303	single organismal cell-cell adhesion	BP
33	GO:0000075	2.25438e-06	0.999999	102	158	cell cycle checkpoint	BP
2577	GO:0005525	2.34648e-06	0.999999	194	346	GTP binding	MF
3035	GO:0006364	2.38308e-06	0.999999	67	110	rRNA processing	BP
4769	GO:0010631	2.39974e-06	0.999999	112	174	epithelial cell migration	BP
16825	GO:0090132	2.39974e-06	0.999999	112	174	epithelium migration	BP
11245	GO:0043547	2.4325e-06	0.999999	173	281	positive regulation of GTPase activity	BP
4772	GO:0010634	2.50465e-06	0.999999	57	78	positive regulation of epithelial cell migration	BP
7401	GO:0030554	2.64093e-06	0.999998	783	1460	adenyl nucleotide binding	MF
3470	GO:0007005	2.66325e-06	0.999999	155	281	mitochondrion organization	BP
11163	GO:0043409	2.66753e-06	0.999999	82	123	negative regulation of MAPK cascade	BP
635	GO:0001838	2.87719e-06	0.999999	87	128	embryonic epithelial tube formation	BP
16403	GO:0072175	2.87719e-06	0.999999	87	128	epithelial tube formation	BP
8649	GO:0032880	2.87939e-06	0.999998	287	513	regulation of protein localization	BP
3550	GO:0007160	2.90157e-06	0.999999	105	158	cell-matrix adhesion	BP
3782	GO:0008033	3.02373e-06	0.999999	57	85	tRNA processing	BP
7042	GO:0022627	3.06985e-06	0.999999	24	40	cytosolic small ribosomal subunit	CC
8967	GO:0033627	3.09756e-06	0.999999	33	40	cell adhesion mediated by integrin	BP
11533	GO:0044283	3.17012e-06	0.999998	215	388	small molecule biosynthetic process	BP
10394	GO:0040008	3.21591e-06	0.999998	307	559	regulation of growth	BP
13931	GO:0051656	3.28047e-06	0.999998	121	191	establishment of organelle localization	BP
2701	GO:0005774	3.34387e-06	0.999998	114	180	vacuolar membrane	CC
18022	GO:1902578	3.34985e-06	0.999999	190	325	single-organism localization	BP
18023	GO:1902580	3.34985e-06	0.999999	190	325	single-organism cellular localization	BP
3214	GO:0006605	3.50315e-06	0.999998	220	388	protein targeting	BP
1317	GO:0003006	3.76023e-06	0.999998	325	596	developmental process involved in reproduction	BP
248	GO:0000775	4.01942e-06	0.999998	95	149	chromosome, centromeric region	CC
4142	GO:0008630	4.15636e-06	0.999998	70	106	intrinsic apoptotic signaling pathway in response to DNA damage	BP
2096	GO:0004672	4.33783e-06	0.999997	331	574	protein kinase activity	MF
5962	GO:0016835	4.38023e-06	0.999999	52	77	carbon-oxygen lyase activity	MF
11629	GO:0044454	4.40972e-06	0.999998	188	324	nuclear chromosome part	CC
638	GO:0001841	4.66325e-06	0.999998	76	110	neural tube formation	BP
7019	GO:0022411	4.72072e-06	0.999998	119	191	cellular component disassembly	BP
11997	GO:0045596	4.75602e-06	0.999997	294	540	negative regulation of cell differentiation	BP
354	GO:0001071	4.91009e-06	0.999997	459	852	nucleic acid binding transcription factor activity	MF
1558	GO:0003700	4.91009e-06	0.999997	459	852	sequence-specific DNA binding transcription factor activity	MF
3500	GO:0007050	5.39434e-06	0.999998	79	120	cell cycle arrest	BP
325	GO:0000975	5.49693e-06	0.999997	305	543	regulatory region DNA binding	MF
353	GO:0001067	5.49693e-06	0.999997	305	543	regulatory region nucleic acid binding	MF
2698	GO:0005770	5.81907e-06	0.999997	88	140	late endosome	CC
7460	GO:0030695	5.96337e-06	0.999997	157	251	GTPase regulator activity	MF
11488	GO:0044212	6.1328e-06	0.999996	301	536	transcription regulatory region DNA binding	MF
1316	GO:0003002	6.47007e-06	0.999997	193	331	regionalization	BP
19042	GO:2001242	6.64855e-06	0.999997	78	124	regulation of intrinsic apoptotic signaling pathway	BP
6197	GO:0018212	6.82962e-06	0.999997	163	273	peptidyl-tyrosine modification	BP
5573	GO:0016072	6.91506e-06	0.999997	69	115	rRNA metabolic process	BP
8257	GO:0032318	6.96028e-06	0.999997	155	247	regulation of Ras GTPase activity	BP
2797	GO:0005938	7.7338e-06	0.999996	118	187	cell cortex	CC
3497	GO:0007044	7.90468e-06	0.999998	46	60	cell-substrate junction assembly	BP
5517	GO:0015935	8.31705e-06	0.999997	34	64	small ribosomal subunit	CC
12750	GO:0047485	8.46687e-06	0.999997	69	102	protein N-terminus binding	MF
13212	GO:0048872	8.54242e-06	0.999996	137	233	homeostasis of number of cells	BP
17819	GO:1901987	8.57705e-06	0.999996	121	198	regulation of cell cycle phase transition	BP
2693	GO:0005765	8.93443e-06	0.999996	101	157	lysosomal membrane	CC
4864	GO:0010769	9.8029e-06	0.999995	153	251	regulation of cell morphogenesis involved in differentiation	BP
5951	GO:0016818	1.03467e-05	0.999993	370	675	hydrolase activity, acting on acid anhydrides, in phosphorus-containing anhydrides	MF
18447	GO:2000116	1.05493e-05	0.999995	117	197	regulation of cysteine-type endopeptidase activity	BP
16628	GO:0072659	1.0575e-05	0.999995	87	135	protein localization to plasma membrane	BP
3936	GO:0008285	1.08312e-05	0.999993	288	526	negative regulation of cell proliferation	BP
9208	GO:0034333	1.09533e-05	0.999997	44	58	adherens junction assembly	BP
1549	GO:0003682	1.13686e-05	0.999993	242	422	chromatin binding	MF
3545	GO:0007155	1.14143e-05	0.999992	499	913	cell adhesion	BP
14834	GO:0060606	1.15922e-05	0.999996	65	92	tube closure	BP
13585	GO:0051051	1.17556e-05	0.999993	208	373	negative regulation of transport	BP
5750	GO:0016462	1.17886e-05	0.999992	369	673	pyrophosphatase activity	MF
4566	GO:0009948	1.18211e-05	0.999997	36	47	anterior/posterior axis specification	BP
7554	GO:0030900	1.19879e-05	0.999994	181	302	forebrain development	BP
8968	GO:0033628	1.22447e-05	0.999998	26	31	regulation of cell adhesion mediated by integrin	BP
4776	GO:0010638	1.25026e-05	0.999993	172	299	positive regulation of organelle organization	BP
5950	GO:0016817	1.26214e-05	0.999991	371	678	hydrolase activity, acting on acid anhydrides	MF
5050	GO:0014020	1.27069e-05	0.999995	67	96	primary neural tube formation	BP
3559	GO:0007169	1.28492e-05	0.999992	241	418	transmembrane receptor protein tyrosine kinase signaling pathway	BP
6161	GO:0018108	1.2887e-05	0.999993	161	271	peptidyl-tyrosine phosphorylation	BP
326	GO:0000976	1.3239e-05	0.999992	206	355	transcription regulatory region sequence-specific DNA binding	MF
12118	GO:0045787	1.33596e-05	0.999994	84	129	positive regulation of cell cycle	BP
7776	GO:0031346	1.34076e-05	0.999994	135	221	positive regulation of cell projection organization	BP
13611	GO:0051098	1.40651e-05	0.999993	129	216	regulation of binding	BP
7842	GO:0031497	1.42769e-05	0.999995	53	84	chromatin assembly	BP
12961	GO:0048332	1.48047e-05	0.999995	48	66	mesoderm morphogenesis	BP
11095	GO:0043281	1.51038e-05	0.999992	111	187	regulation of cysteine-type endopeptidase activity involved in apoptotic process	BP
3566	GO:0007178	1.51302e-05	0.999992	164	283	transmembrane receptor protein serine/threonine kinase signaling pathway	BP
2783	GO:0005911	1.52796e-05	0.999991	213	365	cell-cell junction	CC
14749	GO:0060485	1.53585e-05	0.999992	117	187	mesenchyme development	BP
7231	GO:0030234	1.58743e-05	0.999989	403	780	enzyme regulator activity	MF
539	GO:0001707	1.59197e-05	0.999995	46	63	mesoderm formation	BP
17822	GO:1901990	1.59447e-05	0.999992	118	194	regulation of mitotic cell cycle phase transition	BP
462	GO:0001570	1.59865e-05	0.999994	58	83	vasculogenesis	BP
4747	GO:0010595	1.61131e-05	0.999996	40	53	positive regulation of endothelial cell migration	BP
640	GO:0001843	1.67068e-05	0.999994	64	91	neural tube closure	BP
441	GO:0001540	1.74556e-05	0.999998	23	27	beta-amyloid binding	MF
11175	GO:0043433	1.80906e-05	0.999992	79	124	negative regulation of sequence-specific DNA binding transcription factor activity	BP
16495	GO:0072331	1.86047e-05	0.999992	67	103	signal transduction by p53 class mediator	BP
13692	GO:0051235	1.87602e-05	0.999991	126	208	maintenance of location	BP
7030	GO:0022610	1.91483e-05	0.999986	502	922	biological adhesion	BP
8439	GO:0032561	1.91901e-05	0.999988	201	366	guanyl ribonucleotide binding	MF
13142	GO:0048732	2.03663e-05	0.999988	207	361	gland development	BP
11734	GO:0044843	2.06049e-05	0.99999	89	141	cell cycle G1/S phase transition	BP
11614	GO:0044437	2.06391e-05	0.999989	114	185	vacuolar part	CC
7102	GO:0030027	2.15459e-05	0.999991	81	122	lamellipodium	CC
7900	GO:0031625	2.18369e-05	0.999989	109	176	ubiquitin protein ligase binding	MF
11589	GO:0044389	2.18369e-05	0.999989	109	176	small conjugating protein ligase binding	MF
3553	GO:0007163	2.20118e-05	0.99999	81	120	establishment or maintenance of cell polarity	BP
4989	GO:0010948	2.27758e-05	0.999988	109	177	negative regulation of cell cycle process	BP
11833	GO:0045165	2.29266e-05	0.999987	146	246	cell fate commitment	BP
6953	GO:0021915	2.35158e-05	0.999988	102	160	neural tube development	BP
721	GO:0001954	2.36711e-05	0.999995	29	36	positive regulation of cell-matrix adhesion	BP
4822	GO:0010720	2.41935e-05	0.999987	140	235	positive regulation of cell development	BP
6386	GO:0019001	2.4654e-05	0.999985	201	367	guanyl nucleotide binding	MF
12054	GO:0045664	2.60346e-05	0.999983	259	458	regulation of neuron differentiation	BP
2379	GO:0005096	2.62789e-05	0.999986	137	219	GTPase activator activity	MF
4993	GO:0010952	2.66998e-05	0.999987	83	136	positive regulation of peptidase activity	BP
3498	GO:0007045	2.75262e-05	0.999993	39	51	cell-substrate adherens junction assembly	BP
12849	GO:0048041	2.75262e-05	0.999993	39	51	focal adhesion assembly	BP
3245	GO:0006650	2.75518e-05	0.999986	101	165	glycerophospholipid metabolic process	BP
11099	GO:0043296	2.79159e-05	0.999987	79	122	apical junction complex	CC
38	GO:0000082	2.88056e-05	0.999986	88	140	G1/S transition of mitotic cell cycle	BP
8258	GO:0032319	2.88564e-05	0.999988	76	113	regulation of Rho GTPase activity	BP
11065	GO:0043241	2.90873e-05	0.999987	80	123	protein complex disassembly	BP
14351	GO:0055070	2.92674e-05	0.999999	15	16	copper ion homeostasis	BP
7280	GO:0030307	2.94035e-05	0.999987	71	110	positive regulation of cell growth	BP
1647	GO:0003924	2.97487e-05	0.999985	104	174	GTPase activity	MF
4288	GO:0009123	2.97661e-05	0.999981	204	366	nucleoside monophosphate metabolic process	BP
8709	GO:0032970	2.99088e-05	0.999983	155	264	regulation of actin filament-based process	BP
433	GO:0001522	3.00914e-05	0.999999	14	15	pseudouridine synthesis	BP
4530	GO:0009798	3.02796e-05	0.999989	58	85	axis specification	BP
584	GO:0001775	3.04319e-05	0.999978	373	722	cell activation	BP
8340	GO:0032432	3.11553e-05	0.99999	47	65	actin filament bundle	CC
5986	GO:0016874	3.13025e-05	0.99998	232	411	ligase activity	MF
4325	GO:0009161	3.14171e-05	0.999981	199	355	ribonucleoside monophosphate metabolic process	BP
11159	GO:0043405	3.15195e-05	0.999983	131	216	regulation of MAP kinase activity	BP
2384	GO:0005102	3.18441e-05	0.999975	648	1330	receptor binding	MF
3138	GO:0006520	3.29095e-05	0.99998	182	330	cellular amino acid metabolic process	BP
2623	GO:0005635	3.29484e-05	0.999981	159	275	nuclear envelope	CC
16212	GO:0071824	3.39315e-05	0.999984	75	126	protein-DNA complex subunit organization	BP
5618	GO:0016197	3.4092e-05	0.999983	100	159	endosomal transport	BP
7177	GO:0030163	3.42001e-05	0.999976	307	567	protein catabolic process	BP
3241	GO:0006643	3.42104e-05	0.999984	85	136	membrane lipid metabolic process	BP
10538	GO:0042273	3.51894e-05	0.999997	14	16	ribosomal large subunit biogenesis	BP
12359	GO:0046328	3.53898e-05	0.999983	89	139	regulation of JNK cascade	BP
2566	GO:0005509	3.55525e-05	0.999976	287	528	calcium ion binding	MF
4777	GO:0010639	3.62179e-05	0.99998	134	229	negative regulation of organelle organization	BP
9099	GO:0034109	3.65213e-05	0.999987	52	76	homotypic cell-cell adhesion	BP
16992	GO:0090398	3.71184e-05	0.999992	30	38	cellular senescence	BP
15649	GO:0070647	3.90347e-05	0.999973	304	557	protein modification by small protein conjugation or removal	BP
13711	GO:0051259	3.93852e-05	0.999975	231	421	protein oligomerization	BP
5806	GO:0016569	4.00138e-05	0.999975	202	348	covalent chromatin modification	BP
10781	GO:0042692	4.07731e-05	0.999976	171	296	muscle cell differentiation	BP
6388	GO:0019003	4.14096e-05	0.999988	37	52	GDP binding	MF
634	GO:0001837	4.20854e-05	0.999984	58	84	epithelial to mesenchymal transition	BP
10963	GO:0043086	4.22009e-05	0.999971	317	617	negative regulation of catalytic activity	BP
258	GO:0000785	4.3046e-05	0.999972	206	383	chromatin	CC
5551	GO:0016032	4.31888e-05	0.999977	104	173	viral process	BP
12248	GO:0046034	4.61434e-05	0.999972	184	327	ATP metabolic process	BP
8420	GO:0032535	4.64305e-05	0.999974	140	238	regulation of cellular component size	BP
4598	GO:0010035	4.65712e-05	0.999972	160	299	response to inorganic substance	BP
6192	GO:0018205	4.66549e-05	0.999975	116	188	peptidyl-lysine modification	BP
3521	GO:0007093	4.79564e-05	0.99998	65	99	mitotic cell cycle checkpoint	BP
3411	GO:0006909	4.87786e-05	0.999978	72	113	phagocytosis	BP
13588	GO:0051054	4.88778e-05	0.999977	78	126	positive regulation of DNA metabolic process	BP
499	GO:0001649	5.10681e-05	0.999972	115	194	osteoblast differentiation	BP
14613	GO:0060322	5.16373e-05	0.999984	43	59	head development	BP
8718	GO:0032984	5.21129e-05	0.999975	84	132	macromolecular complex disassembly	BP
4331	GO:0009167	5.26236e-05	0.999967	196	351	purine ribonucleoside monophosphate metabolic process	BP
15776	GO:0070925	5.30496e-05	0.999967	195	349	organelle assembly	BP
10722	GO:0042578	5.37444e-05	0.999966	213	380	phosphoric ester hydrolase activity	MF
13741	GO:0051302	5.3873e-05	0.99997	125	213	regulation of cell division	BP
11635	GO:0044463	5.39498e-05	0.999961	409	756	cell projection part	CC
16107	GO:0071617	5.51838e-05	1	12	12	lysophospholipid acyltransferase activity	MF
2791	GO:0005923	5.62266e-05	0.999975	70	108	tight junction	CC
15379	GO:0070160	5.62266e-05	0.999975	70	108	occluding junction	CC
17986	GO:1902494	5.80234e-05	0.999957	392	760	catalytic complex	CC
13376	GO:0050730	6.01494e-05	0.999967	112	189	regulation of peptidyl-tyrosine phosphorylation	BP
223	GO:0000578	6.16893e-05	0.999988	27	34	embryonic axis specification	BP
4291	GO:0009126	6.26402e-05	0.99996	196	352	purine nucleoside monophosphate metabolic process	BP
2981	GO:0006275	6.32501e-05	0.999972	69	108	regulation of DNA replication	BP
12430	GO:0046486	6.36667e-05	0.999964	138	239	glycerolipid metabolic process	BP
17820	GO:1901988	6.37982e-05	0.99997	82	130	negative regulation of cell cycle phase transition	BP
13918	GO:0051640	6.50559e-05	0.999962	149	252	organelle localization	BP
2677	GO:0005743	6.65698e-05	0.999957	175	366	mitochondrial inner membrane	CC
6666	GO:0019866	6.66994e-05	0.999957	190	395	organelle inner membrane	CC
2867	GO:0006066	6.71646e-05	0.99996	157	281	alcohol metabolic process	BP
916	GO:0002262	6.7927e-05	0.999967	83	138	myeloid cell homeostasis	BP
4877	GO:0010811	6.85697e-05	0.999973	58	85	positive regulation of cell-substrate adhesion	BP
5946	GO:0016811	7.1441e-05	0.999977	41	59	hydrolase activity, acting on carbon-nitrogen (but not peptide) bonds, in linear amides	MF
14892	GO:0060712	7.37901e-05	0.999996	15	16	spongiotrophoblast layer development	BP
3387	GO:0006878	7.40063e-05	0.999996	14	15	cellular copper ion homeostasis	BP
4487	GO:0009628	7.55864e-05	0.999945	377	731	response to abiotic stimulus	BP
6043	GO:0017016	7.80658e-05	0.999958	117	187	Ras GTPase binding	MF
11164	GO:0043410	8.0556e-05	0.999949	192	338	positive regulation of MAPK cascade	BP
9092	GO:0034101	8.10175e-05	0.999963	71	114	erythrocyte homeostasis	BP
13606	GO:0051093	8.16516e-05	0.999941	359	685	negative regulation of developmental process	BP
3055	GO:0006400	8.19392e-05	0.999988	20	24	tRNA modification	BP
1060	GO:0002520	8.29854e-05	0.999938	416	821	immune system development	BP
13444	GO:0050840	8.32797e-05	0.999977	36	48	extracellular matrix binding	MF
18951	GO:2001020	8.39806e-05	0.999961	75	119	regulation of response to DNA damage stimulus	BP
13604	GO:0051091	8.55534e-05	0.999953	111	185	positive regulation of sequence-specific DNA binding transcription factor activity	BP
548	GO:0001725	8.77876e-05	0.99997	45	63	stress fiber	CC
4770	GO:0010632	8.79132e-05	0.999958	81	128	regulation of epithelial cell migration	BP
17823	GO:1901991	8.95564e-05	0.999957	80	127	negative regulation of mitotic cell cycle phase transition	BP
12517	GO:0046649	9.21375e-05	0.999936	274	525	lymphocyte activation	BP
4448	GO:0009411	9.3177e-05	0.999958	70	110	response to UV	BP
13583	GO:0051049	9.32427e-05	0.999926	690	1367	regulation of transport	BP
3476	GO:0007015	9.73803e-05	0.999941	153	265	actin filament organization	BP
12092	GO:0045740	9.84798e-05	0.999968	39	56	positive regulation of DNA replication	BP
15409	GO:0070201	9.93056e-05	0.999933	232	423	regulation of establishment of protein localization	BP
11673	GO:0044702	0.000100864	0.999923	475	935	single organism reproductive process	BP
2098	GO:0004674	0.000101177	0.999932	246	431	protein serine/threonine kinase activity	MF
5054	GO:0014031	0.000101797	0.99995	85	133	mesenchymal cell development	BP
13029	GO:0048534	0.000105949	0.999921	396	782	hematopoietic or lymphoid organ development	BP
13557	GO:0051020	0.00010859	0.999939	130	212	GTPase binding	MF
9348	GO:0034599	0.000112999	0.999941	89	151	cellular response to oxidative stress	BP
17932	GO:1902275	0.000113334	0.999949	69	105	regulation of chromatin organization	BP
7301	GO:0030330	0.000113781	0.999965	37	52	DNA damage response, signal transduction by p53 class mediator	BP
17704	GO:1901566	0.000115476	0.999919	269	521	organonitrogen compound biosynthetic process	BP
4590	GO:0010008	0.000116682	0.999943	79	127	endosome membrane	CC
11617	GO:0044440	0.000116682	0.999943	79	127	endosomal part	CC
18340	GO:1990234	0.000119575	0.999916	283	530	transferase complex	CC
14958	GO:0060828	0.000119893	0.999938	94	150	regulation of canonical Wnt signaling pathway	BP
7130	GO:0030097	0.000123126	0.999909	376	742	hemopoiesis	BP
14783	GO:0060541	0.000123369	0.999928	130	225	respiratory system development	BP
13158	GO:0048762	0.000126433	0.999935	92	147	mesenchymal cell differentiation	BP
15760	GO:0070887	0.000127065	0.999896	804	1678	cellular response to chemical stimulus	BP
14797	GO:0060560	0.000127703	0.999931	104	169	developmental growth involved in morphogenesis	BP
12089	GO:0045737	0.000128052	0.999984	19	22	positive regulation of cyclin-dependent protein serine/threonine kinase activity	BP
6087	GO:0017111	0.000128869	0.999907	344	634	nucleoside-triphosphatase activity	MF
14630	GO:0060341	0.000129508	0.999902	450	875	regulation of cellular localization	BP
16255	GO:0071897	0.000130558	0.999949	52	78	DNA biosynthetic process	BP
7774	GO:0031344	0.000132994	0.999911	224	399	regulation of cell projection organization	BP
719	GO:0001952	0.00013439	0.999949	51	74	regulation of cell-matrix adhesion	BP
5963	GO:0016836	0.000135948	0.999953	39	59	hydro-lyase activity	MF
16756	GO:0090002	0.000136684	0.99994	63	97	establishment of protein localization to plasma membrane	BP
9425	GO:0034728	0.00013937	0.99994	55	92	nucleosome organization	BP
3770	GO:0008013	0.000139964	0.99995	49	68	beta-catenin binding	MF
3616	GO:0007254	0.000140524	0.999926	98	159	JNK cascade	BP
11096	GO:0043292	0.000140909	0.999921	109	186	contractile fiber	CC
12950	GO:0048306	0.000141647	0.999952	39	58	calcium-dependent protein binding	MF
8642	GO:0032873	0.000142545	0.999975	22	27	negative regulation of stress-activated MAPK cascade	BP
15466	GO:0070303	0.000142545	0.999975	22	27	negative regulation of stress-activated protein kinase signaling cascade	BP
11076	GO:0043254	0.000147134	0.999911	145	256	regulation of protein complex assembly	BP
8697	GO:0032956	0.000147748	0.999914	130	223	regulation of actin cytoskeleton organization	BP
15093	GO:0061082	0.000148646	0.999986	16	18	myeloid leukocyte cytokine production	BP
11185	GO:0043462	0.000148927	0.999963	27	37	regulation of ATPase activity	BP
18239	GO:1903289	0.000148927	0.999963	27	37	regulation of ATP catabolic process	BP
19035	GO:2001235	0.000150014	0.999924	83	137	positive regulation of apoptotic signaling pathway	BP
5807	GO:0016570	0.000150389	0.999902	196	342	histone modification	BP
12423	GO:0046474	0.00015242	0.999934	58	92	glycerophospholipid biosynthetic process	BP
1564	GO:0003714	0.000156379	0.999921	87	139	transcription corepressor activity	MF
549	GO:0001726	0.000157767	0.999927	72	111	ruffle	CC
2761	GO:0005874	0.000159415	0.999896	197	347	microtubule	CC
13393	GO:0050769	0.000160809	0.999912	104	172	positive regulation of neurogenesis	BP
5957	GO:0016829	0.000160977	0.999911	103	180	lyase activity	MF
8760	GO:0033044	0.000162653	0.999917	87	139	regulation of chromosome organization	BP
559	GO:0001738	0.000162799	0.999959	31	40	morphogenesis of a polarized epithelium	BP
7718	GO:0031267	0.000163549	0.999907	122	198	small GTPase binding	MF
17142	GO:0097191	0.000163712	0.999904	127	222	extrinsic apoptotic signaling pathway	BP
6682	GO:0019898	0.00016526	0.99991	102	171	extrinsic component of membrane	CC
17583	GO:1901137	0.000165916	0.999883	268	511	carbohydrate derivative biosynthetic process	BP
11291	GO:0043624	0.000167898	0.999923	68	105	cellular protein complex disassembly	BP
5561	GO:0016050	0.000169092	0.999918	76	122	vesicle organization	BP
11698	GO:0044764	0.00017084	0.999905	107	183	multi-organism cellular process	BP
11839	GO:0045177	0.000172279	0.999889	188	334	apical part of cell	CC
2369	GO:0005083	0.000172739	0.999912	92	142	small GTPase regulator activity	MF
18975	GO:2001056	0.000176986	0.999916	69	113	positive regulation of cysteine-type endopeptidase activity	BP
8414	GO:0032526	0.000178004	0.999931	48	72	response to retinoic acid	BP
13988	GO:0051782	0.000178124	1	12	12	negative regulation of cell division	BP
4746	GO:0010594	0.0001789	0.999923	58	89	regulation of endothelial cell migration	BP
4271	GO:0009100	0.00018262	0.999889	147	254	glycoprotein metabolic process	BP
10503	GO:0042175	0.000186178	0.999879	178	327	nuclear outer membrane-endoplasmic reticulum membrane network	CC
19043	GO:2001243	0.000190625	0.999926	46	71	negative regulation of intrinsic apoptotic signaling pathway	BP
13216	GO:0048878	0.000191121	0.999855	413	813	chemical homeostasis	BP
4991	GO:0010950	0.000195456	0.999904	73	122	positive regulation of endopeptidase activity	BP
12418	GO:0046467	0.000197399	0.99992	51	78	membrane lipid biosynthetic process	BP
15863	GO:0071156	0.000197554	0.999943	32	44	regulation of cell cycle arrest	BP
3009	GO:0006323	0.00019818	0.999901	72	125	DNA packaging	BP
7220	GO:0030218	0.000198275	0.999908	65	104	erythrocyte differentiation	BP
9586	GO:0035023	0.000200647	0.999889	109	175	regulation of Rho protein signal transduction	BP
14891	GO:0060711	0.000205412	0.999936	36	50	labyrinthine layer development	BP
11241	GO:0043543	0.000212068	0.999881	107	179	protein acylation	BP
8352	GO:0032446	0.000221195	0.999845	257	473	protein modification by small protein conjugation	BP
11290	GO:0043623	0.000222	0.999853	191	356	cellular protein complex assembly	BP
8259	GO:0032320	0.000226158	0.999874	111	178	positive regulation of Ras GTPase activity	BP
11160	GO:0043406	0.000229454	0.999877	96	156	positive regulation of MAP kinase activity	BP
4823	GO:0010721	0.000234618	0.999881	82	131	negative regulation of cell development	BP
7132	GO:0030099	0.000237579	0.999845	174	327	myeloid cell differentiation	BP
5419	GO:0015748	0.000238325	0.999908	47	70	organophosphate ester transport	BP
6681	GO:0019897	0.000245521	0.999885	65	104	extrinsic component of plasma membrane	CC
18248	GO:1903308	0.000246656	0.999887	65	100	regulation of chromatin modification	BP
73	GO:0000151	0.000253223	0.999862	96	162	ubiquitin ligase complex	CC
2586	GO:0005543	0.000254264	0.999841	155	269	phospholipid binding	MF
11624	GO:0044449	0.00025491	0.999861	95	161	contractile fiber part	CC
11576	GO:0044344	0.000258241	0.999897	49	73	cellular response to fibroblast growth factor stimulus	BP
16188	GO:0071774	0.000258241	0.999897	49	73	response to fibroblast growth factor	BP
16803	GO:0090090	0.000263335	0.999884	60	91	negative regulation of canonical Wnt signaling pathway	BP
249	GO:0000776	0.000268106	0.999874	65	105	kinetochore	CC
4555	GO:0009896	0.000271191	0.999843	118	201	positive regulation of catabolic process	BP
3132	GO:0006511	0.000273608	0.999817	202	364	ubiquitin-dependent protein catabolic process	BP
4876	GO:0010810	0.000274892	0.999857	86	138	regulation of cell-substrate adhesion	BP
9100	GO:0034110	0.000275762	0.99995	21	26	regulation of homotypic cell-cell adhesion	BP
5816	GO:0016579	0.00027746	0.999882	55	83	protein deubiquitination	BP
15849	GO:0071103	0.000278914	0.999846	94	165	DNA conformation change	BP
8302	GO:0032386	0.000279661	0.999814	194	355	regulation of intracellular transport	BP
5501	GO:0015914	0.000280886	0.999911	35	49	phospholipid transport	BP
10502	GO:0042171	0.000281222	1	10	10	lysophosphatidic acid acyltransferase activity	MF
13026	GO:0048525	0.000284626	0.999892	43	65	negative regulation of viral process	BP
10398	GO:0040013	0.000285254	0.999832	122	208	negative regulation of locomotion	BP
12195	GO:0045927	0.000288114	0.999837	104	177	positive regulation of growth	BP
6479	GO:0019239	0.000289709	0.999942	21	27	deaminase activity	MF
4272	GO:0009101	0.00029042	0.999828	125	214	glycoprotein biosynthetic process	BP
11094	GO:0043280	0.000290692	0.999862	64	105	positive regulation of cysteine-type endopeptidase activity involved in apoptotic process	BP
8260	GO:0032321	0.000294879	0.999872	59	88	positive regulation of Rho GTPase activity	BP
8724	GO:0032993	0.000295302	0.999815	138	264	protein-DNA complex	CC
15301	GO:0065004	0.000296305	0.999858	61	106	protein-DNA complex assembly	BP
17766	GO:1901700	0.000296549	0.999768	471	971	response to oxygen-containing compound	BP
7890	GO:0031594	0.000297352	0.999903	38	52	neuromuscular junction	CC
5011	GO:0010975	0.000297852	0.999806	180	315	regulation of neuron projection development	BP
11516	GO:0044257	0.00029849	0.999792	239	442	cellular protein catabolic process	BP
3000	GO:0006304	0.000302564	0.999882	46	69	DNA modification	BP
2970	GO:0006260	0.000302598	0.999812	143	254	DNA replication	BP
10762	GO:0042641	0.000304681	0.999879	49	72	actomyosin	CC
7105	GO:0030031	0.000306877	0.999806	156	272	cell projection assembly	BP
16835	GO:0090150	0.000310409	0.999824	104	179	establishment of protein localization to membrane	BP
11612	GO:0044432	0.000312395	0.999786	210	395	endoplasmic reticulum part	CC
11692	GO:0044728	0.000312883	0.999886	42	61	DNA methylation or demethylation	BP
15124	GO:0061138	0.000317474	0.999813	123	208	morphogenesis of a branching epithelium	BP
16612	GO:0072593	0.000320263	0.999827	86	150	reactive oxygen species metabolic process	BP
18615	GO:2000377	0.000320374	0.99986	54	86	regulation of reactive oxygen species metabolic process	BP
1149	GO:0002682	0.000320754	0.999752	433	873	regulation of immune system process	BP
7295	GO:0030324	0.000321503	0.999812	114	199	lung development	BP
10828	GO:0042770	0.000322476	0.999878	43	64	signal transduction in response to DNA damage	BP
15506	GO:0070372	0.000328663	0.999814	103	175	regulation of ERK1 and ERK2 cascade	BP
8386	GO:0032486	0.000331736	1	11	11	Rap protein signal transduction	BP
12626	GO:0046914	0.000334181	0.999731	634	1246	transition metal ion binding	MF
13480	GO:0050885	0.000338772	0.999876	44	62	neuromuscular process controlling balance	BP
11297	GO:0043632	0.000339519	0.999769	208	377	modification-dependent macromolecule catabolic process	BP
12830	GO:0048017	0.00034047	0.999837	70	108	inositol lipid-mediated signaling	BP
3259	GO:0006665	0.000350525	0.999837	63	99	sphingolipid metabolic process	BP
16996	GO:0090407	0.000351344	0.999755	221	427	organophosphate biosynthetic process	BP
11178	GO:0043436	0.00035459	0.999726	423	844	oxoacid metabolic process	BP
5564	GO:0016053	0.000355767	0.999777	142	259	organic acid biosynthetic process	BP
12390	GO:0046394	0.000355767	0.999777	142	259	carboxylic acid biosynthetic process	BP
12108	GO:0045766	0.000356769	0.999824	68	113	positive regulation of angiogenesis	BP
6610	GO:0019752	0.00036136	0.999723	399	797	carboxylic acid metabolic process	BP
7096	GO:0030016	0.000362872	0.999795	100	172	myofibril	CC
264	GO:0000792	0.000364726	0.999852	49	73	heterochromatin	CC
14614	GO:0060323	0.000368166	0.999898	30	40	head morphogenesis	BP
6686	GO:0019902	0.000369	0.999797	97	158	phosphatase binding	MF
262	GO:0000790	0.000381272	0.999771	125	217	nuclear chromatin	CC
17322	GO:0098590	0.000382662	0.999739	212	380	plasma membrane region	CC
574	GO:0001763	0.00038273	0.999769	129	220	morphogenesis of a branching structure	BP
16626	GO:0072657	0.000397621	0.999748	149	265	protein localization to membrane	BP
12432	GO:0046488	0.000398627	0.999808	67	106	phosphatidylinositol metabolic process	BP
11623	GO:0044448	0.000399582	0.99981	66	103	cell cortex part	CC
13657	GO:0051169	0.00040357	0.999731	184	333	nuclear transport	BP
6702	GO:0019941	0.000407694	0.999722	206	374	modification-dependent protein catabolic process	BP
15824	GO:0070997	0.000408539	0.999737	158	286	neuron death	BP
13463	GO:0050865	0.00040944	0.99972	202	382	regulation of cell activation	BP
3414	GO:0006913	0.000411634	0.999727	182	329	nucleocytoplasmic transport	BP
9604	GO:0035065	0.00041455	0.999904	25	32	regulation of histone acetylation	BP
7093	GO:0030010	0.000417433	0.99982	55	82	establishment of cell polarity	BP
7133	GO:0030100	0.000428788	0.999764	91	154	regulation of endocytosis	BP
420	GO:0001503	0.000428876	0.999711	191	350	ossification	BP
10267	GO:0036477	0.000437652	0.999671	358	672	somatodendritic compartment	CC
7186	GO:0030173	0.000444962	0.999881	28	37	integral component of Golgi membrane	CC
5372	GO:0015631	0.000445246	0.999728	131	226	tubulin binding	MF
16667	GO:0080008	0.000450328	0.999938	17	20	Cul4-RING E3 ubiquitin ligase complex	CC
7294	GO:0030323	0.000450577	0.999732	115	202	respiratory tube development	BP
4599	GO:0010038	0.000450589	0.999745	97	167	response to metal ion	BP
14019	GO:0051865	0.000451112	0.999854	33	47	protein autoubiquitination	BP
9254	GO:0034399	0.000452191	0.999794	59	91	nuclear periphery	CC
14843	GO:0060627	0.000458162	0.999703	159	287	regulation of vesicle-mediated transport	BP
11259	GO:0043565	0.000464427	0.999646	386	737	sequence-specific DNA binding	MF
13696	GO:0051240	0.000467852	0.999654	307	591	positive regulation of multicellular organismal process	BP
621	GO:0001824	0.000467994	0.999796	53	82	blastocyst development	BP
3496	GO:0007043	0.0004794	0.999841	36	50	cell-cell junction assembly	BP
16976	GO:0090342	0.000479633	0.999909	20	25	regulation of cell aging	BP
619	GO:0001822	0.00048134	0.999711	123	209	kidney development	BP
12828	GO:0048015	0.00048179	0.999766	69	107	phosphatidylinositol-mediated signaling	BP
3466	GO:0006998	0.000483163	0.999933	17	20	nuclear envelope organization	BP
17907	GO:1902229	0.000493236	0.999879	24	32	regulation of intrinsic apoptotic signaling pathway in response to DNA damage	BP
7741	GO:0031301	0.00049449	0.999708	109	193	integral component of organelle membrane	CC
15346	GO:0070085	0.000494888	0.999717	101	172	glycosylation	BP
14357	GO:0055076	0.000498837	0.999764	58	97	transition metal ion homeostasis	BP
18538	GO:2000278	0.00051369	0.999863	27	36	regulation of DNA biosynthetic process	BP
15505	GO:0070371	0.000518431	0.999695	110	190	ERK1 and ERK2 cascade	BP
7281	GO:0030308	0.000519161	0.999717	87	146	negative regulation of cell growth	BP
7740	GO:0031300	0.000529261	0.999681	117	208	intrinsic component of organelle membrane	CC
17189	GO:0097285	0.000531803	0.999622	235	450	cell-type specific apoptotic process	BP
4579	GO:0009982	0.000532779	0.99997	11	12	pseudouridine synthase activity	MF
13701	GO:0051249	0.000536858	0.999646	162	303	regulation of lymphocyte activation	BP
5087	GO:0014066	0.000547295	0.99978	46	68	regulation of phosphatidylinositol 3-kinase signaling	BP
3687	GO:0007423	0.000557041	0.999596	270	506	sensory organ development	BP
13904	GO:0051603	0.000558501	0.999607	229	425	proteolysis involved in cellular protein catabolic process	BP
18868	GO:2000772	0.000566884	0.99994	15	17	regulation of cellular senescence	BP
3726	GO:0007568	0.000572935	0.999698	77	129	aging	BP
7696	GO:0031228	0.000574048	0.999836	29	39	intrinsic component of Golgi membrane	CC
8130	GO:0032088	0.000591873	0.999764	43	65	negative regulation of NF-kappaB transcription factor activity	BP
146	GO:0000302	0.000600202	0.999681	75	130	response to reactive oxygen species	BP
15872	GO:0071173	0.000604611	0.999883	20	25	spindle assembly checkpoint	BP
14341	GO:0055037	0.000609215	0.999729	54	83	recycling endosome	CC
10933	GO:0043025	0.000611507	0.999561	256	474	neuronal cell body	CC
6455	GO:0019207	0.000612415	0.999665	85	144	kinase regulator activity	MF
11273	GO:0043588	0.000622253	0.999593	159	288	skin development	BP
12197	GO:0045931	0.000626617	0.999805	31	43	positive regulation of mitotic cell cycle	BP
18250	GO:1903310	0.00062877	0.999787	36	50	positive regulation of chromatin modification	BP
7015	GO:0022407	0.000629562	0.999692	65	104	regulation of cell-cell adhesion	BP
11538	GO:0044297	0.000634173	0.999535	285	536	cell body	CC
14779	GO:0060537	0.000639681	0.999561	198	364	muscle tissue development	BP
12057	GO:0045667	0.000656874	0.999665	68	114	regulation of osteoblast differentiation	BP
3219	GO:0006611	0.000657524	0.999781	33	47	protein export from nucleus	BP
6649	GO:0019838	0.000658314	0.999665	72	115	growth factor binding	MF
331	GO:0000981	0.000661312	0.999537	221	404	sequence-specific DNA binding RNA polymerase II transcription factor activity	MF
3016	GO:0006338	0.000661969	0.999692	58	91	chromatin remodeling	BP
2697	GO:0005769	0.000666694	0.999624	94	157	early endosome	CC
10986	GO:0043123	0.000672277	0.999653	72	119	positive regulation of I-kappaB kinase/NF-kappaB signaling	BP
3773	GO:0008017	0.000677162	0.999615	98	162	microtubule binding	MF
1164	GO:0002697	0.000679016	0.999577	123	228	regulation of immune effector process	BP
6653	GO:0019843	0.000680084	0.999816	21	32	rRNA binding	MF
16784	GO:0090068	0.000681195	0.999609	96	166	positive regulation of cell cycle process	BP
13048	GO:0048562	0.000682819	0.999552	162	288	embryonic organ morphogenesis	BP
1599	GO:0003841	0.000683555	1	9	9	1-acylglycerol-3-phosphate O-acyltransferase activity	MF
5098	GO:0014706	0.000685067	0.999533	189	347	striated muscle tissue development	BP
2632	GO:0005654	0.000689979	0.99948	333	641	nucleoplasm	CC
9276	GO:0034446	0.000705737	0.999718	44	65	substrate adhesion-dependent cell spreading	BP
18953	GO:2001022	0.000707181	0.999731	39	58	positive regulation of response to DNA damage stimulus	BP
7764	GO:0031333	0.000709285	0.99966	59	96	negative regulation of protein complex assembly	BP
3983	GO:0008360	0.000720787	0.999642	66	106	regulation of cell shape	BP
7144	GO:0030120	0.000731054	0.999811	25	33	vesicle coat	CC
8849	GO:0033218	0.000732032	0.999542	123	228	amide binding	MF
4626	GO:0010212	0.000734066	0.999633	66	107	response to ionizing radiation	BP
5705	GO:0016363	0.00073565	0.999694	47	70	nuclear matrix	CC
4543	GO:0009880	0.000738772	0.99973	37	54	embryonic pattern specification	BP
7138	GO:0030111	0.000751489	0.999542	121	207	regulation of Wnt signaling pathway	BP
297	GO:0000910	0.000756287	0.999621	67	108	cytokinesis	BP
18858	GO:2000756	0.000761467	0.999789	27	36	regulation of peptidyl-lysine acetylation	BP
3302	GO:0006729	0.000763039	1	6	6	tetrahydrobiopterin biosynthetic process	BP
17657	GO:1901342	0.000791813	0.999519	113	201	regulation of vasculature development	BP
8172	GO:0032182	0.000794505	0.999638	54	84	small conjugating protein binding	MF
9674	GO:0035257	0.00079733	0.999594	70	112	nuclear hormone receptor binding	MF
5804	GO:0016567	0.000800356	0.999428	237	438	protein ubiquitination	BP
4307	GO:0009142	0.000804918	0.999667	38	65	nucleoside triphosphate biosynthetic process	BP
7937	GO:0031674	0.000804972	0.999593	67	109	I band	CC
9300	GO:0034504	0.00081305	0.999507	115	198	protein localization to nucleus	BP
17610	GO:1901214	0.000823509	0.999471	140	253	regulation of neuron death	BP
4754	GO:0010608	0.000825197	0.99941	223	438	posttranscriptional regulation of gene expression	BP
3117	GO:0006486	0.00082981	0.999528	92	156	protein glycosylation	BP
11166	GO:0043413	0.00082981	0.999528	92	156	macromolecule glycosylation	BP
2724	GO:0005802	0.000837967	0.999541	83	138	trans-Golgi network	CC
9281	GO:0034453	0.000838088	0.999764	28	37	microtubule anchoring	BP
17611	GO:1901215	0.00084209	0.999508	98	171	negative regulation of neuron death	BP
13713	GO:0051261	0.000843842	0.999604	58	90	protein depolymerization	BP
17938	GO:1902305	0.00084768	0.999768	25	34	regulation of sodium ion transmembrane transport	BP
13643	GO:0051146	0.000854586	0.999467	126	221	striated muscle cell differentiation	BP
267	GO:0000795	0.000858373	0.999768	24	33	synaptonemal complex	CC
1418	GO:0003197	0.000866915	0.999804	22	28	endocardial cushion development	BP
10542	GO:0042277	0.000867083	0.999458	119	221	peptide binding	MF
13392	GO:0050768	0.000868827	0.999579	62	97	negative regulation of neurogenesis	BP
242	GO:0000737	0.000873763	0.999683	34	51	DNA catabolic process, endonucleolytic	BP
15103	GO:0061097	0.00087653	0.999681	37	53	regulation of protein tyrosine kinase activity	BP
17816	GO:1901983	0.000884849	0.99974	28	38	regulation of protein acetylation	BP
10702	GO:0042542	0.000885257	0.999597	49	81	response to hydrogen peroxide	BP
622	GO:0001825	0.000895458	0.999754	25	34	blastocyst formation	BP
3367	GO:0006839	0.00089642	0.99954	62	110	mitochondrial transport	BP
14615	GO:0060324	0.00089787	0.9997	33	46	face development	BP
7621	GO:0031058	0.000900995	0.999688	35	49	positive regulation of histone modification	BP
13947	GO:0051701	0.000904135	0.999644	40	60	interaction with host	BP
10504	GO:0042176	0.000904482	0.999434	126	223	regulation of protein catabolic process	BP
14036	GO:0051893	0.00090687	0.999763	24	32	regulation of focal adhesion assembly	BP
16816	GO:0090109	0.00090687	0.999763	24	32	regulation of cell-substrate junction assembly	BP
16259	GO:0071901	0.000911389	0.999548	62	101	negative regulation of protein serine/threonine kinase activity	BP
10577	GO:0042330	0.000919555	0.999341	229	438	taxis	BP
4569	GO:0009952	0.000929248	0.999426	120	210	anterior/posterior pattern specification	BP
2875	GO:0006082	0.000930418	0.999267	426	858	organic acid metabolic process	BP
615	GO:0001818	0.000959334	0.999486	72	125	negative regulation of cytokine production	BP
3606	GO:0007224	0.000962272	0.999504	70	113	smoothened signaling pathway	BP
340	GO:0001012	0.000962504	0.999351	173	311	RNA polymerase II regulatory region DNA binding	MF
7021	GO:0022414	0.000969767	0.999221	508	1023	reproductive process	BP
4323	GO:0009158	0.000971102	0.999365	151	268	ribonucleoside monophosphate catabolic process	BP
4333	GO:0009169	0.000971102	0.999365	151	268	purine ribonucleoside monophosphate catabolic process	BP
11100	GO:0043297	0.000974685	0.999741	25	33	apical junction assembly	BP
11899	GO:0045321	0.000989419	0.999251	312	620	leukocyte activation	BP
13719	GO:0051271	0.000990874	0.999413	103	176	negative regulation of cellular component movement	BP
3865	GO:0008173	0.00100412	0.999506	58	97	RNA methyltransferase activity	MF
8057	GO:0031952	0.00100551	0.999751	23	30	regulation of protein autophosphorylation	BP
7916	GO:0031647	0.00101225	0.999447	78	132	regulation of protein stability	BP
11746	GO:0045017	0.00101451	0.999461	71	121	glycerolipid biosynthetic process	BP
12233	GO:0045995	0.00101792	0.999499	63	99	regulation of embryonic development	BP
9708	GO:0035329	0.00101821	0.999787	21	26	hippo signaling	BP
13329	GO:0050673	0.00101868	0.999314	164	304	epithelial cell proliferation	BP
15726	GO:0070830	0.00101932	0.99979	20	25	tight junction assembly	BP
2943	GO:0006200	0.0010303	0.999326	149	264	ATP catabolic process	BP
3776	GO:0008022	0.00103979	0.999378	106	181	protein C-terminus binding	MF
2222	GO:0004843	0.00104021	0.999568	44	66	ubiquitin-specific protease activity	MF
911	GO:0002252	0.00104516	0.999239	238	471	immune effector process	BP
6643	GO:0019827	0.00104784	0.999431	79	130	stem cell maintenance	BP
11952	GO:0045446	0.00104838	0.999551	46	70	endothelial cell differentiation	BP
13894	GO:0051592	0.00105295	0.999533	48	75	response to calcium ion	BP
9354	GO:0034612	0.00105364	0.999514	51	82	response to tumor necrosis factor	BP
16685	GO:0080111	0.00105381	0.999889	12	14	DNA demethylation	BP
14616	GO:0060325	0.00105849	0.999701	26	35	face morphogenesis	BP
4980	GO:0010934	0.00106012	0.99993	12	13	macrophage cytokine production	BP
3427	GO:0006935	0.00106157	0.999236	228	437	chemotaxis	BP
4290	GO:0009125	0.00106174	0.999301	152	271	nucleoside monophosphate catabolic process	BP
11214	GO:0043508	0.0010626	0.999932	11	12	negative regulation of JUN kinase activity	BP
4425	GO:0009314	0.00106695	0.999274	173	318	response to radiation	BP
2234	GO:0004860	0.00108134	0.999626	30	45	protein kinase inhibitor activity	MF
2670	GO:0005732	0.00108498	0.999937	9	10	small nucleolar ribonucleoprotein complex	CC
2951	GO:0006213	0.00109004	0.999715	20	29	pyrimidine nucleoside metabolic process	BP
1309	GO:0002931	0.00109553	0.99984	15	18	response to ischemia	BP
15583	GO:0070527	0.00110789	0.999607	33	48	platelet aggregation	BP
13798	GO:0051402	0.00113176	0.999278	129	232	neuron apoptotic process	BP
2763	GO:0005876	0.00113581	0.999631	30	42	spindle microtubule	CC
4293	GO:0009128	0.001145	0.999246	151	269	purine nucleoside monophosphate catabolic process	BP
3552	GO:0007162	0.00114525	0.999391	73	120	negative regulation of cell adhesion	BP
3349	GO:0006811	0.00114579	0.999055	654	1304	ion transport	BP
11534	GO:0044291	0.00115709	0.999557	39	56	cell-cell contact zone	CC
705	GO:0001935	0.00116383	0.999431	56	93	endothelial cell proliferation	BP
3107	GO:0006473	0.00116895	0.999338	87	146	protein acetylation	BP
11212	GO:0043506	0.0011799	0.999511	44	65	regulation of JUN kinase activity	BP
12059	GO:0045669	0.00119025	0.999524	39	59	positive regulation of osteoblast differentiation	BP
12628	GO:0046916	0.00120308	0.999503	39	62	cellular transition metal ion homeostasis	BP
2687	GO:0005759	0.00120682	0.999287	86	168	mitochondrial matrix	CC
1061	GO:0002521	0.00121866	0.999119	225	438	leukocyte differentiation	BP
17779	GO:1901796	0.00123039	0.999579	30	44	regulation of signal transduction by p53 class mediator	BP
10992	GO:0043130	0.00124412	0.999456	46	71	ubiquitin binding	MF
1151	GO:0002684	0.00124661	0.999073	268	524	positive regulation of immune system process	BP
6184	GO:0018195	0.00124726	0.999861	13	15	peptidyl-arginine modification	BP
418	GO:0001501	0.00125278	0.999107	218	401	skeletal system development	BP
3233	GO:0006633	0.00125551	0.999316	73	126	fatty acid biosynthetic process	BP
2714	GO:0005789	0.00125733	0.999143	166	312	endoplasmic reticulum membrane	CC
3708	GO:0007517	0.00126481	0.999131	175	325	muscle organ development	BP
3867	GO:0008175	0.00126774	0.999385	54	90	tRNA methyltransferase activity	MF
3012	GO:0006334	0.00126914	0.999434	41	72	nucleosome assembly	BP
614	GO:0001817	0.00128458	0.999073	222	431	regulation of cytokine production	BP
5012	GO:0010976	0.00128804	0.999346	64	103	positive regulation of neuron projection development	BP
13394	GO:0050770	0.00129288	0.99932	72	115	regulation of axonogenesis	BP
11857	GO:0045202	0.00129876	0.999006	344	644	synapse	CC
2998	GO:0006302	0.00129928	0.999297	75	124	double-strand break repair	BP
12870	GO:0048145	0.00131509	0.999396	48	78	regulation of fibroblast proliferation	BP
7346	GO:0030427	0.00134013	0.999273	77	125	site of polarized growth	CC
5833	GO:0016604	0.00134862	0.999148	121	216	nuclear body	CC
7619	GO:0031056	0.00136895	0.999323	60	95	regulation of histone modification	BP
7702	GO:0031234	0.00137083	0.999422	41	64	extrinsic component of cytoplasmic side of plasma membrane	CC
12591	GO:0046854	0.00137439	0.999674	22	28	phosphatidylinositol phosphorylation	BP
4054	GO:0008469	0.00137609	1	8	8	histone-arginine N-methyltransferase activity	MF
9664	GO:0035247	0.00137609	1	8	8	peptidyl-arginine omega-N-methylation	BP
7464	GO:0030705	0.00137984	0.999305	61	99	cytoskeleton-dependent intracellular transport	BP
13730	GO:0051289	0.00138166	0.999415	40	64	protein homotetramerization	BP
4657	GO:0010369	0.00138692	0.999843	13	15	chromocenter	CC
10134	GO:0036064	0.00140244	0.999352	50	79	ciliary basal body	CC
13464	GO:0050866	0.00141899	0.999218	74	128	negative regulation of cell activation	BP
6402	GO:0019058	0.00142166	0.999204	78	135	viral life cycle	BP
16613	GO:0072594	0.00142536	0.999015	176	329	establishment of protein localization to organelle	BP
16614	GO:0072595	0.00142553	0.999739	17	21	maintenance of protein localization in organelle	BP
12360	GO:0046329	0.0014285	0.999738	17	21	negative regulation of JNK cascade	BP
8962	GO:0033619	0.00142886	0.99953	29	41	membrane protein proteolysis	BP
7306	GO:0030336	0.00143149	0.999149	98	168	negative regulation of cell migration	BP
9605	GO:0035066	0.00143663	0.999832	14	16	positive regulation of histone acetylation	BP
18462	GO:2000146	0.00145362	0.99913	100	172	negative regulation of cell motility	BP
11046	GO:0043209	0.00145784	0.999458	34	50	myelin sheath	CC
13605	GO:0051092	0.00145786	0.999264	61	99	positive regulation of NF-kappaB transcription factor activity	BP
18890	GO:2000810	0.00146448	1	9	9	regulation of tight junction assembly	BP
17908	GO:1902230	0.00147535	0.999699	17	22	negative regulation of intrinsic apoptotic signaling pathway in response to DNA damage	BP
12669	GO:0046982	0.00148771	0.99891	236	461	protein heterodimerization activity	MF
327	GO:0000977	0.00149009	0.998984	168	304	RNA polymerase II regulatory region sequence-specific DNA binding	MF
12869	GO:0048144	0.00150424	0.999296	49	80	fibroblast proliferation	BP
41	GO:0000086	0.00150597	0.999354	43	66	G2/M transition of mitotic cell cycle	BP
4102	GO:0008543	0.00150808	0.999373	41	62	fibroblast growth factor receptor signaling pathway	BP
7165	GO:0030148	0.0015244	0.99946	32	46	sphingolipid biosynthetic process	BP
18258	GO:1903320	0.0015269	0.999112	89	153	regulation of protein modification by small protein conjugation or removal	BP
8361	GO:0032456	0.00152768	0.999819	14	16	endocytic recycling	BP
12580	GO:0046834	0.0015445	0.99957	25	33	lipid phosphorylation	BP
10441	GO:0042063	0.00155671	0.999022	117	206	gliogenesis	BP
7524	GO:0030863	0.00156082	0.999333	44	66	cortical cytoskeleton	CC
4976	GO:0010927	0.00158819	0.999002	117	206	cellular component assembly involved in morphogenesis	BP
7345	GO:0030426	0.00158822	0.999137	75	122	growth cone	CC
9803	GO:0035510	0.00159029	0.999769	13	16	DNA dealkylation	BP
4361	GO:0009201	0.00159289	0.99936	32	55	ribonucleoside triphosphate biosynthetic process	BP
265	GO:0000793	0.00160471	0.999116	75	126	condensed chromosome	CC
1161	GO:0002694	0.00161625	0.998865	183	352	regulation of leukocyte activation	BP
7762	GO:0031331	0.00162443	0.999054	89	152	positive regulation of cellular catabolic process	BP
6448	GO:0019199	0.00164078	0.999241	54	80	transmembrane receptor protein kinase activity	MF
7097	GO:0030017	0.00165133	0.999044	85	148	sarcomere	CC
5983	GO:0016866	0.00165298	0.999624	18	24	intramolecular transferase activity	MF
15467	GO:0070304	0.00165887	0.999246	47	74	positive regulation of stress-activated protein kinase signaling cascade	BP
15203	GO:0061351	0.00165906	0.999071	80	133	neural precursor cell proliferation	BP
15478	GO:0070325	0.00165991	0.999696	16	20	lipoprotein particle receptor binding	MF
16849	GO:0090174	0.00166103	1	7	7	organelle membrane fusion	BP
4865	GO:0010770	0.00169186	0.999349	35	52	positive regulation of cell morphogenesis involved in differentiation	BP
3459	GO:0006986	0.00169352	0.999261	43	67	response to unfolded protein	BP
12098	GO:0045746	0.00169853	0.999606	19	25	negative regulation of Notch signaling pathway	BP
6049	GO:0017038	0.00170699	0.998874	139	252	protein import	BP
6687	GO:0019903	0.00172437	0.999077	71	115	protein phosphatase binding	MF
3866	GO:0008174	0.00172771	0.999156	52	87	mRNA methyltransferase activity	MF
8209	GO:0032259	0.00173681	0.998833	149	275	methylation	BP
5949	GO:0016814	0.00174587	0.999532	21	29	hydrolase activity, acting on carbon-nitrogen (but not peptide) bonds, in cyclic amidines	MF
7259	GO:0030278	0.00174935	0.998927	101	182	regulation of ossification	BP
8652	GO:0032886	0.00175665	0.999013	80	133	regulation of microtubule-based process	BP
6458	GO:0019210	0.00176081	0.999334	32	49	kinase inhibitor activity	MF
5810	GO:0016573	0.00176108	0.99904	74	121	histone acetylation	BP
9691	GO:0035282	0.00176366	0.999153	53	84	segmentation	BP
17841	GO:1902041	0.00177347	0.999391	29	42	regulation of extrinsic apoptotic signaling pathway via death domain receptors	BP
9356	GO:0034614	0.00178856	0.999138	49	83	cellular response to reactive oxygen species	BP
11594	GO:0044403	0.00178957	0.998856	118	216	symbiosis, encompassing mutualism through parasitism	BP
11600	GO:0044419	0.00178957	0.998856	118	216	interspecies interaction between organisms	BP
13409	GO:0050792	0.00179378	0.999064	61	104	regulation of viral process	BP
11226	GO:0043524	0.00179523	0.998967	83	143	negative regulation of neuron apoptotic process	BP
7157	GO:0030135	0.00180663	0.999038	69	112	coated vesicle	CC
2779	GO:0005901	0.00181348	0.999167	50	76	caveola	CC
505	GO:0001655	0.0018198	0.99878	152	270	urogenital system development	BP
3382	GO:0006869	0.00182724	0.998806	131	238	lipid transport	BP
10901	GO:0042982	0.00183878	0.999569	19	25	amyloid precursor protein metabolic process	BP
315	GO:0000959	0.00183985	0.999667	15	19	mitochondrial RNA metabolic process	BP
4416	GO:0009303	0.00185518	0.999619	16	21	rRNA transcription	BP
7383	GO:0030522	0.00187144	0.998876	98	167	intracellular receptor signaling pathway	BP
3860	GO:0008168	0.00188892	0.998828	104	188	methyltransferase activity	MF
10467	GO:0042110	0.00189649	0.998654	188	363	T cell activation	BP
13612	GO:0051099	0.00191307	0.99901	61	101	positive regulation of binding	BP
2882	GO:0006091	0.00191553	0.998736	129	247	generation of precursor metabolites and energy	BP
13129	GO:0048705	0.00192996	0.998768	121	213	skeletal system morphogenesis	BP
7343	GO:0030424	0.00194978	0.998604	209	381	axon	CC
11626	GO:0044451	0.00198597	0.9985	280	540	nucleoplasm part	CC
332	GO:0000982	0.00198677	0.998714	127	225	RNA polymerase II core promoter proximal region sequence-specific DNA binding transcription factor activity	MF
5902	GO:0016746	0.00198863	0.998703	128	233	transferase activity, transferring acyl groups	MF
19051	GO:2001252	0.00199078	0.999165	41	61	positive regulation of chromosome organization	BP
558	GO:0001736	0.00200034	0.999468	23	30	establishment of planar polarity	BP
18282	GO:1903391	0.00200269	0.99941	24	33	regulation of adherens junction organization	BP
14577	GO:0060271	0.00202015	0.998791	94	162	cilium morphogenesis	BP
4981	GO:0010935	0.00203134	0.999856	11	12	regulation of macrophage cytokine production	BP
6756	GO:0021533	0.00203468	0.999553	19	24	cell differentiation in hindbrain	BP
13687	GO:0051223	0.00203957	0.998539	201	379	regulation of protein transport	BP
19044	GO:2001244	0.00204233	0.999224	31	48	positive regulation of intrinsic apoptotic signaling pathway	BP
3986	GO:0008373	0.00204496	0.999608	17	21	sialyltransferase activity	MF
16376	GO:0072132	0.00204746	0.999557	18	23	mesenchyme morphogenesis	BP
613	GO:0001816	0.00204972	0.998472	249	489	cytokine production	BP
1421	GO:0003203	0.00205042	0.999673	15	18	endocardial cushion morphogenesis	BP
8413	GO:0032525	0.00205659	0.999769	11	13	somite rostral/caudal axis specification	BP
8165	GO:0032147	0.00206921	0.998713	108	188	activation of protein kinase activity	BP
13755	GO:0051321	0.00207109	0.99873	100	177	meiotic cell cycle	BP
6676	GO:0019887	0.00208363	0.998852	70	120	protein kinase regulator activity	MF
16297	GO:0072001	0.00210347	0.998632	130	228	renal system development	BP
13614	GO:0051101	0.00212859	0.999016	45	73	regulation of DNA binding	BP
4654	GO:0010340	0.00213133	0.998939	52	88	carboxyl-O-methyltransferase activity	MF
14105	GO:0051998	0.00213133	0.998939	52	88	protein carboxyl O-methyltransferase activity	MF
12194	GO:0045926	0.00216441	0.998629	112	201	negative regulation of growth	BP
7872	GO:0031570	0.00217625	0.998895	58	94	DNA integrity checkpoint	BP
5728	GO:0016423	0.00217648	0.998925	51	86	tRNA (guanine) methyltransferase activity	MF
13656	GO:0051168	0.00218923	0.998877	58	96	nuclear export	BP
6159	GO:0018105	0.00219371	0.998633	106	187	peptidyl-serine phosphorylation	BP
11733	GO:0044839	0.00220167	0.999021	43	67	cell cycle G2/M phase transition	BP
16496	GO:0072332	0.00220874	0.999037	39	63	intrinsic apoptotic signaling pathway by p53 class mediator	BP
14473	GO:0060090	0.00223162	0.998906	53	85	binding, bridging	MF
13084	GO:0048639	0.00224341	0.999029	41	63	positive regulation of developmental growth	BP
9967	GO:0035767	0.00224364	0.999647	14	17	endothelial cell chemotaxis	BP
8643	GO:0032874	0.00225569	0.998957	46	73	positive regulation of stress-activated MAPK cascade	BP
3679	GO:0007411	0.00225918	0.998624	101	171	axon guidance	BP
17259	GO:0097485	0.00225918	0.998624	101	171	neuron projection guidance	BP
4481	GO:0009611	0.00228089	0.99827	274	542	response to wounding	BP
1318	GO:0003007	0.00228382	0.998524	123	218	heart morphogenesis	BP
13400	GO:0050776	0.00231297	0.998294	228	445	regulation of immune response	BP
13278	GO:0050431	0.00231361	0.999709	14	16	transforming growth factor beta binding	MF
3004	GO:0006308	0.00231905	0.998944	42	69	DNA catabolic process	BP
2664	GO:0005720	0.00232635	0.999304	24	33	nuclear heterochromatin	CC
13847	GO:0051494	0.00234409	0.998745	65	108	negative regulation of cytoskeleton organization	BP
958	GO:0002335	0.00235999	0.999719	12	14	mature B cell differentiation	BP
18958	GO:2001028	0.00238021	1	8	8	positive regulation of endothelial cell chemotaxis	BP
19036	GO:2001236	0.00238068	0.998585	88	153	regulation of extrinsic apoptotic signaling pathway	BP
10075	GO:0035966	0.00238559	0.998872	47	76	response to topologically incorrect protein	BP
12107	GO:0045765	0.00239904	0.9985	103	186	regulation of angiogenesis	BP
7160	GO:0030139	0.00239997	0.998735	63	103	endocytic vesicle	CC
15993	GO:0071421	0.00240275	1	8	8	manganese ion transmembrane transport	BP
13155	GO:0048754	0.00241837	0.99851	102	176	branching morphogenesis of an epithelial tube	BP
9599	GO:0035051	0.00243122	0.998659	71	118	cardiocyte differentiation	BP
3887	GO:0008203	0.00243915	0.998704	61	104	cholesterol metabolic process	BP
6667	GO:0019867	0.00246581	0.998533	85	152	outer membrane	CC
13710	GO:0051258	0.00247657	0.998462	100	180	protein polymerization	BP
9764	GO:0035434	0.00251096	1	7	7	copper ion transmembrane transport	BP
3359	GO:0006825	0.00254434	0.999592	14	17	copper ion transport	BP
9610	GO:0035088	0.00254965	0.999433	18	23	establishment or maintenance of apical/basal cell polarity	BP
15166	GO:0061245	0.00254965	0.999433	18	23	establishment or maintenance of bipolar cell polarity	BP
13584	GO:0051050	0.00256359	0.997994	342	675	positive regulation of transport	BP
3727	GO:0007569	0.00257633	0.998797	46	73	cell aging	BP
10704	GO:0042552	0.00258076	0.998596	65	111	myelination	BP
515	GO:0001666	0.00259243	0.998464	86	149	response to hypoxia	BP
5404	GO:0015711	0.00259455	0.99818	175	321	organic anion transport	BP
7098	GO:0030018	0.00259489	0.998662	58	95	Z disc	CC
7344	GO:0030425	0.00262228	0.998064	237	437	dendrite	CC
3612	GO:0007249	0.00263348	0.998318	112	201	I-kappaB kinase/NF-kappaB signaling	BP
7790	GO:0031396	0.00263844	0.998474	79	136	regulation of protein ubiquitination	BP
15955	GO:0071356	0.00263874	0.998822	41	65	cellular response to tumor necrosis factor	BP
14636	GO:0060348	0.00264021	0.998473	82	137	bone development	BP
3465	GO:0006997	0.00264189	0.998755	46	74	nucleus organization	BP
4936	GO:0010876	0.00267733	0.998177	146	271	lipid localization	BP
4138	GO:0008625	0.00273143	0.998751	42	68	extrinsic apoptotic signaling pathway via death domain receptors	BP
4699	GO:0010508	0.00277352	0.999198	23	31	positive regulation of autophagy	BP
3258	GO:0006664	0.00277515	0.99873	42	68	glycolipid metabolic process	BP
10135	GO:0036065	0.00278843	0.999799	10	11	fucosylation	BP
12422	GO:0046473	0.00279058	1	7	7	phosphatidic acid metabolic process	BP
1622	GO:0003880	0.00279672	0.998601	50	85	protein C-terminal carboxyl O-methyltransferase activity	MF
6697	GO:0019919	0.00281846	1	7	7	peptidyl-arginine methylation, to asymmetrical-dimethyl arginine	BP
9661	GO:0035242	0.00281846	1	7	7	protein-arginine omega-N asymmetric methyltransferase activity	MF
5691	GO:0016324	0.00283491	0.998108	135	243	apical plasma membrane	CC
15925	GO:0071310	0.00284283	0.997616	633	1326	cellular response to organic substance	BP
5991	GO:0016879	0.00287954	0.998018	157	284	ligase activity, forming carbon-nitrogen bonds	MF
15865	GO:0071158	0.00288185	0.999184	21	29	positive regulation of cell cycle arrest	BP
3532	GO:0007126	0.0028879	0.998222	95	169	meiotic nuclear division	BP
14342	GO:0055038	0.0029402	0.999204	21	28	recycling endosome membrane	CC
6408	GO:0019079	0.00294236	0.998785	33	53	viral genome replication	BP
7474	GO:0030792	0.00295243	0.99853	49	83	methylarsonite methyltransferase activity	MF
3255	GO:0006661	0.00296512	0.998709	38	60	phosphatidylinositol biosynthetic process	BP
10490	GO:0042158	0.00296561	0.998511	50	85	lipoprotein biosynthetic process	BP
11225	GO:0043523	0.00297634	0.99807	116	210	regulation of neuron apoptotic process	BP
12322	GO:0046165	0.00298427	0.998318	69	121	alcohol biosynthetic process	BP
4366	GO:0009206	0.00300063	0.998751	30	53	purine ribonucleoside triphosphate biosynthetic process	BP
13378	GO:0050732	0.00300871	0.998958	27	39	negative regulation of peptidyl-tyrosine phosphorylation	BP
17780	GO:1901797	0.00300986	0.999342	16	21	negative regulation of signal transduction by p53 class mediator	BP
2194	GO:0004809	0.00301593	0.998497	49	83	tRNA (guanine-N2-)-methyltransferase activity	MF
3522	GO:0007094	0.00301639	0.999327	17	22	mitotic spindle assembly checkpoint	BP
14665	GO:0060384	0.00302272	0.999303	19	24	innervation	BP
9563	GO:0034969	0.00302823	0.999788	9	10	histone arginine methylation	BP
9613	GO:0035091	0.00307512	0.998107	98	168	phosphatidylinositol binding	MF
6222	GO:0018394	0.00309111	0.998219	78	131	peptidyl-lysine acetylation	BP
6095	GO:0017124	0.00309657	0.998304	68	111	SH3 domain binding	MF
5676	GO:0016300	0.0031068	0.998448	49	83	tRNA (uracil) methyltransferase activity	MF
13712	GO:0051260	0.00310764	0.997891	139	259	protein homooligomerization	BP
3862	GO:0008170	0.00311058	0.998219	73	127	N-methyltransferase activity	MF
9217	GO:0034349	0.00311282	0.999771	10	11	glial cell apoptotic process	BP
5730	GO:0016427	0.0031196	0.998441	49	83	tRNA (cytosine) methyltransferase activity	MF
5731	GO:0016428	0.0031196	0.998441	49	83	tRNA (cytosine-5-)-methyltransferase activity	MF
10602	GO:0042383	0.00314634	0.99821	75	125	sarcolemma	CC
12147	GO:0045841	0.00316198	0.999222	18	24	negative regulation of mitotic metaphase/anaphase transition	BP
17857	GO:1902100	0.00316198	0.999222	18	24	negative regulation of metaphase/anaphase transition of cell cycle	BP
17919	GO:1902253	0.00317512	0.999395	14	18	regulation of intrinsic apoptotic signaling pathway by p53 class mediator	BP
17767	GO:1901701	0.00317813	0.997519	304	640	cellular response to oxygen-containing compound	BP
7112	GO:0030042	0.00318614	0.998773	32	47	actin filament depolymerization	BP
13702	GO:0051250	0.00318777	0.998273	61	105	negative regulation of lymphocyte activation	BP
2591	GO:0005548	0.00321665	0.998959	25	35	phospholipid transporter activity	MF
4175	GO:0008757	0.00323303	0.998035	88	157	S-adenosylmethionine-dependent methyltransferase activity	MF
12600	GO:0046875	0.0032362	0.999048	23	31	ephrin receptor binding	MF
11268	GO:0043583	0.00324035	0.997903	116	205	ear development	BP
12574	GO:0046825	0.00326792	0.999193	18	24	regulation of protein export from nucleus	BP
2397	GO:0005123	0.00327738	0.999469	13	16	death receptor binding	MF
2767	GO:0005883	0.00327959	1	8	8	neurofilament	CC
12821	GO:0048008	0.00329328	0.998728	32	47	platelet-derived growth factor receptor signaling pathway	BP
11825	GO:0045144	0.00335576	1	7	7	meiotic sister chromatid segregation	BP
13664	GO:0051177	0.00335576	1	7	7	meiotic sister chromatid cohesion	BP
11167	GO:0043414	0.00337377	0.997868	104	183	macromolecule methylation	BP
17745	GO:1901659	0.00337494	0.998221	52	95	glycosyl compound biosynthetic process	BP
13685	GO:0051220	0.00343501	0.999322	15	19	cytoplasmic sequestering of protein	BP
4820	GO:0010718	0.00347502	0.999041	21	28	positive regulation of epithelial to mesenchymal transition	BP
5008	GO:0010970	0.00348247	0.998181	56	93	microtubule-based transport	BP
15873	GO:0071174	0.00350075	0.999046	20	27	mitotic spindle checkpoint	BP
567	GO:0001756	0.0035226	0.998385	42	66	somitogenesis	BP
13461	GO:0050863	0.00353863	0.997687	112	210	regulation of T cell activation	BP
13037	GO:0048546	0.0035387	0.998552	35	52	digestive tract morphogenesis	BP
17720	GO:1901615	0.00354694	0.997396	205	397	organic hydroxy compound metabolic process	BP
8043	GO:0031929	0.00355576	0.998497	36	55	TOR signaling	BP
13688	GO:0051224	0.00355905	0.997951	72	126	negative regulation of protein transport	BP
5914	GO:0016763	0.00356065	0.998645	29	44	transferase activity, transferring pentosyl groups	MF
10197	GO:0036293	0.00357821	0.997833	87	152	response to decreased oxygen levels	BP
4506	GO:0009719	0.00361196	0.997034	485	992	response to endogenous stimulus	BP
3001	GO:0006305	0.00363319	0.998519	34	51	DNA alkylation	BP
3002	GO:0006306	0.00363319	0.998519	34	51	DNA methylation	BP
10527	GO:0042255	0.00364164	0.999117	14	21	ribosome assembly	BP
17722	GO:1901617	0.00365144	0.997726	93	169	organic hydroxy compound biosynthetic process	BP
13990	GO:0051784	0.00365717	0.99863	29	43	negative regulation of nuclear division	BP
775	GO:0002020	0.00366052	0.998044	57	98	protease binding	MF
4232	GO:0009008	0.00366435	0.998133	50	85	DNA-methyltransferase activity	MF
4438	GO:0009395	0.00367319	0.998821	23	33	phospholipid catabolic process	BP
14037	GO:0051894	0.0036908	0.999391	13	16	positive regulation of focal adhesion assembly	BP
17804	GO:1901890	0.0036908	0.999391	13	16	positive regulation of cell junction assembly	BP
16956	GO:0090314	0.00370498	0.99954	11	13	positive regulation of protein targeting to membrane	BP
6597	GO:0019706	0.00372271	0.998993	19	26	protein-cysteine S-palmitoyltransferase activity	MF
11778	GO:0045071	0.00372658	0.998886	20	29	negative regulation of viral genome replication	BP
13145	GO:0048738	0.00372815	0.997636	102	182	cardiac muscle tissue development	BP
11834	GO:0045168	0.00372915	0.99864	28	41	cell-cell signaling involved in cell fate commitment	BP
5773	GO:0016504	0.003741	0.998731	23	35	peptidase activator activity	MF
7655	GO:0031109	0.00375266	0.998139	48	79	microtubule polymerization or depolymerization	BP
18151	GO:1903034	0.00376025	0.997329	164	320	regulation of response to wounding	BP
8067	GO:0031968	0.00377334	0.997722	82	148	organelle outer membrane	CC
15554	GO:0070469	0.00381743	0.998265	28	67	respiratory chain	CC
6221	GO:0018393	0.00382775	0.997792	75	126	internal peptidyl-lysine acetylation	BP
5898	GO:0016741	0.00385026	0.997515	106	195	transferase activity, transferring one-carbon groups	MF
1387	GO:0003158	0.00385068	0.99813	47	75	endothelium development	BP
9582	GO:0035019	0.00387155	0.998413	34	51	somatic stem cell maintenance	BP
4491	GO:0009636	0.00388132	0.997955	55	93	response to toxic substance	BP
12826	GO:0048013	0.00388286	0.998761	25	34	ephrin receptor signaling pathway	BP
8303	GO:0032387	0.00389673	0.997932	56	95	negative regulation of intracellular transport	BP
3721	GO:0007548	0.00390202	0.997393	126	229	sex differentiation	BP
18397	GO:2000027	0.00391359	0.99759	92	160	regulation of organ morphogenesis	BP
2588	GO:0005545	0.00391853	0.999477	13	15	1-phosphatidylinositol binding	MF
13415	GO:0050801	0.00394513	0.996947	285	566	ion homeostasis	BP
13211	GO:0048871	0.00394983	0.997351	128	233	multicellular organismal homeostasis	BP
2235	GO:0004861	0.00395596	0.999523	10	12	cyclin-dependent protein serine/threonine kinase inhibitor activity	MF
3284	GO:0006695	0.00395907	0.998573	26	39	cholesterol biosynthetic process	BP
5597	GO:0016125	0.00398012	0.997783	63	110	sterol metabolic process	BP
11709	GO:0044782	0.00399173	0.997557	88	155	cilium organization	BP
9670	GO:0035253	0.00399617	0.999691	10	11	ciliary rootlet	CC
2583	GO:0005539	0.00401093	0.997505	92	165	glycosaminoglycan binding	MF
13059	GO:0048588	0.00402245	0.997678	74	125	developmental cell growth	BP
11278	GO:0043603	0.00405715	0.997605	73	134	cellular amide metabolic process	BP
2612	GO:0005604	0.00406863	0.99781	62	100	basement membrane	CC
4018	GO:0008418	0.00408408	0.999359	11	14	protein-N-terminal asparagine amidohydrolase activity	MF
4177	GO:0008759	0.00408408	0.999359	11	14	UDP-3-O-[3-hydroxymyristoyl] N-acetylglucosamine deacetylase activity	MF
6354	GO:0018748	0.00408408	0.999359	11	14	iprodione amidohydrolase activity	MF
6355	GO:0018749	0.00408408	0.999359	11	14	(3,5-dichlorophenylurea)acetate amidohydrolase activity	MF
9334	GO:0034571	0.00408408	0.999359	11	14	4'-(2-hydroxyisopropyl)phenylurea amidohydrolase activity	MF
9335	GO:0034573	0.00408408	0.999359	11	14	didemethylisoproturon amidohydrolase activity	MF
9336	GO:0034576	0.00408408	0.999359	11	14	N-isopropylacetanilide amidohydrolase activity	MF
9454	GO:0034781	0.00408408	0.999359	11	14	N-cyclohexylformamide amidohydrolase activity	MF
9513	GO:0034876	0.00408408	0.999359	11	14	isonicotinic acid hydrazide hydrolase activity	MF
9515	GO:0034882	0.00408408	0.999359	11	14	cis-aconitamide amidase activity	MF
9516	GO:0034885	0.00408408	0.999359	11	14	gamma-N-formylaminovinylacetate hydrolase activity	MF
11332	GO:0043747	0.00408408	0.999359	11	14	N2-acetyl-L-lysine deacetylase activity	MF
11333	GO:0043748	0.00408408	0.999359	11	14	O-succinylbenzoate synthase activity	MF
11379	GO:0043864	0.00408408	0.999359	11	14	indoleacetamide hydrolase activity	MF
11398	GO:0043909	0.00408408	0.999359	11	14	N-acetylcitrulline deacetylase activity	MF
12742	GO:0047419	0.00408408	0.999359	11	14	N-acetylgalactosamine-6-phosphate deacetylase activity	MF
14238	GO:0052773	0.00408408	0.999359	11	14	diacetylchitobiose deacetylase activity	MF
14239	GO:0052790	0.00408408	0.999359	11	14	chitooligosaccharide deacetylase activity	MF
2787	GO:0005915	0.00409668	1	8	8	zonula adherens	CC
4150	GO:0008650	0.00410954	0.997916	48	82	rRNA (uridine-2'-O-)-methyltransferase activity	MF
4434	GO:0009383	0.00410954	0.997916	48	82	rRNA (cytosine-C5-)-methyltransferase activity	MF
5622	GO:0016205	0.00410954	0.997916	48	82	selenocysteine methyltransferase activity	MF
5734	GO:0016434	0.00410954	0.997916	48	82	rRNA (cytosine) methyltransferase activity	MF
5735	GO:0016435	0.00410954	0.997916	48	82	rRNA (guanine) methyltransferase activity	MF
5736	GO:0016436	0.00410954	0.997916	48	82	rRNA (uridine) methyltransferase activity	MF
6229	GO:0018423	0.00410954	0.997916	48	82	protein C-terminal leucine carboxyl O-methyltransferase activity	MF
6326	GO:0018707	0.00410954	0.997916	48	82	1-phenanthrol methyltransferase activity	MF
6595	GO:0019702	0.00410954	0.997916	48	82	protein-arginine N5-methyltransferase activity	MF
9321	GO:0034541	0.00410954	0.997916	48	82	dimethylarsinite methyltransferase activity	MF
9470	GO:0034807	0.00410954	0.997916	48	82	4,5-dihydroxybenzo(a)pyrene methyltransferase activity	MF
9543	GO:0034931	0.00410954	0.997916	48	82	1-hydroxypyrene methyltransferase activity	MF
9544	GO:0034933	0.00410954	0.997916	48	82	1-hydroxy-6-methoxypyrene methyltransferase activity	MF
11342	GO:0043770	0.00410954	0.997916	48	82	demethylmenaquinone methyltransferase activity	MF
11347	GO:0043776	0.00410954	0.997916	48	82	cobalt-precorrin-6B C5-methyltransferase activity	MF
11348	GO:0043777	0.00410954	0.997916	48	82	cobalt-precorrin-7 C15-methyltransferase activity	MF
11349	GO:0043780	0.00410954	0.997916	48	82	cobalt-precorrin-5B C1-methyltransferase activity	MF
11350	GO:0043782	0.00410954	0.997916	48	82	cobalt-precorrin-3 C17-methyltransferase activity	MF
11352	GO:0043791	0.00410954	0.997916	48	82	dimethylamine methyltransferase activity	MF
11357	GO:0043803	0.00410954	0.997916	48	82	hydroxyneurosporene-O-methyltransferase activity	MF
11365	GO:0043827	0.00410954	0.997916	48	82	tRNA (adenine-57, 58-N(1)-) methyltransferase activity	MF
11368	GO:0043833	0.00410954	0.997916	48	82	methylamine-specific methylcobalamin:coenzyme M methyltransferase activity	MF
11369	GO:0043834	0.00410954	0.997916	48	82	trimethylamine methyltransferase activity	MF
11375	GO:0043851	0.00410954	0.997916	48	82	methanol-specific methylcobalamin:coenzyme M methyltransferase activity	MF
11376	GO:0043852	0.00410954	0.997916	48	82	monomethylamine methyltransferase activity	MF
14101	GO:0051994	0.00410954	0.997916	48	82	P-methyltransferase activity	MF
14102	GO:0051995	0.00410954	0.997916	48	82	Se-methyltransferase activity	MF
14169	GO:0052624	0.00410954	0.997916	48	82	2-phytyl-1,4-naphthoquinone methyltransferase activity	MF
14188	GO:0052665	0.00410954	0.997916	48	82	tRNA (uracil-2'-O-)-methyltransferase activity	MF
14189	GO:0052666	0.00410954	0.997916	48	82	tRNA (cytosine-2'-O-)-methyltransferase activity	MF
14190	GO:0052667	0.00410954	0.997916	48	82	phosphomethylethanolamine N-methyltransferase activity	MF
14220	GO:0052735	0.00410954	0.997916	48	82	tRNA (cytosine-3-)-methyltransferase activity	MF
15667	GO:0070677	0.00410954	0.997916	48	82	rRNA (cytosine-2'-O-)-methyltransferase activity	MF
15996	GO:0071424	0.00410954	0.997916	48	82	rRNA (cytosine-N4-)-methyltransferase activity	MF
16670	GO:0080012	0.00410954	0.997916	48	82	trihydroxyferuloyl spermidine O-methyltransferase activity	MF
10942	GO:0043038	0.00411121	0.998443	29	43	amino acid activation	BP
10943	GO:0043039	0.00411121	0.998443	29	43	tRNA aminoacylation	BP
7370	GO:0030509	0.00413522	0.997578	74	130	BMP signaling pathway	BP
16070	GO:0071559	0.00413635	0.997501	86	147	response to transforming growth factor beta	BP
16071	GO:0071560	0.00413635	0.997501	86	147	cellular response to transforming growth factor beta stimulus	BP
782	GO:0002028	0.00414445	0.998138	39	61	regulation of sodium ion transport	BP
409	GO:0001227	0.00414781	0.997852	54	88	RNA polymerase II transcription regulatory region sequence-specific DNA binding transcription factor activity involved in negative regulation of transcription	MF
12754	GO:0047498	0.00414824	1	6	6	calcium-dependent phospholipase A2 activity	MF
13083	GO:0048638	0.00415785	0.997473	87	150	regulation of developmental growth	BP
11438	GO:0044003	0.00417938	0.999151	15	19	modification by symbiont of host morphology or physiology	BP
12530	GO:0046677	0.0041872	0.998933	18	24	response to antibiotic	BP
271	GO:0000800	0.00419964	0.999449	12	14	lateral element	CC
633	GO:0001836	0.00420565	0.998216	31	52	release of cytochrome c from mitochondria	BP
13433	GO:0050821	0.00420762	0.997851	51	84	protein stabilization	BP
18790	GO:2000651	0.00421289	0.999671	10	11	positive regulation of sodium ion transmembrane transporter activity	BP
10489	GO:0042157	0.00421678	0.997628	62	112	lipoprotein metabolic process	BP
13732	GO:0051291	0.00422344	0.99767	63	106	protein heterooligomerization	BP
11892	GO:0045294	0.00424036	1	8	8	alpha-catenin binding	MF
3554	GO:0007164	0.00424824	0.998711	23	31	establishment of tissue polarity	BP
13443	GO:0050839	0.00430433	0.997396	87	147	cell adhesion molecule binding	MF
4310	GO:0009145	0.004315	0.998131	30	54	purine nucleoside triphosphate biosynthetic process	BP
14561	GO:0060249	0.00433111	0.997095	127	229	anatomical structure homeostasis	BP
15257	GO:0061515	0.0043388	0.998093	36	57	myeloid cell development	BP
3863	GO:0008171	0.0043555	0.997661	55	96	O-methyltransferase activity	MF
13333	GO:0050678	0.00436378	0.996995	139	261	regulation of epithelial cell proliferation	BP
3356	GO:0006820	0.0043844	0.99671	233	440	anion transport	BP
4861	GO:0010765	0.00440675	0.998766	20	27	positive regulation of sodium ion transport	BP
6104	GO:0017137	0.00441153	0.99775	53	84	Rab GTPase binding	MF
16530	GO:0072384	0.00443377	0.998664	22	30	organelle transport along microtubule	BP
9756	GO:0035412	0.00444271	0.998939	18	23	regulation of catenin import into nucleus	BP
2641	GO:0005667	0.00444627	0.996828	168	317	transcription factor complex	CC
5514	GO:0015931	0.00445015	0.997368	76	133	nucleobase-containing compound transport	BP
11557	GO:0044325	0.00445447	0.997807	46	75	ion channel binding	MF
1986	GO:0004520	0.0044564	0.997727	48	82	endodeoxyribonuclease activity	MF
13642	GO:0051145	0.00446529	0.998087	35	54	smooth muscle cell differentiation	BP
15107	GO:0061101	0.00448334	0.99968	8	9	neuroendocrine cell differentiation	BP
9777	GO:0035459	0.00448814	1	7	7	cargo loading into vesicle	BP
6831	GO:0021675	0.0044993	0.997767	48	77	nerve development	BP
9373	GO:0034644	0.00454304	0.998218	30	45	cellular response to UV	BP
7031	GO:0022612	0.00461947	0.997378	69	115	gland morphogenesis	BP
5086	GO:0014065	0.00463788	0.997613	53	85	phosphatidylinositol 3-kinase signaling	BP
2363	GO:0005057	0.0046897	0.997267	76	126	receptor signaling protein activity	MF
4327	GO:0009163	0.00469391	0.997481	51	94	nucleoside biosynthetic process	BP
10644	GO:0042455	0.00469391	0.997481	51	94	ribonucleoside biosynthetic process	BP
7448	GO:0030674	0.00470324	0.997667	47	76	protein binding, bridging	MF
14093	GO:0051974	0.0047137	1	7	7	negative regulation of telomerase activity	BP
6398	GO:0019048	0.00473605	0.999187	13	16	modulation by virus of host morphology or physiology	BP
3632	GO:0007272	0.00474701	0.997307	65	113	ensheathment of neurons	BP
3985	GO:0008366	0.00474701	0.997307	65	113	axon ensheathment	BP
3505	GO:0007059	0.00478114	0.996994	95	167	chromosome segregation	BP
16783	GO:0090066	0.00480574	0.996459	201	381	regulation of anatomical structure size	BP
13552	GO:0051015	0.00481154	0.997371	62	101	actin filament binding	MF
17886	GO:1902187	0.00483846	0.99935	12	14	negative regulation of viral release from host cell	BP
6463	GO:0019216	0.00483873	0.996707	129	240	regulation of lipid metabolic process	BP
3131	GO:0006509	0.00485755	0.998311	25	36	membrane protein ectodomain proteolysis	BP
15724	GO:0070828	0.00489025	1	7	7	heterochromatin organization	BP
8064	GO:0031965	0.00490194	0.996959	89	157	nuclear membrane	CC
11187	GO:0043467	0.00490891	0.997596	43	72	regulation of generation of precursor metabolites and energy	BP
7016	GO:0022408	0.00491899	0.997926	33	51	negative regulation of cell-cell adhesion	BP
7505	GO:0030834	0.00493757	0.998096	29	43	regulation of actin filament depolymerization	BP
2444	GO:0005178	0.00496136	0.997457	52	83	integrin binding	MF
17	GO:0000041	0.00496237	0.997554	46	74	transition metal ion transport	BP
941	GO:0002313	0.004977	0.999616	9	10	mature B cell differentiation involved in immune response	BP
4636	GO:0010257	0.00500882	0.999112	10	14	NADH dehydrogenase complex assembly	BP
8715	GO:0032981	0.00500882	0.999112	10	14	mitochondrial respiratory chain complex I assembly	BP
17058	GO:0097031	0.00500882	0.999112	10	14	mitochondrial respiratory chain complex I biogenesis	BP
5035	GO:0012506	0.00501122	0.996846	94	166	vesicle membrane	CC
3817	GO:0008094	0.00501212	0.997493	48	77	DNA-dependent ATPase activity	MF
3097	GO:0006457	0.0050218	0.996923	78	148	protein folding	BP
17874	GO:1902165	0.00503009	0.999367	10	12	regulation of intrinsic apoptotic signaling pathway in response to DNA damage by p53 class mediator	BP
2058	GO:0004620	0.00505138	0.997255	57	97	phospholipase activity	MF
12587	GO:0046849	0.00506134	0.997485	46	75	bone remodeling	BP
7534	GO:0030879	0.00506704	0.997081	69	118	mammary gland development	BP
5530	GO:0015980	0.00507728	0.996756	93	176	energy derivation by oxidation of organic compounds	BP
3092	GO:0006448	0.00511128	0.999355	10	12	regulation of translational elongation	BP
4585	GO:0009994	0.00512506	0.998071	28	41	oocyte differentiation	BP
13467	GO:0050869	0.00513182	0.998365	22	31	negative regulation of B cell activation	BP
7618	GO:0031055	0.00514243	1	5	5	chromatin remodeling at centromere	BP
17875	GO:1902166	0.00518198	0.999619	8	9	negative regulation of intrinsic apoptotic signaling pathway in response to DNA damage by p53 class mediator	BP
6195	GO:0018209	0.00520348	0.996575	111	201	peptidyl-serine modification	BP
11393	GO:0043903	0.0052339	0.996892	72	130	regulation of symbiosis, encompassing mutualism through parasitism	BP
3567	GO:0007179	0.00527315	0.996863	78	132	transforming growth factor beta receptor signaling pathway	BP
10256	GO:0036459	0.00528115	0.99729	51	82	ubiquitinyl hydrolase activity	MF
5664	GO:0016278	0.00529656	0.996939	68	118	lysine N-methyltransferase activity	MF
5665	GO:0016279	0.00529656	0.996939	68	118	protein-lysine N-methyltransferase activity	MF
1660	GO:0003950	0.00532488	0.99888	15	19	NAD+ ADP-ribosyltransferase activity	MF
16948	GO:0090305	0.00535066	0.996705	81	149	nucleic acid phosphodiester bond hydrolysis	BP
7543	GO:0030889	0.00537359	0.999059	13	16	negative regulation of B cell proliferation	BP
14800	GO:0060563	0.00539202	0.997977	27	40	neuroepithelial cell differentiation	BP
1162	GO:0002695	0.00540495	0.996847	68	121	negative regulation of leukocyte activation	BP
12572	GO:0046823	0.00540914	0.997528	38	60	negative regulation of nucleocytoplasmic transport	BP
90	GO:0000179	0.00542555	0.997181	48	83	rRNA (adenine-N6,N6-)-dimethyltransferase activity	MF
4149	GO:0008649	0.00542555	0.997181	48	83	rRNA methyltransferase activity	MF
4230	GO:0008988	0.00542555	0.997181	48	83	rRNA (adenine-N6-)-methyltransferase activity	MF
5733	GO:0016433	0.00542555	0.997181	48	83	rRNA (adenine) methyltransferase activity	MF
10710	GO:0042559	0.00545751	0.999101	11	14	pteridine-containing compound biosynthetic process	BP
15082	GO:0061053	0.00547154	0.997256	47	76	somite development	BP
11391	GO:0043901	0.00548337	0.996954	58	102	negative regulation of multi-organism process	BP
13805	GO:0051427	0.00557064	0.996658	77	134	hormone receptor binding	MF
15648	GO:0070646	0.00557919	0.996973	57	95	protein modification by small protein removal	BP
266	GO:0000794	0.00558204	0.997153	48	79	condensed nuclear chromosome	CC
2757	GO:0005865	0.00561027	0.998757	13	18	striated muscle thin filament	CC
16494	GO:0072330	0.00564186	0.9964	93	171	monocarboxylic acid biosynthetic process	BP
10749	GO:0042623	0.00564209	0.996194	125	223	ATPase activity, coupled	MF
8816	GO:0033157	0.00566741	0.996232	115	207	regulation of intracellular protein transport	BP
5903	GO:0016747	0.00567872	0.996234	111	204	transferase activity, transferring acyl groups other than amino-acyl groups	MF
668	GO:0001885	0.00567953	0.997798	28	42	endothelial cell development	BP
16809	GO:0090100	0.005683	0.997132	48	77	positive regulation of transmembrane receptor protein serine/threonine kinase signaling pathway	BP
6671	GO:0019882	0.00569251	0.996818	55	103	antigen processing and presentation	BP
4819	GO:0010717	0.00571534	0.997543	34	52	regulation of epithelial to mesenchymal transition	BP
16569	GO:0072527	0.00575172	0.997536	30	50	pyrimidine-containing compound metabolic process	BP
706	GO:0001936	0.00576059	0.996984	49	84	regulation of endothelial cell proliferation	BP
4234	GO:0009019	0.00576375	0.996992	48	83	tRNA (guanine-N1-)-methyltransferase activity	MF
11068	GO:0043244	0.00576953	0.997057	49	79	regulation of protein complex disassembly	BP
10829	GO:0042771	0.0057809	0.997793	26	40	intrinsic apoptotic signaling pathway in response to DNA damage by p53 class mediator	BP
17920	GO:1902254	0.00578929	0.999252	10	12	negative regulation of intrinsic apoptotic signaling pathway by p53 class mediator	BP
14610	GO:0060317	0.00580995	0.998611	16	21	cardiac epithelial to mesenchymal transition	BP
5729	GO:0016426	0.00584443	0.996947	48	83	tRNA (adenine) methyltransferase activity	MF
5732	GO:0016429	0.00584443	0.996947	48	83	tRNA (adenine-N1-)-methyltransferase activity	MF
15631	GO:0070603	0.00585972	0.997241	41	64	SWI/SNF superfamily-type complex	CC
12891	GO:0048193	0.00588172	0.996375	83	147	Golgi vesicle transport	BP
11950	GO:0045444	0.00588183	0.996316	88	157	fat cell differentiation	BP
3861	GO:0008169	0.0058891	0.996922	48	83	C-methyltransferase activity	MF
4023	GO:0008425	0.0058891	0.996922	48	83	2-polyprenyl-6-methoxy-1,4-benzoquinone methyltransferase activity	MF
7413	GO:0030580	0.0058891	0.996922	48	83	quinone cofactor methyltransferase activity	MF
7856	GO:0031527	0.00591253	0.998948	13	16	filopodium membrane	CC
4697	GO:0010506	0.0059248	0.997072	45	72	regulation of autophagy	BP
7670	GO:0031128	0.00595109	0.997745	27	40	developmental induction	BP
3479	GO:0007018	0.00595875	0.996138	103	182	microtubule-based movement	BP
7828	GO:0031461	0.00596166	0.996705	58	99	cullin-RING ubiquitin ligase complex	CC
5598	GO:0016126	0.00598225	0.997591	28	44	sterol biosynthetic process	BP
16955	GO:0090313	0.00599397	0.998745	14	18	regulation of protein targeting to membrane	BP
5660	GO:0016273	0.00599488	0.996863	48	83	arginine N-methyltransferase activity	MF
5661	GO:0016274	0.00599488	0.996863	48	83	protein-arginine N-methyltransferase activity	MF
8845	GO:0033209	0.00600419	0.997932	22	33	tumor necrosis factor-mediated signaling pathway	BP
114	GO:0000242	0.00601063	0.999161	12	14	pericentriolar material	CC
11954	GO:0045453	0.00601596	0.997325	35	55	bone resorption	BP
12316	GO:0046146	0.00604545	0.99961	6	7	tetrahydrobiopterin metabolic process	BP
152	GO:0000313	0.00605327	0.997327	26	54	organellar ribosome	CC
2689	GO:0005761	0.00605327	0.997327	26	54	mitochondrial ribosome	CC
17153	GO:0097202	0.00606274	0.996906	45	77	activation of cysteine-type endopeptidase activity	BP
13042	GO:0048552	0.0060885	0.999567	7	8	regulation of metalloenzyme activity	BP
7191	GO:0030178	0.0060917	0.996429	71	121	negative regulation of Wnt signaling pathway	BP
6844	GO:0021696	0.00609277	0.998094	22	30	cerebellar cortex morphogenesis	BP
2984	GO:0006282	0.00612906	0.99727	35	55	regulation of DNA repair	BP
15464	GO:0070301	0.00614458	0.9972	34	57	cellular response to hydrogen peroxide	BP
2347	GO:0005024	0.00614826	0.999138	12	14	transforming growth factor beta-activated receptor activity	MF
14317	GO:0055001	0.00618304	0.996148	86	152	muscle cell development	BP
3273	GO:0006684	0.00621247	0.999155	11	13	sphingomyelin metabolic process	BP
5555	GO:0016042	0.00622397	0.995747	122	232	lipid catabolic process	BP
16039	GO:0071496	0.00623693	0.995967	99	178	cellular response to external stimulus	BP
11161	GO:0043407	0.006238	0.99713	37	59	negative regulation of MAP kinase activity	BP
16030	GO:0071478	0.00628884	0.996556	56	95	cellular response to radiation	BP
4379	GO:0009220	0.00629835	0.998624	12	17	pyrimidine ribonucleotide biosynthetic process	BP
12309	GO:0046132	0.00629835	0.998624	12	17	pyrimidine ribonucleoside biosynthetic process	BP
12311	GO:0046134	0.00629835	0.998624	12	17	pyrimidine nucleoside biosynthetic process	BP
3423	GO:0006929	0.00632588	0.998441	17	22	substrate-dependent cell migration	BP
11248	GO:0043550	0.00633091	0.997657	26	38	regulation of lipid kinase activity	BP
7870	GO:0031559	0.00634947	0.999512	8	9	oxidosqualene cyclase activity	MF
16158	GO:0071706	0.00635947	0.99658	51	89	tumor necrosis factor superfamily cytokine production	BP
7439	GO:0030662	0.00637062	0.997419	30	45	coated vesicle membrane	CC
1463	GO:0003279	0.00638734	0.996796	44	73	cardiac septum development	BP
8486	GO:0032640	0.00639687	0.996584	50	87	tumor necrosis factor production	BP
1550	GO:0003684	0.00642933	0.997432	28	43	damaged DNA binding	MF
8785	GO:0033119	0.0064606	0.998261	15	22	negative regulation of RNA splicing	BP
5934	GO:0016791	0.00647437	0.9955	137	252	phosphatase activity	MF
15517	GO:0070402	0.00647531	0.999184	9	11	NADPH binding	MF
3109	GO:0006475	0.00648002	0.996113	76	130	internal protein amino acid acetylation	BP
14039	GO:0051896	0.00650231	0.996211	66	116	regulation of protein kinase B signaling	BP
11222	GO:0043518	0.00652524	0.999137	10	12	negative regulation of DNA damage response, signal transduction by p53 class mediator	BP
2000	GO:0004536	0.00654598	0.996434	52	92	deoxyribonuclease activity	MF
2535	GO:0005375	0.00657348	1	6	6	copper ion transmembrane transporter activity	MF
13960	GO:0051721	0.00660293	0.997914	22	30	protein phosphatase 2A binding	MF
9101	GO:0034111	0.00664579	0.998828	12	15	negative regulation of homotypic cell-cell adhesion	BP
12999	GO:0048477	0.00671459	0.996676	43	70	oogenesis	BP
3636	GO:0007281	0.00674148	0.99548	110	207	germ cell development	BP
18788	GO:2000649	0.00676127	0.997939	19	27	regulation of sodium ion transmembrane transporter activity	BP
17269	GO:0097503	0.00677684	0.998522	15	19	sialylation	BP
3248	GO:0006654	0.00679461	1	6	6	phosphatidic acid biosynthetic process	BP
7245	GO:0030258	0.00681223	0.99574	85	151	lipid modification	BP
15037	GO:0060996	0.00681437	0.997269	30	44	dendritic spine development	BP
5097	GO:0014704	0.00682948	0.997114	33	49	intercalated disc	CC
5702	GO:0016358	0.00683928	0.995591	100	173	dendrite development	BP
12871	GO:0048146	0.00686707	0.997055	31	49	positive regulation of fibroblast proliferation	BP
3489	GO:0007032	0.00687648	0.99787	20	28	endosome organization	BP
1091	GO:0002573	0.00688331	0.995564	92	171	myeloid leukocyte differentiation	BP
3974	GO:0008344	0.00688715	0.996221	56	94	adult locomotory behavior	BP
17457	GO:1900180	0.00689328	0.995655	89	156	regulation of protein localization to nucleus	BP
11630	GO:0044455	0.0068977	0.99578	63	142	mitochondrial membrane part	CC
2831	GO:0006004	0.00690043	1	6	6	fucose metabolic process	BP
6066	GO:0017069	0.00690621	0.998601	12	16	snRNA binding	MF
13927	GO:0051650	0.00691739	0.995941	69	118	establishment of vesicle localization	BP
17715	GO:1901605	0.00692231	0.995471	99	183	alpha-amino acid metabolic process	BP
6766	GO:0021543	0.00695976	0.99593	70	117	pallium development	BP
14865	GO:0060675	0.00696363	0.99662	41	66	ureteric bud morphogenesis	BP
13282	GO:0050435	0.00698558	0.998319	15	20	beta-amyloid metabolic process	BP
17145	GO:0097194	0.00706337	0.996659	37	61	execution phase of apoptosis	BP
14701	GO:0060426	0.00711784	0.999439	8	9	lung vasculature development	BP
3355	GO:0006818	0.00713233	0.996092	48	92	hydrogen transport	BP
13714	GO:0051262	0.00715784	0.995942	58	103	protein tetramerization	BP
12823	GO:0048010	0.00716259	0.997086	29	44	vascular endothelial growth factor receptor signaling pathway	BP
708	GO:0001938	0.00716953	0.99665	36	59	positive regulation of endothelial cell proliferation	BP
1384	GO:0003151	0.00720636	0.996595	40	62	outflow tract morphogenesis	BP
3005	GO:0006309	0.00722896	0.998335	13	18	apoptotic DNA fragmentation	BP
11818	GO:0045132	0.00725949	0.997736	20	28	meiotic chromosome segregation	BP
11541	GO:0044300	0.00730301	1	7	7	cerebellar mossy fiber	CC
6891	GO:0021801	0.00731507	0.998386	15	19	cerebral cortex radial glia guided migration	BP
7625	GO:0031063	0.00732066	0.998023	17	23	regulation of histone deacetylation	BP
11627	GO:0044452	0.00733656	0.997025	25	42	nucleolar part	CC
616	GO:0001819	0.00734104	0.994982	118	224	positive regulation of cytokine production	BP
8167	GO:0032153	0.00734384	0.997588	21	30	cell division site	CC
8169	GO:0032155	0.00734384	0.997588	21	30	cell division site part	CC
16757	GO:0090003	0.00738296	0.997163	26	39	regulation of establishment of protein localization to plasma membrane	BP
154	GO:0000315	0.0073893	0.997924	13	22	organellar large ribosomal subunit	CC
2690	GO:0005762	0.0073893	0.997924	13	22	mitochondrial large ribosomal subunit	CC
7876	GO:0031577	0.00739403	0.997243	25	37	spindle checkpoint	BP
2569	GO:0005516	0.00740277	0.99536	89	151	calmodulin binding	MF
11776	GO:0045069	0.00747369	0.996841	28	46	regulation of viral genome replication	BP
3610	GO:0007229	0.00748695	0.995743	62	104	integrin-mediated signaling pathway	BP
7565	GO:0030916	0.00752231	1	6	6	otic vesicle formation	BP
3417	GO:0006919	0.00756012	0.996167	42	72	activation of cysteine-type endopeptidase activity involved in apoptotic process	BP
7503	GO:0030832	0.00757186	0.99542	73	129	regulation of actin filament length	BP
4103	GO:0008544	0.00760874	0.994694	131	247	epidermis development	BP
410	GO:0001228	0.00762222	0.994792	122	222	RNA polymerase II transcription regulatory region sequence-specific DNA binding transcription factor activity involved in positive regulation of transcription	MF
13450	GO:0050852	0.00762758	0.99643	37	59	T cell receptor signaling pathway	BP
3746	GO:0007610	0.00770242	0.993823	334	660	behavior	BP
17800	GO:1901880	0.0077317	0.996342	39	61	negative regulation of protein depolymerization	BP
18845	GO:2000736	0.00775501	0.995728	56	93	regulation of stem cell differentiation	BP
1985	GO:0004519	0.0077654	0.995229	71	136	endonuclease activity	MF
16038	GO:0071495	0.00776926	0.993697	362	736	cellular response to endogenous stimulus	BP
2382	GO:0005099	0.0077982	0.995739	58	92	Ras GTPase activator activity	MF
5757	GO:0016485	0.00779822	0.994282	169	331	protein processing	BP
4151	GO:0008652	0.0078549	0.995744	50	87	cellular amino acid biosynthetic process	BP
3929	GO:0008276	0.00787847	0.995212	73	130	protein methyltransferase activity	MF
7247	GO:0030260	0.00794745	0.997042	24	36	entry into host cell	BP
11597	GO:0044409	0.00794745	0.997042	24	36	entry into host	BP
14007	GO:0051806	0.00794745	0.997042	24	36	entry into cell of other organism involved in symbiotic interaction	BP
14011	GO:0051828	0.00794745	0.997042	24	36	entry into other organism involved in symbiotic interaction	BP
14116	GO:0052126	0.00794745	0.997042	24	36	movement in host environment	BP
14121	GO:0052192	0.00794745	0.997042	24	36	movement in environment of other organism involved in symbiotic interaction	BP
2358	GO:0005048	0.00801051	0.998125	13	18	signal sequence binding	MF
6460	GO:0019212	0.00809801	0.997148	21	32	phosphatase inhibitor activity	MF
3526	GO:0007098	0.00811405	0.996536	32	48	centrosome cycle	BP
11066	GO:0043242	0.00812586	0.996087	40	63	negative regulation of protein complex disassembly	BP
3224	GO:0006621	0.00812595	1	6	6	protein retention in ER lumen	BP
15047	GO:0061008	0.00815595	0.995601	52	86	hepaticobiliary system development	BP
2686	GO:0005758	0.00817098	0.996283	30	53	mitochondrial intermembrane space	CC
35	GO:0000077	0.00823618	0.995534	52	87	DNA damage checkpoint	BP
8512	GO:0032680	0.00824101	0.995534	49	86	regulation of tumor necrosis factor production	BP
3122	GO:0006497	0.0082446	0.995636	46	80	protein lipidation	BP
13848	GO:0051495	0.00824653	0.994908	76	137	positive regulation of cytoskeleton organization	BP
5675	GO:0016298	0.00832828	0.995131	63	111	lipase activity	MF
10836	GO:0042787	0.00833746	0.995783	46	72	protein ubiquitination involved in ubiquitin-dependent protein catabolic process	BP
11613	GO:0044433	0.00834722	0.994529	98	177	cytoplasmic vesicle part	CC
2537	GO:0005384	0.00834833	1	6	6	manganese ion transmembrane transporter activity	MF
18009	GO:1902554	0.00837217	0.996229	34	53	serine/threonine protein kinase complex	CC
4857	GO:0010761	0.00838292	0.997079	22	32	fibroblast migration	BP
3440	GO:0006955	0.00841141	0.993099	386	812	immune response	BP
8288	GO:0032369	0.00851923	0.997479	18	25	negative regulation of lipid transport	BP
6461	GO:0019213	0.00857829	0.996681	25	38	deacetylase activity	MF
7627	GO:0031065	0.00858195	0.999258	9	10	positive regulation of histone deacetylation	BP
15402	GO:0070192	0.00866829	0.996407	27	43	chromosome organization involved in meiosis	BP
3885	GO:0008201	0.00868075	0.994757	69	124	heparin binding	MF
20	GO:0000046	0.00868729	1	5	5	autophagic vacuole fusion	BP
17799	GO:1901879	0.00870542	0.995583	44	71	regulation of protein depolymerization	BP
6199	GO:0018216	0.00872308	0.99928	8	9	peptidyl-arginine methylation	BP
9663	GO:0035246	0.00872308	0.99928	8	9	peptidyl-arginine N-methylation	BP
13388	GO:0050764	0.00873347	0.99593	34	56	regulation of phagocytosis	BP
7709	GO:0031253	0.00873502	0.994073	117	208	cell projection membrane	CC
17062	GO:0097035	0.00873968	0.997783	16	21	regulation of membrane lipid distribution	BP
12145	GO:0045839	0.00875088	0.996817	23	34	negative regulation of mitosis	BP
11773	GO:0045064	0.00878193	0.998426	11	14	T-helper 2 cell differentiation	BP
15021	GO:0060976	0.00878767	0.996661	25	37	coronary vasculature development	BP
11625	GO:0044450	0.00879116	0.995063	57	96	microtubule organizing center part	CC
12308	GO:0046131	0.00879695	0.997269	16	25	pyrimidine ribonucleoside metabolic process	BP
11146	GO:0043388	0.00880937	0.996718	23	35	positive regulation of DNA binding	BP
13987	GO:0051781	0.00881488	0.99553	42	70	positive regulation of cell division	BP
1693	GO:0004000	0.00888734	0.998404	11	14	adenosine deaminase activity	MF
15527	GO:0070419	0.00890574	1	6	6	nonhomologous end joining complex	CC
824	GO:0002082	0.00891722	0.999307	7	8	regulation of oxidative phosphorylation	BP
3396	GO:0006888	0.00891845	0.995964	32	52	ER to Golgi vesicle-mediated transport	BP
7181	GO:0030168	0.00895634	0.995219	48	81	platelet activation	BP
677	GO:0001894	0.0089894	0.994185	92	164	tissue homeostasis	BP
17088	GO:0097094	0.00899056	0.99869	11	13	craniofacial suture morphogenesis	BP
8068	GO:0031970	0.00900404	0.995505	37	66	organelle envelope lumen	CC
16829	GO:0090136	0.00901689	0.998685	11	13	epithelial cell-cell adhesion	BP
16970	GO:0090330	0.00902411	0.998684	11	13	regulation of platelet aggregation	BP
12921	GO:0048259	0.00903	0.995837	35	55	regulation of receptor-mediated endocytosis	BP
12627	GO:0046915	0.00904791	0.997098	20	28	transition metal ion transmembrane transporter activity	MF
10603	GO:0042384	0.009057	0.994402	77	135	cilium assembly	BP
7141	GO:0030117	0.0090663	0.995321	46	74	membrane coat	CC
12997	GO:0048475	0.0090663	0.995321	46	74	coated membrane	CC
13377	GO:0050731	0.00906779	0.994379	75	136	positive regulation of peptidyl-tyrosine phosphorylation	BP
13905	GO:0051604	0.0090785	0.99325	177	350	protein maturation	BP
3215	GO:0006606	0.00908104	0.993745	121	222	protein import into nucleus	BP
11696	GO:0044744	0.00908104	0.993745	121	222	protein targeting to nucleus	BP
18030	GO:1902593	0.00908104	0.993745	121	222	single-organism nuclear import	BP
15044	GO:0061003	0.00909733	0.999203	9	10	positive regulation of dendritic spine morphogenesis	BP
5683	GO:0016311	0.00910009	0.993239	185	348	dephosphorylation	BP
11853	GO:0045197	0.00918167	0.998288	12	15	establishment or maintenance of epithelial cell apical/basal polarity	BP
10985	GO:0043122	0.00918898	0.993933	98	179	regulation of I-kappaB kinase/NF-kappaB signaling	BP
3809	GO:0008081	0.00919276	0.995177	47	77	phosphoric diester hydrolase activity	MF
13430	GO:0050818	0.00919317	0.995167	46	77	regulation of coagulation	BP
3800	GO:0008064	0.00921248	0.994372	72	128	regulation of actin polymerization or depolymerization	BP
13842	GO:0051489	0.00925819	0.997022	20	28	regulation of filopodium assembly	BP
3855	GO:0008154	0.009296	0.994243	76	135	actin polymerization or depolymerization	BP
12361	GO:0046330	0.00930317	0.995554	36	59	positive regulation of JNK cascade	BP
13929	GO:0051653	0.00932664	0.996961	21	29	spindle localization	BP
13554	GO:0051017	0.00937063	0.994649	59	100	actin filament bundle assembly	BP
15274	GO:0061572	0.00937063	0.994649	59	100	actin filament bundle organization	BP
6845	GO:0021697	0.00938216	0.997595	16	21	cerebellar cortex formation	BP
7846	GO:0031507	0.00942188	1	6	6	heterochromatin assembly	BP
3048	GO:0006388	0.00942371	0.998787	8	10	tRNA splicing, via endonucleolytic cleavage and ligation	BP
10310	GO:0038089	0.00943382	1	6	6	positive regulation of cell migration by vascular endothelial growth factor signaling pathway	BP
5089	GO:0014068	0.00943741	0.995702	34	53	positive regulation of phosphatidylinositol 3-kinase signaling	BP
7189	GO:0030176	0.00944511	0.994932	47	81	integral component of endoplasmic reticulum membrane	CC
5535	GO:0015992	0.00947231	0.994724	47	91	proton transport	BP
11287	GO:0043620	0.00947292	0.997348	17	23	regulation of DNA-templated transcription in response to stress	BP
5915	GO:0016765	0.00953864	0.995502	30	56	transferase activity, transferring alkyl or aryl (other than methyl) groups	MF
3006	GO:0006310	0.00954934	0.993644	98	184	DNA recombination	BP
538	GO:0001706	0.00961353	0.996345	24	36	endoderm formation	BP
8218	GO:0032271	0.00963898	0.993962	77	140	regulation of protein polymerization	BP
8370	GO:0032466	0.00964359	1	6	6	negative regulation of cytokinesis	BP
13334	GO:0050679	0.00965048	0.993903	79	145	positive regulation of epithelial cell proliferation	BP
11249	GO:0043551	0.00965213	0.99658	22	32	regulation of phosphatidylinositol 3-kinase activity	BP
7437	GO:0030659	0.00968185	0.993926	79	141	cytoplasmic vesicle membrane	CC
10562	GO:0042308	0.00974799	0.995572	33	52	negative regulation of protein import into nucleus	BP
4570	GO:0009953	0.00976548	0.994362	61	103	dorsal/ventral pattern formation	BP
10539	GO:0042274	0.00978223	0.996985	13	24	ribosomal small subunit biogenesis	BP
16536	GO:0072395	0.00979337	0.9986	10	12	signal transduction involved in cell cycle checkpoint	BP
16538	GO:0072401	0.00979337	0.9986	10	12	signal transduction involved in DNA integrity checkpoint	BP
16540	GO:0072413	0.00979337	0.9986	10	12	signal transduction involved in mitotic cell cycle checkpoint	BP
16541	GO:0072422	0.00979337	0.9986	10	12	signal transduction involved in DNA damage checkpoint	BP
17963	GO:1902402	0.00979337	0.9986	10	12	signal transduction involved in mitotic DNA damage checkpoint	BP
17964	GO:1902403	0.00979337	0.9986	10	12	signal transduction involved in mitotic DNA integrity checkpoint	BP
3501	GO:0007051	0.00982398	0.994686	50	83	spindle organization	BP
14038	GO:0051895	0.00984232	0.999165	8	9	negative regulation of focal adhesion assembly	BP
17803	GO:1901889	0.00984232	0.999165	8	9	negative regulation of cell junction assembly	BP
18283	GO:1903392	0.00984232	0.999165	8	9	negative regulation of adherens junction organization	BP
12475	GO:0046580	0.00984366	0.996037	28	41	negative regulation of Ras protein signal transduction	BP
8143	GO:0032101	0.00984449	0.99229	251	506	regulation of response to external stimulus	BP
3939	GO:0008289	0.00989191	0.992189	271	541	lipid binding	MF
8813	GO:0033151	0.0100256	0.998508	11	13	V(D)J recombination	BP
18284	GO:1903393	0.0101002	0.997758	13	17	positive regulation of adherens junction organization	BP
14862	GO:0060669	0.0101302	0.996931	18	25	embryonic placenta morphogenesis	BP
1293	GO:0002901	0.0102307	1	5	5	mature B cell apoptotic process	BP
1297	GO:0002905	0.0102307	1	5	5	regulation of mature B cell apoptotic process	BP
1298	GO:0002906	0.0102307	1	5	5	negative regulation of mature B cell apoptotic process	BP
15965	GO:0071375	0.0102652	0.993399	88	155	cellular response to peptide hormone stimulus	BP
6407	GO:0019076	0.01036	0.997113	16	22	viral release from host cell	BP
4620	GO:0010171	0.0103708	0.995316	33	51	body morphogenesis	BP
18488	GO:2000177	0.0103985	0.994397	49	81	regulation of neural precursor cell proliferation	BP
13066	GO:0048599	0.0103996	0.995854	26	39	oocyte development	BP
18860	GO:2000758	0.0104052	0.997624	14	18	positive regulation of peptidyl-lysine acetylation	BP
16805	GO:0090092	0.0104808	0.993111	95	170	regulation of transmembrane receptor protein serine/threonine kinase signaling pathway	BP
7557	GO:0030903	0.0105095	0.997993	12	15	notochord development	BP
13749	GO:0051310	0.010521	0.997307	15	20	metaphase plate congression	BP
7934	GO:0031670	0.0105545	0.99764	13	17	cellular response to nutrient	BP
13658	GO:0051170	0.0105681	0.992663	121	223	nuclear import	BP
11148	GO:0043393	0.0105936	0.993437	74	131	regulation of protein binding	BP
14700	GO:0060425	0.0106552	0.995119	33	52	lung morphogenesis	BP
3635	GO:0007276	0.0107287	0.991607	245	490	gamete generation	BP
3220	GO:0006612	0.0107408	0.994255	46	78	protein targeting to membrane	BP
10940	GO:0043034	0.0107448	0.997299	14	19	costamere	CC
13587	GO:0051053	0.0107546	0.994277	46	77	negative regulation of DNA metabolic process	BP
11285	GO:0043618	0.0107788	0.99723	15	20	regulation of transcription from RNA polymerase II promoter in response to stress	BP
8484	GO:0032637	0.0107992	0.994976	32	53	interleukin-8 production	BP
6747	GO:0021522	0.0108024	0.995563	25	40	spinal cord motor neuron differentiation	BP
7711	GO:0031256	0.0108035	0.993779	60	100	leading edge membrane	CC
2221	GO:0004842	0.0108531	0.992295	136	251	ubiquitin-protein transferase activity	MF
14637	GO:0060349	0.0108653	0.994032	51	85	bone morphogenesis	BP
508	GO:0001658	0.0108667	0.99464	38	62	branching involved in ureteric bud morphogenesis	BP
14962	GO:0060836	0.0109331	1	6	6	lymphatic endothelial cell differentiation	BP
14318	GO:0055002	0.0109714	0.993067	79	141	striated muscle cell development	BP
96	GO:0000187	0.0110182	0.99377	55	93	activation of MAPK activity	BP
3020	GO:0006346	0.0110429	0.999038	8	9	methylation-dependent chromatin silencing	BP
7219	GO:0030217	0.0110496	0.992498	106	196	T cell differentiation	BP
9457	GO:0034784	0.0110553	0.999095	7	8	pivalyl-CoA mutase activity	MF
9557	GO:0034951	0.0110553	0.999095	7	8	o-hydroxylaminobenzoate mutase activity	MF
10555	GO:0042299	0.0110553	0.999095	7	8	lupeol synthase activity	MF
10556	GO:0042300	0.0110553	0.999095	7	8	beta-amyrin synthase activity	MF
16669	GO:0080011	0.0110553	0.999095	7	8	baruol synthase activity	MF
11062	GO:0043236	0.0110686	0.996404	19	27	laminin binding	MF
12086	GO:0045732	0.0110854	0.993371	65	113	positive regulation of protein catabolic process	BP
19026	GO:2001214	0.0110884	0.999091	7	8	positive regulation of vasculogenesis	BP
12937	GO:0048286	0.0110988	0.994813	34	54	lung alveolus development	BP
14674	GO:0060395	0.0111523	0.995691	22	35	SMAD protein signal transduction	BP
15303	GO:0065007	0.0111574	0.989631	4567	10263	biological regulation	BP
371	GO:0001101	0.0111687	0.992284	103	216	response to acid chemical	BP
18952	GO:2001021	0.0111804	0.995718	23	35	negative regulation of response to DNA damage stimulus	BP
4881	GO:0010815	0.0112084	1	6	6	bradykinin catabolic process	BP
18364	GO:1990391	0.011226	0.996213	19	28	DNA repair complex	CC
170	GO:0000387	0.0112421	0.996878	13	20	spliceosomal snRNP assembly	BP
19024	GO:2001212	0.0112597	0.998412	9	11	regulation of vasculogenesis	BP
3266	GO:0006672	0.0112878	0.994484	37	60	ceramide metabolic process	BP
3811	GO:0008088	0.011288	0.995672	23	35	axon cargo transport	BP
12571	GO:0046822	0.0113346	0.992464	98	176	regulation of nucleocytoplasmic transport	BP
7933	GO:0031669	0.0113429	0.992842	78	139	cellular response to nutrient levels	BP
12139	GO:0045833	0.0113578	0.99439	36	61	negative regulation of lipid metabolic process	BP
13734	GO:0051293	0.0113745	0.996449	19	26	establishment of spindle localization	BP
12585	GO:0046847	0.0113906	0.995376	27	40	filopodium assembly	BP
18617	GO:2000379	0.0114196	0.995169	26	42	positive regulation of reactive oxygen species metabolic process	BP
11446	GO:0044030	0.0114392	0.997848	11	14	regulation of DNA methylation	BP
8866	GO:0033268	0.0114425	0.997723	13	16	node of Ranvier	CC
11769	GO:0045060	0.0114553	0.99831	10	12	negative thymic T cell selection	BP
3405	GO:0006900	0.0115028	0.995725	22	33	membrane budding	BP
12363	GO:0046332	0.011505	0.994008	45	72	SMAD binding	MF
11633	GO:0044459	0.0115154	0.989889	881	1809	plasma membrane part	CC
3864	GO:0008172	0.0115195	0.99351	50	90	S-methyltransferase activity	MF
3383	GO:0006873	0.0115347	0.991126	211	421	cellular ion homeostasis	BP
11687	GO:0044723	0.0115385	0.990823	279	553	single-organism carbohydrate metabolic process	BP
2780	GO:0005902	0.0115638	0.993526	53	89	microvillus	CC
8567	GO:0032781	0.0115708	0.996138	18	27	positive regulation of ATPase activity	BP
8421	GO:0032536	0.0115971	1	6	6	regulation of cell projection size	BP
3032	GO:0006361	0.011602	1	6	6	transcription initiation from RNA polymerase I promoter	BP
16049	GO:0071514	0.0116218	0.996009	20	29	genetic imprinting	BP
15059	GO:0061028	0.0116295	0.996647	17	23	establishment of endothelial barrier	BP
5867	GO:0016670	0.0116971	1	6	6	oxidoreductase activity, acting on a sulfur group of donors, oxygen as acceptor	MF
3106	GO:0006471	0.0117263	0.996735	15	21	protein ADP-ribosylation	BP
3454	GO:0006978	0.0117508	0.998257	10	12	DNA damage response, signal transduction by p53 class mediator resulting in transcription of p21 class mediator	BP
14864	GO:0060674	0.0117538	0.995734	22	32	placenta blood vessel development	BP
3984	GO:0008361	0.0117554	0.99312	60	103	regulation of cell size	BP
15560	GO:0070482	0.0117888	0.992073	93	184	response to oxygen levels	BP
19038	GO:2001238	0.0117892	0.994245	36	59	positive regulation of extrinsic apoptotic signaling pathway	BP
9675	GO:0035258	0.0118179	0.99394	42	68	steroid hormone receptor binding	MF
6623	GO:0019783	0.0118351	0.993745	45	74	small conjugating protein-specific protease activity	MF
5815	GO:0016578	0.0118818	0.99729	13	17	histone deubiquitination	BP
11747	GO:0045019	0.0119227	0.997915	9	12	negative regulation of nitric oxide biosynthetic process	BP
7608	GO:0031023	0.0119731	0.993531	48	79	microtubule organizing center organization	BP
4632	GO:0010243	0.0119754	0.990593	243	493	response to organonitrogen compound	BP
15105	GO:0061099	0.0119852	0.997262	13	17	negative regulation of protein tyrosine kinase activity	BP
13103	GO:0048670	0.012003	0.998212	10	12	regulation of collateral sprouting	BP
12555	GO:0046718	0.0120306	0.995353	23	35	viral entry into host cell	BP
23	GO:0000052	0.012103	0.998194	10	12	citrulline metabolic process	BP
8497	GO:0032652	0.0121432	0.994948	25	40	regulation of interleukin-1 production	BP
504	GO:0001654	0.0121527	0.990943	172	330	eye development	BP
7945	GO:0031690	0.0121775	0.997211	13	17	adrenergic receptor binding	MF
13593	GO:0051059	0.0122017	0.995898	18	27	NF-kappaB binding	MF
4588	GO:0010001	0.0122223	0.991879	95	172	glial cell differentiation	BP
19037	GO:2001237	0.0122316	0.993068	53	91	negative regulation of extrinsic apoptotic signaling pathway	BP
3462	GO:0006991	0.0122387	1	6	6	response to sterol depletion	BP
8685	GO:0032933	0.0122387	1	6	6	SREBP signaling pathway	BP
16043	GO:0071501	0.0122387	1	6	6	cellular response to sterol depletion	BP
16758	GO:0090004	0.0122501	0.9965	16	22	positive regulation of establishment of protein localization to plasma membrane	BP
7843	GO:0031498	0.0122504	0.997666	11	14	chromatin disassembly	BP
7931	GO:0031667	0.012321	0.991493	110	208	response to nutrient levels	BP
5638	GO:0016234	0.0123286	0.994404	31	49	inclusion body	CC
7682	GO:0031201	0.0124532	0.994934	24	38	SNARE complex	CC
540	GO:0001708	0.0124642	0.993145	48	82	cell fate specification	BP
8219	GO:0032272	0.01248	0.993991	34	56	negative regulation of protein polymerization	BP
14360	GO:0055080	0.0125059	0.990146	248	500	cation homeostasis	BP
13383	GO:0050750	0.0125309	0.997116	13	17	low-density lipoprotein particle receptor binding	MF
13061	GO:0048592	0.0125808	0.991835	85	153	eye morphogenesis	BP
357	GO:0001077	0.0126061	0.991642	94	169	RNA polymerase II core promoter proximal region sequence-specific DNA binding transcription factor activity involved in positive regulation of transcription	MF
2990	GO:0006289	0.0126293	0.994291	30	48	nucleotide-excision repair	BP
13737	GO:0051297	0.0126446	0.993281	45	74	centrosome organization	BP
3491	GO:0007034	0.0126781	0.993691	37	61	vacuolar transport	BP
13589	GO:0051055	0.0127035	0.995222	22	33	negative regulation of lipid biosynthetic process	BP
13402	GO:0050778	0.0127265	0.990529	165	323	positive regulation of immune response	BP
2536	GO:0005381	0.0127581	1	6	6	iron ion transmembrane transporter activity	MF
13703	GO:0051251	0.0127695	0.991328	100	189	positive regulation of lymphocyte activation	BP
4321	GO:0009156	0.0127957	0.993382	37	67	ribonucleoside monophosphate biosynthetic process	BP
636	GO:0001839	0.0128381	0.998841	8	9	neural plate morphogenesis	BP
3950	GO:0008301	0.0128434	0.994224	29	47	DNA binding, bending	MF
11232	GO:0043534	0.0128472	0.993419	40	66	blood vessel endothelial cell migration	BP
7520	GO:0030858	0.0128924	0.994597	27	41	positive regulation of epithelial cell differentiation	BP
17843	GO:1902043	0.0129435	0.997433	12	15	positive regulation of extrinsic apoptotic signaling pathway via death domain receptors	BP
6456	GO:0019208	0.0130775	0.993767	33	54	phosphatase regulator activity	MF
8592	GO:0032806	0.0131219	0.997035	12	16	carboxy-terminal domain protein kinase complex	CC
363	GO:0001085	0.013126	0.992418	57	96	RNA polymerase II transcription factor binding	MF
18032	GO:1902600	0.0131413	0.993337	33	63	hydrogen ion transmembrane transport	BP
592	GO:0001783	0.0131638	0.994861	18	34	B cell apoptotic process	BP
672	GO:0001889	0.0131802	0.992676	50	84	liver development	BP
11505	GO:0044242	0.0132238	0.991588	75	138	cellular lipid catabolic process	BP
6835	GO:0021681	0.0132586	0.997985	10	12	cerebellar granular layer development	BP
17739	GO:1901653	0.0132856	0.991294	89	158	cellular response to peptide	BP
1295	GO:0002903	0.0133214	0.996446	10	18	negative regulation of B cell apoptotic process	BP
13396	GO:0050772	0.0133319	0.993659	34	54	positive regulation of axonogenesis	BP
241	GO:0000733	0.0133453	0.998784	8	9	DNA strand renaturation	BP
11390	GO:0043900	0.0133626	0.990546	120	233	regulation of multi-organism process	BP
13881	GO:0051574	0.0133635	1	6	6	positive regulation of histone H3-K9 methylation	BP
3361	GO:0006828	0.0133774	0.998781	8	9	manganese ion transport	BP
15222	GO:0061387	0.0134415	0.993032	42	68	regulation of extent of cell growth	BP
7374	GO:0030513	0.0134577	0.995033	22	32	positive regulation of BMP signaling pathway	BP
12635	GO:0046930	0.0134667	0.993073	40	66	pore complex	CC
2131	GO:0004721	0.0135487	0.990938	96	173	phosphoprotein phosphatase activity	MF
8287	GO:0032368	0.0136424	0.992412	48	83	regulation of lipid transport	BP
1163	GO:0002696	0.0136476	0.990513	110	210	positive regulation of leukocyte activation	BP
8168	GO:0032154	0.0136705	0.995494	18	26	cleavage furrow	CC
17288	GO:0097610	0.0136705	0.995494	18	26	cell surface furrow	CC
2630	GO:0005643	0.0136968	0.993914	30	46	nuclear pore	CC
13613	GO:0051100	0.013734	0.992194	51	89	negative regulation of binding	BP
12955	GO:0048318	0.0137848	0.998808	7	8	axial mesoderm development	BP
375	GO:0001105	0.0138311	0.995433	18	26	RNA polymerase II transcription coactivator activity	MF
14379	GO:0055102	0.0138396	0.997794	7	10	lipase inhibitor activity	MF
15573	GO:0070507	0.0138566	0.991671	63	109	regulation of microtubule cytoskeleton organization	BP
13493	GO:0050905	0.0138785	0.991664	64	109	neuromuscular process	BP
8087	GO:0032006	0.0139421	0.993835	29	45	regulation of TOR signaling	BP
16033	GO:0071481	0.0139661	1	6	6	cellular response to X-ray	BP
10028	GO:0035871	0.0139679	0.998714	8	9	protein K11-linked deubiquitination	BP
12522	GO:0046658	0.0140339	0.99433	22	36	anchored component of plasma membrane	CC
5544	GO:0016018	0.0140383	1	4	4	cyclosporin A binding	MF
2675	GO:0005741	0.0140449	0.991093	72	134	mitochondrial outer membrane	CC
5600	GO:0016137	0.014049	0.997459	9	12	glycoside metabolic process	BP
15991	GO:0071417	0.0140712	0.989485	161	324	cellular response to organonitrogen compound	BP
8814	GO:0033152	0.0140734	1	6	6	immunoglobulin V(D)J recombination	BP
13874	GO:0051567	0.0140748	0.995827	17	23	histone H3-K9 methylation	BP
18173	GO:1903076	0.0141497	0.993777	28	44	regulation of protein localization to plasma membrane	BP
12091	GO:0045739	0.0141648	0.994857	20	30	positive regulation of DNA repair	BP
13877	GO:0051570	0.0142648	0.997799	10	12	regulation of histone H3-K9 methylation	BP
16896	GO:0090237	0.014378	1	5	5	regulation of arachidonic acid secretion	BP
2392	GO:0005114	0.014387	1	6	6	type II transforming growth factor beta receptor binding	MF
15507	GO:0070373	0.0144146	0.993695	27	43	negative regulation of ERK1 and ERK2 cascade	BP
10913	GO:0042994	0.0144331	0.996684	12	16	cytoplasmic sequestering of transcription factor	BP
11220	GO:0043516	0.0145144	0.995005	18	27	regulation of DNA damage response, signal transduction by p53 class mediator	BP
3787	GO:0008045	0.0145365	0.995436	17	24	motor neuron axon guidance	BP
3350	GO:0006812	0.0145638	0.98776	452	912	cation transport	BP
14348	GO:0055065	0.0146214	0.988562	224	451	metal ion homeostasis	BP
15275	GO:0061574	0.0146608	1	4	4	ASAP complex	CC
11183	GO:0043457	0.0146708	0.997207	10	13	regulation of cellular respiration	BP
17761	GO:1901681	0.0146861	0.9898	106	205	sulfur compound binding	MF
5090	GO:0014069	0.0147152	0.990649	79	135	postsynaptic density	CC
7382	GO:0030521	0.0147201	0.993788	26	40	androgen receptor signaling pathway	BP
18260	GO:1903322	0.0147938	0.991601	50	87	positive regulation of protein modification by small protein conjugation or removal	BP
1984	GO:0004518	0.0148043	0.989946	93	182	nuclease activity	MF
16345	GO:0072089	0.0148061	0.990463	80	142	stem cell proliferation	BP
11795	GO:0045088	0.0148328	0.990135	89	164	regulation of innate immune response	BP
637	GO:0001840	0.0148642	0.997686	10	12	neural plate development	BP
4214	GO:0008907	0.0149634	0.992754	32	54	integrase activity	MF
4180	GO:0008766	0.0149704	0.989372	127	231	UDP-N-acetylmuramoylalanyl-D-glutamyl-2,6-diaminopimelate-D-alanyl-D-alanine ligase activity	MF
6176	GO:0018169	0.0149704	0.989372	127	231	ribosomal S6-glutamic acid ligase activity	MF
11344	GO:0043773	0.0149704	0.989372	127	231	coenzyme F420-0 gamma-glutamyl ligase activity	MF
11345	GO:0043774	0.0149704	0.989372	127	231	coenzyme F420-2 alpha-glutamyl ligase activity	MF
15694	GO:0070735	0.0149704	0.989372	127	231	protein-glycine ligase activity	MF
15695	GO:0070736	0.0149704	0.989372	127	231	protein-glycine ligase activity, initiating	MF
15696	GO:0070737	0.0149704	0.989372	127	231	protein-glycine ligase activity, elongating	MF
15697	GO:0070738	0.0149704	0.989372	127	231	tubulin-glycine ligase activity	MF
1294	GO:0002902	0.0149753	0.994949	14	25	regulation of B cell apoptotic process	BP
16630	GO:0072661	0.0150274	0.995572	16	22	protein targeting to plasma membrane	BP
3070	GO:0006418	0.015036	0.99364	26	40	tRNA aminoacylation for protein translation	BP
14967	GO:0060841	0.0150724	0.997013	11	14	venous blood vessel development	BP
3418	GO:0006921	0.0150851	0.99414	21	33	cellular component disassembly involved in execution phase of apoptosis	BP
7249	GO:0030262	0.0150851	0.99414	21	33	apoptotic nuclear changes	BP
4618	GO:0010165	0.0151388	0.995535	16	22	response to X-ray	BP
15056	GO:0061025	0.0152118	0.990873	58	105	membrane fusion	BP
6760	GO:0021537	0.0152209	0.989644	103	183	telencephalon development	BP
15038	GO:0060997	0.0152376	0.994766	20	28	dendritic spine morphogenesis	BP
7518	GO:0030856	0.01527	0.990845	60	105	regulation of epithelial cell differentiation	BP
3931	GO:0008278	0.0153172	0.997601	10	12	cohesin complex	CC
14886	GO:0060706	0.0154161	0.994575	19	28	cell differentiation involved in embryonic placenta development	BP
4289	GO:0009124	0.0154404	0.991615	40	74	nucleoside monophosphate biosynthetic process	BP
2995	GO:0006297	0.0154513	1	6	6	nucleotide-excision repair, DNA gap filling	BP
4580	GO:0009986	0.0154646	0.98729	346	700	cell surface	CC
13055	GO:0048570	0.0155198	0.998534	8	9	notochord morphogenesis	BP
17758	GO:1901677	0.0155229	0.995858	14	19	phosphate transmembrane transporter activity	MF
3372	GO:0006851	0.0155606	0.997762	8	10	mitochondrial calcium ion transport	BP
9126	GO:0034142	0.0155929	0.995054	17	24	toll-like receptor 4 signaling pathway	BP
2125	GO:0004713	0.0156138	0.990159	77	129	protein tyrosine kinase activity	MF
10750	GO:0042625	0.0156329	0.992014	37	62	ATPase activity, coupled to transmembrane movement of ions	MF
11176	GO:0043434	0.0156415	0.988999	116	216	response to peptide hormone	BP
3395	GO:0006887	0.0156417	0.988796	128	240	exocytosis	BP
7777	GO:0031347	0.0157059	0.987978	185	373	regulation of defense response	BP
10649	GO:0042471	0.0157223	0.990188	69	122	ear morphogenesis	BP
7379	GO:0030518	0.0158217	0.990872	54	91	intracellular steroid hormone receptor signaling pathway	BP
8320	GO:0032409	0.0158865	0.989747	76	140	regulation of transporter activity	BP
15906	GO:0071260	0.015888	0.99619	13	17	cellular response to mechanical stimulus	BP
2002	GO:0004549	0.0159119	0.996667	9	13	tRNA-specific ribonuclease activity	MF
[truncated: 17,082 more rows]
